# Supplementary material for: An acquired phosphatidylinositol 4-phosphate transport initiates T-cell deterioration and leukemogenesis
Source: Nat Commun. 2022 Jul 29;13:4390. doi: 10.1038/s41467-022-32104-7 (PMC9338045; doi:10.1038/s41467-022-32104-7)
Supplement: Supplementary file 9 — Supplementary Data 1 [file 41467_2022_32104_MOESM9_ESM.xlsx]

## Sheet: Sheet1
Mass spectrometry data of lipidomics
name	rt	mz	Metabolite name	Adduct ion name	Post curation result	Fill %	MS/MS included	Formula	Ontology	INCHIKEY	SMILES	Comment	Isotope tracking parent ID	Isotope tracking weight number	Dot product	Reverse dot product	Fragment presence %	S/N average	Spectrum reference file name	MS1 isotopic spectrum	MS/MS spectrum	P(WT/TG)	LOG2F(WT/TG)	VIP	WT 1	WT 2	WT 3	ORP4L KI 1	ORP4L KI 2	ORP4L KI 3	QC1	QC2	QC3	QC4	QC5
1.33_372.3112	1.33	372.311	ACar 14:0	[M]+		0.814815	TRUE	C21H42NO4		PSHXNVGSVNEJBD-UHFFFAOYNA-O	CCCCCCCCCCCCCC(=O)OC(CC(O)=O)C[N+](C)(C)C		-1	-1	716.928	825.645	2000	40.7302	MM41	372.31116:4201380 373.31451:1294212 374.31787:150652	52.80226:2287 54.13842:1954 57.07003:2388 57.2237:2105 60.08081:15875 73.04668:2542 85.02837:181689 91.05727:2455 94.89677:2486 102.8671:2364 122.76078:2558 147.14131:3178 289.82346:2940 297.29889:2922 313.23892:4728 372.31165:70247	0.0148713	0.135061	0.819997	0.0642144	0.0549033	0.0534759	0.0393457	0.0450765	0.0420408	0.0352432	0.0380549	0.0363816	0.0381636	0.0377544
1.77_400.3427	1.77	400.343	ACar 16:0	[M]+		0.888889	TRUE	C23H46NO4		XOMRRQXKHMYMOC-UHFFFAOYNA-O	CCCCCCCCCCCCCCCC(=O)OC(CC(O)=O)C[N+](C)(C)C		-1	-1	681.41	829.377	2000	86.689	MM53	400.34286:27744380 401.34621:8425452 402.34957:1087896	57.07001:9797 60.08079:36934 71.08542:4968 77.74092:3458 85.02838:371407 85.10137:2727 95.08556:2898 97.10127:2739 109.10053:3355 119.04877:4409 121.2739:2383 144.10275:10839 145.90808:2881 145.91978:2540 146.79314:2460 160.97226:2957 174.64357:2979 189.71873:2701 341.26761:18674 400.22189:17975 400.34341:146304	0.00628476	0.150393	2.36513	0.28775	0.261576	0.244736	0.174449	0.185819	0.201377	0.171987	0.183036	0.186654	0.181916	0.185085
1.41_398.3258	1.41	398.326	ACar 16:1	[M]+		0.814815	TRUE	C23H44NO4		NRCCZFJHTDUMBS-SEYXRHQNNA-O	CCCCCCCC\C=C/CCCCCC(=O)OC(CC(O)=O)C[N+](C)(C)C		-1	-1	721.747	851.046	2000	15.9459	MM32	398.32602:924399 399.32937:101153 400.33273:469111	50.44978:2247 60.08125:4994 61.30836:2219 85.02818:42006 90.94035:2265 110.35107:2326 147.74419:2333 311.15121:2604 398.32974:21403	0.242529	0.0430382	0.568436	0.00974764	0.00960813	0.00980446	0.00761738	0.00886707	0.00992459	0.00798715	0.00787851	0.00772718	0.00835289	0.00797265
2.49_428.3734	2.49	428.373	ACar 18:0	[M]+		0.888889	TRUE	C25H50NO4		FNPHNLNTJNMAEE-UHFFFAOYNA-O	CCCCCCCCCCCCCCCCCC(=O)OC(CC(O)=O)C[N+](C)(C)C		-1	-1	759.525	837.983	2000	120.27	MM53	428.3732:9827670 429.37655:3105043 430.37991:382725	57.07001:3733 57.07656:2305 60.08079:10416 66.5943:2263 85.02837:106571 98.05397:2507 102.785:2955 369.29788:3434 428.37341:45261	0.00253995	0.15746	1.24354	0.0986969	0.0899569	0.0974664	0.0636487	0.0624578	0.0730015	0.0605568	0.0616171	0.0606777	0.0631491	0.0619599
1.87_426.3579	1.87	426.358	ACar 18:1	[M]+	similar chromatogram in higher mz_2055	0.888889	TRUE	C25H48NO4		HOAMADDCQBUDDY-KHPPLWFENA-O	CCCCCC\C=C/CCCCCCCCCC(=O)OC(CC(O)=O)C[N+](C)(C)C		-1	-1	761.16	841.005	2000	60.2335	MM31	426.35797:5243981 427.36132:1723552 428.36468:431361	53.03157:2342 57.03365:5460 57.07003:3674 59.04911:3463 60.08084:34390 69.06963:3250 71.08543:2601 83.38451:2647 85.02844:295938 87.53698:2615 95.08558:2606 101.23602:2685 109.10056:3102 121.10056:3020 135.11748:3274 143.62483:2599 144.10114:3902 232.92564:3999 250.93976:4215 326.31876:2713 367.28668:4781 426.35446:130358	0.0166018	0.105682	1.22184	0.0540543	0.0532481	0.0483293	0.0368671	0.0407055	0.0444433	0.039224	0.0395466	0.0405042	0.0393967	0.0402062
1.5_424.3419	1.5	424.342	ACar 18:2	[M]+	found in higher mz's MsMs_1770	0.851852	TRUE	C25H46NO4		HQMPRWWWVKTZAS-HULFFUFUNA-O	CCCCC\C=C\C=C\CCCCCCCCC(=O)OC(CC(O)=O)C[N+](C)(C)C		-1	-1	783.317	843.507	2000	25.7943	QC1	424.34204:1004743 425.34539:331059 426.34875:0	50.60923:2032 60.08081:6445 61.14294:2635 69.06963:5579 74.59825:2387 85.02843:67490 90.7293:2499 424.3392:30683	0.365173	0.0212538	0.651213	0.0183902	0.0163999	0.0162557	0.0155412	0.0161445	0.0169221	0.0135654	0.0145438	0.0148936	0.0145971	0.0147845
3.98_269.2487	3.98	269.249	FA 17:0	[M-H]-		0.925926	TRUE	C17H34O2		KEMQGTRYUADPNZ-UHFFFAOYSA-N	CCCCCCCCCCCCCCCCC(O)=O		-1	-1	664.437	750	2000	9.69957	QC5	269.24872:625548 270.25207:92908 271.25543:0	51.56345:1638 58.80735:1714 61.86831:1934 76.18414:2092 78.88264:2091 269.21558:2095 269.24969:16053	0.613002	-0.0916061	0.499511	0.0496291	0.0129347	0.0193259	0.027877	0.0376699	0.0355728	0.0443174	0.0504227	0.0512519	0.03238	0.0489387
2.45_303.2326	2.45	303.233	FA 20:4	[M-H]-		0.888889	TRUE	C20H32O2		HQPCSDADVLFHHO-LTKCOYKYSA-N	CC\C=C/C\C=C/C\C=C/C\C=C/CCCCCCC(O)=O		-1	-1	432.869	750	2000	22.5019	MM42	303.23267:805884 304.23602:168542 305.23938:0	51.06523:2197 57.02945:1982 79.22468:1937 204.67503:2257 303.23566:3784	0.0238887	-0.567007	0.388551	0.00290661	0.0087744	0.0137761	0.0425485	0.0257538	0.0256304	0.0495995	0.0550199	0.0534257	0.0531907	0.053389
1.52_482.3252	1.52	482.325	LPC 15:0	[M+H]+		0.925926	TRUE	C23H48NO7P		RJZVWDTYEWCUAR-UHFFFAOYNA-N	CCCCCCCCCCCCCCC(=O)OCC(O)COP([O-])(=O)OCC[N+](C)(C)C		-1	-1	745.304	799.934	1750	12.8499	QC5	482.32516:801603 483.32851:191394 484.33187:37388	58.95624:2282 62.01379:2566 62.29826:2300 65.25496:2228 66.17307:2309 67.10393:2494 71.38025:2829 78.65659:2677 86.09595:5056 94.17655:2449 104.10717:27784 124.99979:3482 184.07237:38486 227.19955:6617 482.3208:10998	0.322119	-0.0232831	0.152668	0.00644408	0.0061742	0.00567627	0.0062402	0.00682372	0.0062382	0.00600468	0.00723541	0.00703152	0.00682118	0.00747332
1.77_496.3387	1.77	496.339	LPC 16:0	[M+H]+	adduct linked to 2399_[M+Na]+	0.962963	TRUE	C24H50NO7P		ASWBNKHCZGQVJV-UHFFFAOYNA-N	CCCCCCCCCCCCCCCC(=O)OCC(O)COP([O-])(=O)OCC[N+](C)(C)C		-1	-1	794.218	896.144	2000	588.237	QC2	496.3389:41909812 497.34225:14892700 498.34561:2358047	57.07001:16303 58.06516:11696 60.08087:107736 69.06962:3837 71.07288:23706 71.08543:13903 81.06981:4190 85.10137:7053 86.09601:328715 91.05396:5056 95.08556:12265 96.92181:3469 104.10635:1122060 124.99978:110952 163.01401:7481 182.57275:3324 184.0723:1359473 188.19366:3234 227.0632:17393 258.11105:7413 313.27438:44375 419.2543:3738 478.3269:106314 496.33432:258485	0.0023424	0.182186	1.11423	0.973849	0.921568	0.830533	0.563128	0.611114	0.617732	0.578929	0.629952	0.611449	0.59462	0.626538
2.07_482.3604	2.07	482.36	LPC 16:0e	[M+H]+		0.888889	TRUE	C24H52NO6P		VLBPIWYTPAXCFJ-UHFFFAOYNA-N	CCCCCCCCCCCCCCCCOCC(O)COP([O-])(=O)OCC[N+](C)(C)C		-1	-1	853.204	934.594	1000	32.0122	MM32	482.36026:2709614 483.36361:765314 484.36697:94812	53.59243:2090 55.6246:2402 58.66023:2520 60.0808:4307 75.02549:2866 86.09599:10961 90.27278:2650 95.365:2704 104.10626:101311 124.99984:5973 130.54968:2838 184.07256:11871 245.9221:2842 482.36374:22995	0.000140181	0.221378	0.508174	0.0357483	0.0331191	0.0330369	0.020338	0.0198607	0.0210102	0.0206635	0.0218439	0.0212445	0.0219261	0.0215063
2.43_568.3623	2.43	568.362	LPC 18:0	[M+HCOO]-		0.555556	TRUE	C26H54NO7P		IHNKQIMGVNPMTC-UHFFFAOYNA-N	CCCCCCCCCCCCCCCCCC(=O)OCC(O)COP([O-])(=O)OCC[N+](C)(C)C		-1	-1	901.15	908.036	1750	947.435	QC5	568.36206:19031714 569.36541:6122126 570.36877:1101876	57.55264:2851 61.37141:2683 78.95911:14555 83.22749:2834 94.54736:3014 102.69898:2798 135.44194:3253 152.99554:6755 168.0446:4540 191.09242:3627 224.07013:27641 283.26303:385290 341.44553:3216 457.40146:3069 508.34021:79718	0.00788388	0.152406	1.31836	1.03397	1.07154	0.976734	0.749561	0.803101	0.617337	0.678266	0.810176	0.736501	0.717024	0.809221
2.98_510.3917	2.98	510.392	LPC 18:0e	[M+H]+		0.851852	TRUE	C26H56NO6P		XKBJVQHMEXMFDZ-UHFFFAOYNA-N	CCCCCCCCCCCCCCCCCCOCC(O)COP([O-])(=O)OCC[N+](C)(C)C		-1	-1	742.319	933.283	1000	8.607	MM31	510.39166:1020125 511.39501:255543 512.39837:0	53.42869:2234 60.08081:3932 61.07588:2623 78.06117:2487 80.12061:2509 86.09599:11776 89.80517:2624 100.1729:2896 104.10627:68977 117.0703:2447 124.99984:3905 130.04041:2756 136.18158:2694 146.65494:2955 184.07257:14117 478.27725:3091 510.38715:11103	0.00175939	0.242814	0.161663	0.0131945	0.011298	0.0119034	0.00705474	0.00615468	0.00759903	0.00723806	0.00675299	0.00674644	0.00718567	0.00728666
2.18_508.3772	2.18	508.377	LPC 18:1e	[M+H]+		0.888889	TRUE	C26H54NO6P		XWYSLMAMRKYUFH-SEYXRHQNNA-N	CCCCCCCC\C=C/CCCCCCCCOCC(O)COP([O-])(=O)OCC[N+](C)(C)C		-1	-1	719.593	930.144	1000	11.8743	MM52_191024171655	508.3772:828791 509.38055:219478 510.38391:39916	56.8035:2265 67.45729:2600 72.00675:2777 75.02549:2961 85.18037:2713 86.09598:4138 93.03663:3206 104.10621:54283 111.24937:2633 124.99983:4162 149.73853:2780 152.71069:2527 159.26186:2782 184.07256:6401 347.88034:2926 508.36969:10467	0.000862861	0.221916	0.253709	0.0123723	0.0113709	0.0115344	0.00773137	0.00627201	0.00715992	0.00731613	0.00721994	0.00741429	0.00717944	0.00781389
2.99_538.386	2.99	538.386	LPC 19:0	[M+H]+		0.703704	TRUE	C27H56NO7P		WYIMORDZGCUBAA-UHFFFAOYNA-N	CCCCCCCCCCCCCCCCCCC(=O)OCC(O)COP([O-])(=O)OCC[N+](C)(C)C		-1	-1	626.232	899.507	2000	1336.79	MM31	538.38599:1618950 539.38934:629734 540.3927:46564	58.97988:2585 60.08081:4850 86.09599:17452 91.05727:3176 91.9975:2753 92.66655:2608 97.44529:2869 104.10629:49729 115.82473:2734 149.3015:2789 167.05602:3592 184.07217:69632 205.7825:3218 282.95575:3012 283.263:6927 299.06204:6704 300.06039:3124 301.05881:3747 520.37506:4354 538.38379:12979	0.00089242	0.283985	0.0870652	0.0199299	0.0177305	0.0191138	0.00876718	0.00935568	0.0114005	0.00948495	0.00949856	0.0100051	0.00943438	0.0096873
1.84_454.2925	1.84	454.293	LPE 16:0	[M+H]+		0.703704	TRUE	C21H44NO7P		YVYMBNSKXOXSKW-UHFFFAOYNA-N	CCCCCCCCCCCCCCCC(=O)OCC(O)COP(O)(=O)OCCN		-1	-1	511.828	739.269	1500	24.0806	mm24	454.29169:698315 455.29504:229582 456.2984:0	57.22614:2428 59.46665:2667 71.08542:2922 80.76324:2472 91.84449:2432 143.11674:3403 154.24184:3047 313.27567:12932	0.0322463	0.0834193	0.181436	0.00941659	0.0100118	0.00841197	0.00729632	0.00774782	0.00793086	0.0079567	0.00784878	0.00771724	0.00786821	0.0086629
2.1_438.2984	2.1	438.298	LPE 16:1e	[M+H]+		0.888889	TRUE	C21H44NO6P		RRTPYUGIBQLEDN-FPLPWBNLNA-N	CCCCCC\C=C/CCCCCCCCOCC(O)COP(O)(=O)OCCN		-1	-1	439.731	750.158	666.667	6.21533	MM22	438.2984:827490 439.30175:200530 440.30511:0	80.14647:2860 95.34557:2378 96.28951:2890 148.46397:2847 254.21425:2491 266.28473:19624 272.6925:2598 284.29691:4202 332.54596:2740 406.52319:2992 438.19446:5779	0.00996845	-0.122223	0.209533	0.00377045	0.00389235	0.00434823	0.00561016	0.00487559	0.00542909	0.00508209	0.00528975	0.00489819	0.00520396	0.00539931
0.78_258.1105	0.78	258.111	LPE 3:0e	[M+H]+		0.555556	TRUE	C8H20NO6P		WOBOWZJHTXUCHH-UHFFFAOYNA-N	CCCOCC(O)COP(O)(=O)OCCN		-1	-1	473.459	599.823	1000	15.4003	MM14	258.11047:1186765 259.11382:152011 260.11718:106218	60.08079:2762 86.09596:8579 92.10806:1835 95.00996:1884 104.10625:102176 117.30251:2477 124.99981:12208 184.07251:4651 213.08939:2798 258.09924:10848	0.0199169	-0.27405	0.283945	0.0109183	0.00650576	0.00773304	0.0134946	0.0184926	0.0152963	0.0114124	0.00868383	0.0116012	0.0115894	0.0115144
12.96_780.5876	12.96	780.588	LPE 40:5	[M+H]+	similar chromatogram in higher mz_5394	0.888889	TRUE	C45H82NO7P		YHGCFVKRPGSLPB-JLNKQSITNA-N	CC\C=C/C\C=C/C\C=C/C\C=C/C\C=C/CCCCCCCCCCCCCCCCCCCCCCCC(=O)OCC(O)COP(O)(=O)OCCN		-1	-1	487.601	740.948	1500	15.8755	MM31	780.58801:2147734 781.59136:1934776 782.59472:252956	57.03365:15857 57.07005:50439 71.08548:52914 75.64137:3256 85.10137:33118 90.99384:4053 141.01904:4038 172.87943:3760 381.38068:4087 594.45898:3812 639.56708:54294 654.24689:4076	0.0414292	0.152572	0.383951	0.0218014	0.0291835	0.0296553	0.0171818	0.0198667	0.0197035	0.0159652	0.0157831	0.015413	0.016246	0.0164642
9.69_776.5594	9.69	776.559	LPE 40:7	[M+H]+		0.444444	TRUE	C45H78NO7P		DHOAHKSKEAKVAN-HSWNRGBQNA-N	CC\C=C/C\C=C/C\C=C/C\C=C/C\C=C/C\C=C/C\C=C/CCCCCCCCCCCCCCCCCC(=O)OCC(O)COP(O)(=O)OCCN		-1	-1	330.649	740.938	1500	4213.29	MM33	776.55927:2765592 777.56262:1588961 778.56598:704078	55.05447:20084 55.27444:3309 57.07002:21645 59.06073:3394 67.05391:5892 69.07003:40297 69.33775:3259 71.08543:8547 74.0965:80893 75.0995:4057 81.06981:6540 83.08524:39066 93.06982:5176 95.08557:3828 97.10114:28945 100.02753:3210 105.06922:6481 111.09148:5500 111.11592:15896 184.07254:7214 385.33203:5157 386.3313:4442 402.35699:7776 635.53418:39708	0.0019356	0.183218	0.300438	0.0451019	0.0479873	0.0431148	0.0285404	0.0277757	0.0330086	0.0256938	0.026457	0.0248299	0.0269005	0.0255548
7.98_706.5363	7.98	706.536	PC 30:0; PC 15:0-15:0	[M+H]+	similar chromatogram in higher mz_4911	0.888889	TRUE	C38H76NO8P		LJARBVLDSOWRJT-UHFFFAOYNA-N	CCCCCCCCCCCCCCC(=O)OCC(COP([O-])(=O)OCC[N+](C)(C)C)OC(=O)CCCCCCCCCCCCCC		-1	-1	524.145	568.35	1750	693.233	MM14	706.53638:26118592 707.53973:10818840 708.54309:3455429	56.48442:3218 58.06515:3280 60.08081:34286 64.53888:3192 71.07291:7611 71.54987:3977 75.20516:3065 83.81007:3240 86.09602:212679 92.25917:3319 98.98336:5789 104.10631:18717 123.34469:3463 124.99991:84556 173.78416:3587 184.07251:1543698 185.07626:19590 186.07863:4494 200.13034:3966 293.61841:3938 402.34924:3907 453.88214:4280 482.34088:4199 553.85291:4589 632.68274:3731 705.59399:18404 706.53717:…	0.0199352	0.0863278	2.07959	1.0428	0.923536	0.976404	0.741634	0.822226	0.848402	0.754308	0.764205	0.774876	0.781025	0.770082
9.17_692.5584	9.17	692.558	PC 30:0e	[M+H]+		0.888889	TRUE	C38H78NO7P		QWXGXDFYLSOKRF-UHFFFAOYNA-N	CCCCCCCCCCCCCCCCCCCCCC(=O)OC(COCCCCCCCC)COP([O-])(=O)OCC[N+](C)(C)C		-1	-1	674.915	714.919	1166.67	4411.84	MM31	692.55841:6767564 693.56176:3400577 694.56512:548914	50.65024:2717 52.5965:2746 60.08125:17869 74.28206:2954 86.09644:51328 86.11417:3233 92.0042:4118 104.10735:3814 124.9995:24163 184.07175:469766 506.00775:4033 611.50751:3933 692.5506:12004	0.000321645	0.372364	1.6617	0.138584	0.127679	0.140196	0.0466282	0.0644149	0.061403	0.0826093	0.0818958	0.082955	0.0810161	0.0869889
8.6_720.5517	8.6	720.552	PC 31:0	[M+H]+		0.62963	TRUE	C39H78NO8P		WMOFTJILTZIKIH-UHFFFAOYNA-N	CCCCCCCCCCCCCCCCCCC(=O)OC(COC(=O)CCCCCCCCCCC)COP([O-])(=O)OCC[N+](C)(C)C		-1	-1	502.142	592.868	833.333	9.42314	QC5	720.55157:1710751 721.55492:862937 722.55828:386028	65.84597:3770 66.88857:2841 68.14838:2902 81.97183:3413 86.09595:17068 88.30565:3154 91.9983:5434 103.69543:3331 105.07022:3909 124.99979:6113 160.25591:3436 184.07231:154417 219.41432:3854 425.32895:3819 502.92307:3869 719.61346:8353 720.60327:7377	0.0055803	0.104979	0.388075	0.0272043	0.0281688	0.0284231	0.0203101	0.0216202	0.0238726	0.0212362	0.0196218	0.021039	0.0207456	0.0208898
10.04_734.5688	10.04	734.569	PC 32:0; PC 16:0-16:0	[M+H]+	adduct linked to 4086_[M+Na]+; found in higher mz's MsMs_5808; found in higher mz's MsMs_5803	0.925926	TRUE	C40H80NO8P		KILNVBDSWZSGLL-UHFFFAOYNA-N	CCCCCCCCCCCCCCCC(=O)OCC(COP([O-])(=O)OCC[N+](C)(C)C)OC(=O)CCCCCCCCCCCCCCC		-1	-1	563.028	596.824	2000	7390.42	QC1	734.56885:432190560 735.5722:225437264 736.57556:56237968	56.0496:59874 57.06997:33097 58.06218:29505 58.06512:171773 59.07274:41923 60.08088:1396778 71.07286:290658 86.09599:6904826 95.08549:35360 98.98418:163372 104.1063:540295 124.99973:3002944 163.01585:21002 183.46272:73179 184.07225:51637372 184.67795:91837 185.07631:181113 390.25739:16707 478.32639:87055 496.33322:107406 533.25378:16410 551.4986:34304 624.84589:16247 719.26526:17087 734.56598:925…	0.00245843	0.212897	7.05262	18.9037	17.4036	19.0577	9.48643	12.3449	12.0795	10.7811	10.6423	10.9919	10.5692	11.7905
11.81_720.5888	11.81	720.589	PC 32:0e	[M+H]+	adduct linked to 3991_[M+Na]+	0.740741	TRUE	C40H82NO7P		AXEPEEXNGOBZFB-UHFFFAOYNA-N	CCCCCCCCCCCCCCCCCCCCCCCC(=O)OC(COCCCCCCCC)COP([O-])(=O)OCC[N+](C)(C)C		-1	-1	701.119	744.821	1166.67	159.81	MM12	720.58844:5978104 721.59179:3839518 722.59515:1387264	50.36152:2748 58.06517:3331 60.08081:15605 61.07588:3032 67.24966:3082 71.07293:3376 86.09599:78040 91.99834:3256 104.10635:8147 105.07026:3631 124.99984:35828 176.56395:3454 184.07227:634993 224.15431:3303 247.56549:3631 393.45105:3955 409.46237:3727 694.9599:4174 720.6098:23253	0.000850541	0.418251	6.84579	2.36934	2.12258	2.13985	0.584637	0.983876	0.962991	1.18509	1.20321	1.24222	1.1958	1.24559
8.06_776.5446	8.06	776.545	PC 32:1; PC 14:0-18:1	[M+HCOO]-		0.888889	TRUE	C40H78NO8P		NXASLICYTANYBI-VXPUYCOJNA-N	CCCCCCCCCCCCCC(=O)OCC(COP([O-])(=O)OCC[N+](C)(C)C)OC(=O)CCCCCCC\C=C/CCCCCCCC		-1	-1	199.621	795.545	1444.44	216.18	MM14	776.54419:10104357 777.54754:5855380 778.5509:1643868	56.09378:3032 61.98803:5831 78.95845:6151 150.15643:3891 152.99376:3704 160.2112:3549 168.04254:7597 224.07045:5076 227.20171:17669 253.2182:209969 255.23317:170150 281.24811:22549 281.55707:4077 290.97366:3854 499.65875:4876 584.24335:4438 716.53107:22203	0.0168191	0.193766	2.00838	1.43924	1.19166	1.06413	0.813677	0.745234	0.806203	1.03869	1.03387	1.06079	1.05422	1.07266
8.34_776.545	8.34	776.545	PC 32:1; PC 16:0-16:1	[M+HCOO]-	adduct linked to 3719_[M+Na-2H]-	0.37037	TRUE	C40H78NO8P		QIBZFHLFHCIUOT-ZPHPHTNENA-N	CCCCCCCCCCCCCCCC(=O)OCC(COP([O-])(=O)OCC[N+](C)(C)C)OC(=O)CCCCCCC\C=C/CCCCCC		-1	-1	686.011	593.031	1444.44	86.6569	MM51	776.54486:4098430 777.54821:2337401 778.55157:593206	54.45035:2900 61.98805:8376 65.35919:2804 75.47266:3715 78.95847:3592 90.95248:3498 103.895:3371 165.78445:3307 186.1732:3999 224.07053:4460 239.91591:4313 253.21873:107021 255.23357:88629 716.53125:15993	0.0310447	0.281759	0.360634	0.36444	0.361586	0.390006	0.0920139	0.273582	0.217739	0.273681	0.265956	0.122353	0.230029	0.257428
9.46_718.5745	9.46	718.574	PC 32:1e	[M+H]+		0.888889	TRUE	C40H80NO7P		LQQMWURSSDKNHJ-VXPUYCOJNA-N	CCCCCCCCCC\C=C/CCCCCCCCCCCC(=O)OC(COCCCCCCCC)COP([O-])(=O)OCC[N+](C)(C)C		-1	-1	610.584	690.5	1166.67	13.1308	MM31	718.57452:13973060 719.57787:6419602 720.58123:1705105	58.06517:6539 60.08085:45801 61.07587:17151 64.43427:3909 71.07292:5225 86.09607:215610 89.45261:3818 98.98432:4282 104.10634:22153 105.06937:67008 106.07345:6426 117.06909:16379 122.09516:5377 124.9998:96870 131.08473:14566 184.07254:1645843 185.07631:5448 242.16109:3621 249.16566:3966 265.51605:3867 273.68185:3956 358.30743:15831 359.31317:7615 382.30072:5685 384.32162:28700 385.32489:14978 401…	1.2351e-05	0.716259	2.15084	0.427321	0.403492	0.390735	0.0670263	0.0785408	0.0892075	0.208423	0.205697	0.211026	0.210379	0.163977
6.98_730.5349	6.98	730.535	PC 32:2	[M+H]+		0.962963	TRUE	C40H76NO8P		GPWHCUUIQMGELX-YGGBKCGDNA-N	CCCCCC\C=C/CCCCCCCC(=O)OCC(COP([O-])(=O)OCC[N+](C)(C)C)OC(=O)CCCCCCC\C=C/CCCCCC		-1	-1	626.084	493.824	1000	19.4787	QC4	730.5387:9690419 731.54205:5811637 732.54541:625892	58.06516:4028 59.04953:3565 60.08086:28436 71.07291:4679 74.09595:3470 76.37615:3573 80.43516:3167 86.09603:122067 86.33978:3295 89.10766:3169 95.08468:3168 102.64575:3540 104.10632:6866 105.06921:46978 105.86854:4014 106.07239:3527 117.06907:17915 122.09642:3451 124.99973:52050 131.0847:14842 140.61955:3316 145.10062:5908 155.82938:3507 165.59303:4156 184.07251:785646 283.03244:3899 338.87604:42…	0.0283	0.0437785	0.880772	0.11695	0.128034	0.12181	0.111168	0.107913	0.112541	0.116926	0.106458	0.107163	0.11309	0.111387
6.85_774.5276	6.85	774.528	PC 32:2; PC 14:0-18:2	[M+HCOO]-		0.888889	TRUE	C40H76NO8P		IWXJKHSPEQSQMD-YPRCPECBNA-N	CCCCCCCCCCCCCC(=O)OCC(COP([O-])(=O)OCC[N+](C)(C)C)OC(=O)CCCCCCC\C=C/C\C=C/CCCCC		-1	-1	594.887	558.903	1333.33	6.95786	MM14	774.52692:936403 775.53027:687585 776.53363:181743	58.39291:3515 60.05761:3471 63.45657:3445 68.39236:3036 186.92722:4015 198.42542:4036 227.20151:27915 279.23248:34331 310.8335:4006 714.51587:4514	0.00550859	0.149128	0.553268	0.0951171	0.1035	0.101231	0.0803098	0.0659763	0.0664169	0.108881	0.108181	0.110132	0.108573	0.111204
7.81_716.5551	7.81	716.555	PC 32:2e	[M+H]+		0.851852	TRUE	C40H78NO7P		WSADSIWKXDGULT-LTXDKZCQNA-N	CCCCCCCCOCC(COP([O-])(=O)OCC[N+](C)(C)C)OC(=O)CCCCCCCCCCC\C=C/C\C=C/CCCCCCC		-1	-1	527.016	671.004	1166.67	12.6954	MM33	716.55414:2020872 717.55749:542629 718.56085:187257	52.47837:3139 54.80308:2776 57.72836:2956 59.06073:7060 60.0808:4120 67.05391:2761 71.08543:2874 72.7291:3433 86.09589:34094 98.4855:3591 104.10734:6906 104.70952:3654 105.06922:7370 117.06908:3868 124.99982:18696 129.51588:3342 180.56757:3534 184.0723:284491 249.53914:3636 415.05185:3641 433.68756:4604 715.60205:3645 716.54718:4529	0.00885196	0.180334	0.516156	0.0418033	0.0386025	0.0331369	0.0267241	0.0235196	0.0247156	0.0215676	0.0218004	0.0208298	0.0211058	0.0236003
13.01_734.6065	13.01	734.606	PC 33:0e	[M+H]+		0.62963	TRUE	C41H84NO7P		LXEGSWFXNDUGIV-UHFFFAOYNA-N	CCCCCCCCCCCCCCCCCCCCCCCCC(=O)OC(COCCCCCCCC)COP([O-])(=O)OCC[N+](C)(C)C		-1	-1	712.297	473.386	833.333	12.1837	MM31	734.60651:1480749 735.60986:783663 736.61322:150638	60.08081:5183 74.0984:3268 75.30799:3425 82.81393:3240 86.09594:39644 94.52868:3259 105.06924:12091 124.99984:6548 184.07228:278353 226.60632:3428 387.34174:3576 727.25488:4141	0.00300037	0.395425	0.779746	0.0278384	0.0239775	0.0252079	0.00685705	0.0140975	0.0100339	0.014342	0.0152308	0.0150298	0.0146395	0.015366
10.55_732.5899	10.55	732.59	PC 33:1e	[M+H]+		0.62963	TRUE	C41H82NO7P		BIYIIIUKWFLDRJ-VXPUYCOJNA-N	CCCCCCCCCC\C=C/CCCCCCCCCCCC(=O)OC(COCCCCCCCCC)COP([O-])(=O)OCC[N+](C)(C)C		-1	-1	79.3658	717.74	1166.67	7.77841	QC4	732.58972:899521 733.59307:368814 734.59643:2741110	57.07001:4544 59.0491:4438 60.08079:3888 72.10072:3957 81.0788:3299 86.09596:22246 96.77534:3355 105.07003:167584 106.0733:38921 106.83502:3802 117.07006:30935 118.07274:6203 122.09642:18044 124.9998:7605 131.08578:27028 132.08839:15124 145.10228:7048 159.11703:4164 184.07231:162678 185.07628:4512 201.1629:3949 355.2963:4563 367.30661:4567 384.32843:42332 385.33121:57314 386.33865:84671 387.3418:…	0.00841932	0.308464	0.799333	0.0363585	0.0358155	0.0263149	0.0147486	0.0152857	0.0183744	0.0186991	0.0190619	0.0194902	0.0105364	0.0192851
7.76_744.5506	7.76	744.551	PC 33:2	[M+H]+	similar chromatogram in higher mz_4529; similar chromatogram in higher mz_5559; similar chromatogram in higher mz_5605	0.888889	TRUE	C41H78NO8P		AIIVRGFXFCHAQG-OHNCOSGTNA-N	CCCCCCCCCCCCCCCCC(=O)OCC(COP([O-])(=O)OCC[N+](C)(C)C)OC(=O)CCCCCCC\C=C/C\C=C/CCC		-1	-1	392.447	516.989	900	26.8157	MM31	744.5506:11206429 745.55395:6740762 746.55731:1333761	56.3831:3258 59.0603:146036 60.08036:6550 62.70135:3145 67.75892:2990 71.07236:3242 86.09602:58257 87.68867:3271 90.29719:3503 95.08558:4781 104.10635:8114 105.06917:39969 110.53492:3522 117.0691:4439 122.09645:7157 124.99983:15170 129.06819:3202 131.08475:4960 184.07225:438006 207.25482:3445 382.38586:3870 384.32242:19273 401.34839:4650 417.34732:13002 458.6525:3899 524.62341:4127 681.58374:2355…	0.0955026	0.0353708	0.566577	0.120518	0.109768	0.107545	0.103425	0.10502	0.102963	0.0843094	0.0888927	0.0839132	0.0882648	0.0893781
9.97_788.5463	9.97	788.546	PC 33:2	[M+HCOO]-	adduct linked to 3817_[M+Na-2H]-	0.703704	TRUE	C41H78NO8P		DGBYUHHIADYUMU-AKMCNLDWNA-N	CCCCCCCCCCCCCCC(=O)OCC(COP([O-])(=O)OCC[N+](C)(C)C)OC(=O)CCCCCCC\C=C/C\C=C/CCCCC		-1	-1	485.625	472.765	944.444	131.907	MM31	788.54688:4347528 789.55022:3314381 790.55358:777865	56.42643:3228 61.98852:4543 69.4194:3109 73.7478:3730 78.95915:15068 90.55393:3886 152.99562:18246 159.19664:4053 255.23355:5118 269.48825:4177 279.23224:286432 281.24823:17384 283.26282:46608 330.00577:4062 377.23712:4508 448.31586:4178 453.17212:3865 466.33591:8197 580.23236:4030 623.16394:4312 667.23401:4041 728.56116:30659	0.0279248	0.353467	1.09543	0.692711	0.527028	0.419829	0.24771	0.165414	0.31342	0.52673	0.539461	0.399109	0.522754	0.523264
12.77_762.5974	12.77	762.597	PC 34:0; PC 16:0-18:0	[M+H]+	adduct linked to 4287_[M+Na]+	0.740741	TRUE	C42H84NO8P		PZNPLUBHRSSFHT-UHFFFAOYNA-N	CCCCCCCCCCCCCCCCCC(=O)OC(COC(=O)CCCCCCCCCCCCCCC)COP([O-])(=O)OCC[N+](C)(C)C		-1	-1	454.892	517.19	1666.67	38.5705	MM33	762.59747:125780056 763.60082:72965384 764.60418:18186574	56.04961:11125 57.06997:25722 58.0626:11892 58.06554:38156 59.06025:29472 59.07274:15294 60.08076:412160 61.07583:197571 67.05437:7586 69.06957:8352 71.07287:105387 81.06975:12379 86.09592:1924313 91.05389:11904 95.08549:27340 98.98428:61858 104.10628:157910 105.06908:217797 106.07336:9177 109.10046:10430 117.06902:94550 122.09634:10168 124.9997:845425 131.08452:132064 132.08832:9324 143.0858:114…	0.00895985	0.165158	2.26581	2.16974	1.98086	2.34931	1.29202	1.61605	1.53567	1.30871	1.32803	1.33709	1.31655	1.32903
13.54_792.6107	13.54	792.611	PC 34:0e; PC 18:0e/16:0	[M+HCOO]-		0.888889	TRUE	C42H86NO7P		GTFLTTXDLGEBAI-UHFFFAOYNA-N	CCCCCCCCCCCCCCCCCCOCC(COP([O-])(=O)OCC[N+](C)(C)C)OC(=O)CCCCCCCCCCCCCCC		-1	-1	552.978	569.973	1666.67	40.2226	QC2	792.61078:3821493 793.61413:2378652 794.61749:630849	59.73708:3169 61.98851:7368 71.38638:3229 84.80969:3210 91.16512:3824 101.90501:3713 102.37303:3503 120.63293:3617 152.65332:3635 206.23375:4137 208.97455:4553 255.23331:150570 283.26331:4389 476.35239:5068 480.12204:3628 494.36188:5570 512.82758:4037 524.98053:4536 528.63928:3870 732.58801:8848	0.00472967	0.339635	1.43908	0.316138	0.235981	0.281839	0.109251	0.15206	0.120202	0.20616	0.217723	0.206223	0.200417	0.203098
11.7_790.5981	11.7	790.598	PC 34:1e; PC 18:1e/16:0	[M+HCOO]-	similar chromatogram in higher mz_4187; similar chromatogram in higher mz_3765	0.888889	TRUE	C42H84NO7P		IQLHTKSHLGLPMG-MRCUWXFGNA-N	CCCCCCCCCCCCCCCC(=O)OC(COCCCCCCCC\C=C/CCCCCCCC)COP([O-])(=O)OCC[N+](C)(C)C		-1	-1	743.198	628.41	1666.67	52.7888	MM41	790.59821:11063587 791.60156:7551970 792.60492:2091356	59.15496:3307 61.98809:31253 62.98646:3466 78.95914:15184 92.00898:5692 97.83904:3822 104.1617:3698 109.87265:3744 161.1463:4122 168.0426:4237 196.9543:4370 222.43155:4292 255.23329:563547 281.24768:29240 330.30164:3832 474.33716:18536 492.3454:24369 641.76416:4146 643.46387:4534 730.58185:54746	0.0168747	0.197853	2.5945	2.35418	2.94909	2.18672	1.58797	1.56466	1.59666	2.04114	1.36882	2.11478	2.05134	2.0576
8.6_758.5677	8.6	758.568	PC 34:2; PC 16:0-18:2	[M+H]+	adduct linked to 4267_[M+Na]+	0.888889	TRUE	C42H80NO8P		JLPULHDHAOZNQI-AKMCNLDWNA-N	CCCCCCCCCCCCCCCC(=O)OCC(COP([O-])(=O)OCC[N+](C)(C)C)OC(=O)CCCCCCC\C=C/C\C=C/CCCCC		-1	-1	532.509	529.124	1833.33	3316.91	MM21	758.56812:81287312 759.57147:41120020 760.57483:12660970	56.04963:6426 58.06263:5310 58.06557:19689 59.06028:9755 59.07277:7431 60.08079:175429 71.07285:40049 73.07567:36405 74.09596:465389 84.41668:4642 86.09596:871310 95.08554:5432 98.98429:22310 104.10635:73368 105.06909:39630 111.40978:4324 124.99978:350200 184.07251:6179794 185.07625:6462 216.33037:4777 299.06189:9500 359.02896:4753 384.32227:20025 385.33194:5123 386.34058:50891 387.34158:8895 401…	0.00221558	0.171553	4.31063	10.2825	9.96842	9.16288	5.98586	6.8186	7.01074	6.34526	6.29102	6.32787	6.23902	6.28874
9.74_788.5831	9.74	788.583	PC 34:2e; PC 16:0e/18:2	[M+HCOO]-		0.888889	TRUE	C42H82NO7P		IQACMFWAGALEAQ-DYMXKLMANA-N	CCCCCCCCCCCCCCCCOCC(COP([O-])(=O)OCC[N+](C)(C)C)OC(=O)CCCCCCC\C=C/C\C=C/CCCCC		-1	-1	749.751	626.464	1666.67	376.971	MM14	788.58307:17237820 789.58642:12039808 790.58978:3073783	78.11082:3710 78.95889:27238 79.32977:3598 92.00308:4646 102.23069:3442 168.04254:6321 180.99957:3690 196.33432:4248 198.29027:4154 206.26178:4152 206.66982:4028 253.299:3977 255.23344:15098 260.89539:3748 279.23212:703062 283.26321:4264 321.48535:3793 377.24393:15118 388.36795:4465 448.31567:23223 450.04947:4475 466.32657:45587 468.90631:4513 693.45251:4749 728.55914:63453	0.000431282	0.556994	4.12725	1.68664	1.41157	1.3671	0.433549	0.402967	0.401875	1.0139	1.09695	1.05236	1.0598	1.06354
7.76_756.5499	7.76	756.55	PC 34:3	[M+H]+		0.592593	TRUE	C42H78NO8P		KBHCBANQRIOXLD-KPJOMIKFNA-N	CCCCC\C=C/C\C=C/CCCCCCCCCC(=O)OC(COC(=O)CCCCCCC\C=C/CCCC)COP([O-])(=O)OCC[N+](C)(C)C		-1	-1	736.724	453.209	833.333	132.72	MM43	756.55444:6282824 757.55779:4267478 758.56115:724536	56.2152:2854 60.08123:18422 67.65955:3442 68.08493:3223 71.06015:65907 74.09657:24243 82.80891:3282 86.09631:72447 100.11204:4034 104.10733:6407 105.07024:4628 124.99915:40500 134.22208:4558 152.43715:3851 184.0717:587260 201.08717:3421 205.91412:3758 225.04185:6528 756.53644:5536	8.49606e-06	0.196131	0.423162	0.155835	0.156302	0.152987	0.101975	0.0973931	0.0967313	0.0524696	0.0534451	0.0532869	0.0525876	0.0774184
7.62_740.5565	7.62	740.557	PC 34:4e	[M+H]+	ion correlated with 3961	0.444444	TRUE	C42H78NO7P		KNHXCLGABLNNRN-FFSDQCCLNA-N	CCCCCCCCOCC(COP([O-])(=O)OCC[N+](C)(C)C)OC(=O)CCCCCCCCCCCC\C=C/C\C=C/C\C=C/C\C=C/CC		-1	-1	522.492	850.717	1166.67	6.47823	MM51	740.55872:1557764 741.56207:1558932 742.56543:183138	53.17031:2889 54.45265:3260 56.08072:2845 59.06034:62262 60.3841:3337 65.65483:3435 73.78477:3488 74.09602:29712 82.23579:2999 83.03813:3479 83.08553:3829 84.00403:3048 86.09595:33100 86.18548:3188 100.11206:18618 104.10635:3584 105.25029:3043 116.90707:3338 116.96704:6957 124.99963:24709 172.91177:3502 184.07233:287192 190.48705:3430 195.03592:8205 253.87241:3688 273.62607:3648 381.38068:7345 38…	0.0238936	0.250385	0.13338	0.0296793	0.0241615	0.0199354	0.0156508	0.0117554	0.0140445	0.00827057	0.0104783	0.0110438	0.0108445	0.0110077
13.51_776.616	13.51	776.616	PC 35:0	[M+H]+		0.740741	TRUE	C43H86NO8P		DRHYTKZTKWDSBJ-UHFFFAOYNA-N	CCCCCCCCCCCCCCCCCCC(=O)OC(COC(=O)CCCCCCCCCCCCCCC)COP([O-])(=O)OCC[N+](C)(C)C		-1	-1	407.91	501.83	833.333	7.69396	MM53	776.61572:1999656 777.61907:1215926 778.62243:279306	58.66491:3282 60.08079:6752 62.27262:3474 63.35396:3457 66.55359:3216 68.46272:2969 74.09648:58796 79.11719:3551 86.09583:45902 88.18536:3335 91.05725:6552 105.07023:5218 111.09147:8632 124.99981:16396 131.08472:5827 143.97812:4200 184.07219:290445 221.0076:3782 229.13513:4004 364.94095:4252 401.35593:4357 456.16553:5102 518.17499:4025 549.95435:3996 694.6297:4446 776.6062:5481	0.00320027	0.177627	0.400147	0.0301066	0.0285333	0.0307556	0.016952	0.0208475	0.0215872	0.0145441	0.0172446	0.0167665	0.0157152	0.0181769
9.69_772.5821	9.69	772.582	PC 35:2	[M+H]+		0.888889	TRUE	C43H82NO8P		QHSSPICKLMYIHE-RYKNKZFFNA-N	CCCCCCCCCCCCCCCCCC(=O)OCC(COP([O-])(=O)OCC[N+](C)(C)C)OC(=O)CCCCCCC\C=C/C\C=C/CCCC		-1	-1	812.315	485.124	900	32.8062	QC5	772.58179:4723851 773.58514:3024335 774.5885:598027	59.06028:23472 60.08078:13782 69.82719:3249 71.06053:39833 73.6155:3626 74.09655:16240 86.09602:97343 115.44606:3808 124.99997:51043 161.63293:3796 179.73495:3536 184.07251:726123 184.71852:3621 185.07625:5042 186.07622:4683 238.73758:4337 249.65504:3989 267.68372:4035 269.0976:3799 511.77881:4232 566.74677:3954 772.57764:7221	0.000366638	0.114655	0.66599	0.132452	0.130717	0.125758	0.100047	0.0962301	0.102408	0.0840696	0.0852451	0.0863987	0.0855449	0.0857538
14.01_790.6295	14.01	790.63	PC 36:0	[M+H]+		0.888889	TRUE	C44H88NO8P		NRJAVPSFFCBXDT-UHFFFAOYNA-N	CCCCCCCCCCCCCCCCCC(=O)OCC(COP([O-])(=O)OCC[N+](C)(C)C)OC(=O)CCCCCCCCCCCCCCCCC		-1	-1	579.708	498.342	1000	26.9819	QC2	790.62927:5109140 791.63262:3526953 792.63598:1330007	58.06517:4696 59.04911:4892 60.08088:51106 71.07292:18223 73.04667:6156 86.09605:244628 87.09972:26244 98.98339:4673 104.10634:20472 105.06922:5824 125.00002:112047 128.14267:8602 184.07253:1824008 185.07658:188500 186.07648:80798 223.0632:15750 225.04189:5986 237.07733:209293 238.08102:63222 239.07678:70156 311.0939:6234 384.32953:13988 529.89453:4775 693.62366:5686 790.62994:17592	0.0233062	0.165014	0.516787	0.166801	0.162613	0.190741	0.0933971	0.131104	0.131227	0.0890584	0.0871855	0.0902771	0.0871379	0.0882279
13.9_834.6227	13.9	834.623	PC 36:0; PC 16:0-20:0	[M+HCOO]-	similar chromatogram in higher mz_5852	0.888889	TRUE	C44H88NO8P		HVPURDWMANOTFO-UHFFFAOYNA-N	CCCCCCCCCCCCCCCCCCCC(=O)OC(COC(=O)CCCCCCCCCCCCCCC)COP([O-])(=O)OCC[N+](C)(C)C		-1	-1	375.879	633.374	1555.56	223.075	MM31	834.62268:4209960 835.62603:3735684 836.62939:1263174	75.69019:3565 77.10897:3046 78.95905:234755 80.96372:9203 82.20083:3091 92.00228:5209 92.41466:3682 126.23486:3613 134.61017:3859 145.10588:4022 168.04239:171837 169.04726:36001 170.04814:19572 182.31628:4119 224.07054:4873 255.23323:258346 283.26224:31206 311.29645:93561 536.36688:6221 773.63818:80081 774.64459:36880	0.141217	0.129262	0.330091	0.279382	0.200468	0.179859	0.158738	0.155799	0.175344	0.163207	0.172307	0.16078	0.157234	0.160858
14.4_820.6483	14.4	820.648	PC 36:0e	[M+HCOO]-		0.62963	TRUE	C44H90NO7P		LYTUERCDYBANSA-UHFFFAOYNA-N	CCCCCCCCCCCCCCCCCCCCOCC(COP([O-])(=O)OCC[N+](C)(C)C)OC(=O)CCCCCCCCCCCCCCC		-1	-1	630.768	595.105	833.333	4.79626	MM15	820.64252:546789 821.64587:297332 822.64923:18758	72.00248:3333 76.42945:3797 76.48653:3544 100.00015:3420 121.95574:3961 139.00647:6117 158.78583:3966 255.23344:25109 460.90109:4468 760.62036:6295	0.0102058	0.212715	0.361247	0.060918	0.0532083	0.0550302	0.0262295	0.0383811	0.0390404	0.0436301	0.0417935	0.0384383	0.0412584	0.0429019
12.93_810.5953	12.93	810.595	PC 36:1	[M+Na]+	ion correlated with 4591; adduct linked to 4314_[M+H]+	0.740741	TRUE	C44H86NO8P		JTHSDHJZUXRQAY-HNENSFHCNA-N	CCCCCCCCCC\C=C/CCCCCCCCCCCCCCCC(=O)OC(COC(=O)CCCCCCC)COP([O-])(=O)OCC[N+](C)(C)C		-1	-1	466.05	779.089	1333.33	5.87213	MM33	810.59973:1828358 811.60308:0 812.60644:0	57.09374:3636 63.61016:3048 69.07017:3504 69.11266:2944 71.08543:3194 83.48643:3345 86.09618:30287 89.16914:3202 92.00502:4744 124.99982:3723 146.98198:46228 165.74678:4034 168.46576:3661 184.07224:154664 197.30852:3523 219.82188:4138 224.51123:3676 438.84769:3947 472.66183:4141 627.52185:17885 712.0022:5049 751.5282:17574 810.59033:14583	0.0151005	0.212314	0.406083	0.0333983	0.0413413	0.041398	0.0191427	0.0242177	0.027869	0.0213005	0.0215497	0.0211003	0.0197088	0.0218705
10.96_808.5797	10.96	808.58	PC 36:2	[M+Na]+	ion correlated with 4044; adduct linked to 4303_[M+H]+	0.851852	TRUE	C44H84NO8P		OQIUJECZRPKREF-GJLVVWLQNA-N	CCCCCCC\C=C/C\C=C/CCCCCCCCCCCCCCCC(=O)OC(COC(=O)CCCCCCC)COP([O-])(=O)OCC[N+](C)(C)C		-1	-1	738.12	921.656	1500	9.9537	MM53	808.57971:2496810 809.58306:1745511 810.58642:6823532	60.67803:2881 63.31141:3134 81.06981:6020 86.09601:31337 86.76675:3455 95.08556:4541 101.17226:3594 146.98221:52904 184.07222:31810 196.97768:3515 259.17636:4075 352.7814:4336 468.95053:4162 511.51544:4255 603.52515:6379 625.51178:28522 670.80933:4331 749.50507:27169 808.58008:25179	0.0063189	0.1055	0.480516	0.0612005	0.0616843	0.0556217	0.0448448	0.0496091	0.0455545	0.0415901	0.0384938	0.0403034	0.0409282	0.0401801
10.44_830.5943	10.44	830.594	PC 36:2; PC 16:0-20:2	[M+HCOO]-		0.888889	TRUE	C44H84NO8P		ZRTZULWIAWDUBY-AKMCNLDWNA-N	CCCCCCCCCCCCCCCC(=O)OCC(COP([O-])(=O)OCC[N+](C)(C)C)OC(=O)CCCCCCCCC\C=C/C\C=C/CCCCC		-1	-1	556.766	618.694	1444.44	369.867	QC3	830.59442:14433782 831.59777:10736490 832.60113:3377269	64.70308:3661 73.58525:3526 74.36192:3131 78.95913:22831 84.23697:3169 112.02524:3473 129.70847:3608 155.73334:3897 168.04257:21932 224.0705:6276 237.39447:4790 253.12706:4336 255.2332:229600 281.24765:191139 307.26184:305224 373.77908:4251 373.87506:4351 410.11206:4553 436.31665:4330 468.48291:3916 770.56213:53880	0.0142589	0.17904	2.30602	1.88012	1.76845	1.51655	1.03672	1.31914	1.06425	1.6667	1.79034	1.79628	1.85459	1.63827
10.97_786.601	10.97	786.601	PC 36:2; PC 18:0-18:2	[M+H]+	adduct linked to 4427_[M+Na]+	0.814815	TRUE	C44H84NO8P		FORFDCPQKJHEBF-IUFKAHDJNA-N	CCCCCCCCCCCCCCCCCC(=O)OCC(COP([O-])(=O)OCC[N+](C)(C)C)OC(=O)CCCCCCC\C=C/C\C=C/CCCCC		-1	-1	530.018	514.585	1833.33	1107.6	MM43	786.60059:114750128 787.60394:85482016 788.6073:23488154	56.04961:10602 58.06218:11493 58.06554:47977 59.07274:7800 60.08076:404391 65.80186:5405 71.07284:101712 81.06975:7277 85.07674:6189 86.09593:1840889 91.05718:8518 95.08549:6204 98.98391:56291 104.10632:148298 124.99972:839629 183.46272:7062 184.07246:13425175 184.33087:10312 184.68033:10047 185.07616:5867 192.57127:5835 502.32419:9975 506.36377:7144 524.37225:22438 655.69312:6023 786.60583:184685	0.0102636	0.116748	3.01171	3.29915	3.51983	3.18099	2.2802	2.75542	2.60714	2.23938	2.20981	2.26082	2.12322	2.36824
10.62_786.601	10.62	786.601	PC 36:2; PC 18:1-18:1	[M+H]+		0.888889	TRUE	C44H84NO8P		SNKAWJBJQDLSFF-YEUCEMRANA-N	CCCCCCCC\C=C/CCCCCCCC(=O)OCC(COP([O-])(=O)OCC[N+](C)(C)C)OC(=O)CCCCCCC\C=C/CCCCCCCC		-1	-1	542.03	554.233	1750	476.783	QC4	786.60089:39166836 787.60424:27765630 788.6076:6994888	56.04963:6211 58.06514:16265 59.07276:5358 60.08082:168700 67.05388:4594 71.07294:46433 74.09653:8714 80.88453:3762 81.22093:4016 85.07528:7761 86.096:807218 90.99708:4258 98.98428:26819 102.64769:4388 104.10645:51476 124.99979:339219 125.19486:4147 146.05191:4342 183.46515:6607 184.07245:5299105 211.31827:4118 221.99565:4419 247.16309:4091 438.45532:4274 453.66199:4537 504.34885:5164 508.14117:4…	0.00710152	0.167012	2.80538	1.11471	1.0825	0.925575	0.649884	0.743768	0.732184	0.99301	0.978186	1.03586	0.971653	0.98423
12.48_816.6108	12.48	816.611	PC 36:2e	[M+HCOO]-	similar chromatogram in higher mz_4768	0.851852	TRUE	C44H86NO7P		LMGTVCKIUNTOEP-IUFKAHDJNA-N	CCCCCCCCCCCCCCCCCCOCC(COP([O-])(=O)OCC[N+](C)(C)C)OC(=O)CCCCCCC\C=C/C\C=C/CCCCC		-1	-1	566.706	524.32	833.333	15.7167	QC1	816.61096:1995398 817.61431:1466101 818.61767:372512	59.58411:3530 66.11959:3059 115.92076:44117 125.33167:3364 182.43549:4017 231.8053:4384 279.23196:64326 432.95624:4407 756.5976:7367	0.00100172	0.475313	2.00591	0.354276	0.27298	0.30019	0.103103	0.104477	0.102858	0.226355	0.236849	0.232141	0.230741	0.233381
9_828.5768	9	828.577	PC 36:3; PC 16:0-20:3	[M+HCOO]-		0.888889	TRUE	C44H82NO8P		FHYXYDNOQOCPNC-XSMZTDTHNA-N	CCCCCCCCCCCCCCCC(=O)OCC(COP([O-])(=O)OCC[N+](C)(C)C)OC(=O)CCCCCCCCC\C=C/C\C=C/C\C=C/CC		-1	-1	679.342	606.652	1444.44	135.598	QC5	828.57715:9133063 829.5805:6453170 830.58386:1855826	76.6524:3443 78.95845:4498 126.90473:5533 127.4448:3991 168.04254:5899 224.07045:6517 229.29816:4174 255.23364:91899 290.7666:4216 305.24887:168480 482.28464:4342 525.81427:5212 768.56165:24884	0.000454615	0.176163	1.51452	0.937212	0.948061	0.857126	0.615673	0.604896	0.607396	0.875261	0.876823	0.89446	0.868635	0.876794
8.67_828.5773	8.67	828.577	PC 36:3; PC 18:1-18:2	[M+HCOO]-	adduct linked to 4094_[M-H]-	0.888889	TRUE	C44H82NO8P		GDWULUGDXGHJIJ-RWLIYIGXNA-N	CCCCCCCC\C=C/CCCCCCCC(=O)OCC(COP([O-])(=O)OCC[N+](C)(C)C)OC(=O)CCCCCCC\C=C/C\C=C/CCCCC		-1	-1	679.171	578.209	1555.56	301.804	MM22	828.5769:11193314 829.58025:8049956 830.58361:2660778	74.61928:3614 78.95914:16720 79.60934:3360 85.90854:3518 102.34749:3656 107.67233:3766 111.55102:3913 118.70459:4111 125.68906:3721 136.95416:3885 168.04465:18140 174.51543:4245 224.06732:8153 241.20767:3749 253.21878:5465 279.23212:416914 281.24765:255321 506.32458:6460 601.66229:4140 768.56421:45019	0.0042863	0.147175	2.40971	1.98105	1.929	1.68526	1.34774	1.32872	1.31056	1.76284	1.75813	1.79973	1.74842	1.80892
9.14_806.5663	9.14	806.566	PC 36:3;PC 18:1-18:2	[M+Na]+	adduct linked to 4289_[M+H]+	0.777778	TRUE	C44H82NO8P		KFEJJJVOBLNOCQ-WZUSAPNINA-N	CCCCCCC\C=C/C\C=C/C\C=C/CCCCCCCCCCCCC(=O)OC(COC(=O)CCCCCCC)COP([O-])(=O)OCC[N+](C)(C)C		-1	-1	649.821	892.271	1500	986.49	QC3	806.56598:1115112 807.56933:753556 808.57269:4640568	65.08978:3499 86.09598:19020 96.36034:4221 107.79784:3731 118.45956:3555 119.90851:4169 146.98167:29153 157.88672:4053 158.66112:3189 184.0721:29680 401.34836:4544 520.93848:4114 601.50507:4039 623.50043:18868 747.47986:5599 806.57739:11520	0.00169839	0.205098	0.540992	0.0387872	0.0344505	0.0375307	0.0253026	0.0206794	0.0230924	0.0203194	0.0208353	0.0215516	0.0215674	0.0214496
10.6_770.6053	10.6	770.605	PC 36:3e	[M+H]+		0.481482	TRUE	C44H84NO7P		GDJAIASCRXEGBE-JRQMLGJJNA-N	CCCCCCCCOCC(COP([O-])(=O)OCC[N+](C)(C)C)OC(=O)CCCCCCCCCCCC\C=C/C\C=C/C\C=C/CCCCCCC		-1	-1	686.135	723.318	1166.67	31.3352	MM15	770.60474:4920704 771.60809:3164382 772.61145:815574	60.08078:14550 73.79557:3338 86.09588:58774 94.61501:3282 101.46731:3919 104.10732:4792 124.99992:28375 134.2368:3433 184.07225:502400 442.35666:4807 770.60559:15435	0.000142526	0.510529	2.09551	0.165279	0.176406	0.154819	0.0529118	0.0588593	0.0414767	0.0999768	0.0900734	0.100476	0.101792	0.0997003
10.38_814.6	10.38	814.6	PC 36:3e; PC 16:0e-20:3	[M+HCOO]-	similar chromatogram in higher mz_5299; similar chromatogram in higher mz_5447; similar chromatogram in higher mz_5578	0.703704	TRUE	C44H84NO7P		FBBXBJITXQXKMG-JOIBFBEQNA-N	CCCCCCCCCCCCCCCCOCC(COP([O-])(=O)OCC[N+](C)(C)C)OC(=O)CCCCCCCCC\C=C/C\C=C/C\C=C/CC		-1	-1	684.89	652.213	1000	14.5871	MM14	814.59955:1247708 815.6029:1097931 816.60626:272367	61.79682:3373 68.99612:4664 70.02731:3559 74.92831:3917 100.03242:3748 162.3855:4226 192.76442:3467 283.26324:4776 305.2471:27382 466.32617:4521 754.58759:5047	0.00229414	0.441318	1.1426	0.155549	0.123364	0.128433	0.0576207	0.034075	0.0557545	0.102753	0.103236	0.104578	0.103887	0.105326
9.91_814.5946	9.91	814.595	PC 36:3e; PC 18:1e/18:2	[M+HCOO]-		0.888889	TRUE	C44H84NO7P		MFZLAZYUXHHSIA-RWLIYIGXNA-N	CCCCCCCC\C=C/CCCCCCCCOCC(COP([O-])(=O)OCC[N+](C)(C)C)OC(=O)CCCCCCC\C=C/C\C=C/CCCCC		-1	-1	735.229	675.439	1666.67	57.7106	MM33	814.59473:4856902 815.59808:3132337 816.60144:1148834	58.51841:3374 64.88612:3332 78.95912:5552 79.09773:3390 84.79412:3941 87.80717:3239 92.00896:4674 112.98623:4896 129.44124:3806 148.69762:3751 279.23215:181850 377.22311:4461 404.27451:4419 474.33707:6210 492.34531:19959 573.34711:4119 602.68549:4062 754.58417:24823	0.000150239	0.387333	2.58008	0.612001	0.537566	0.545313	0.23526	0.233184	0.22627	0.421766	0.43215	0.419703	0.431346	0.419213
8.19_826.5616	8.19	826.562	PC 36:4; PC 16:0-20:4	[M+HCOO]-	similar chromatogram in higher mz_4067; similar chromatogram in higher mz_4820; similar chromatogram in higher mz_4906	0.888889	TRUE	C44H80NO8P		JAVWFBAAZSHHAD-KKILVFCFNA-N	CCCCCCCCCCCCCCCC(=O)OCC(COP([O-])(=O)OCC[N+](C)(C)C)OC(=O)CCCCCC\C=C/C\C=C/C\C=C/C\C=C/CC		-1	-1	713.627	655.835	1777.78	1601.76	MM12	826.56189:59853412 827.56524:47666300 828.5686:13377959	59.01373:43981 78.95911:82132 92.00311:4256 115.92081:4160 139.0065:14259 152.99559:15658 163.07668:3976 168.04251:98176 205.19516:35635 214.76585:4288 224.07056:66827 231.21045:9437 255.23341:1067898 259.24417:87629 285.22244:7601 295.19485:4449 303.2355:1070590 333.55975:4154 397.84473:4243 462.30286:7659 467.4267:4364 480.31107:67849 510.30322:5644 766.54248:203965	0.0152704	0.0742507	2.36865	6.01911	6.19198	5.46123	4.86281	5.05869	4.97359	6.03271	6.12041	5.94592	5.91428	6.05598
7.46_782.5675	7.46	782.567	PC 36:4; PC 18:2-18:2	[M+H]+		0.888889	TRUE	C44H80NO8P		FVXDQWZBHIXIEJ-ZPPAUJSGNA-N	CCCCC\C=C/C\C=C/CCCCCCCC(=O)OCC(COP([O-])(=O)OCC[N+](C)(C)C)OC(=O)CCCCCCC\C=C/C\C=C/CCCCC		-1	-1	513.794	557.749	2000	29465.4	MM53	782.56677:20770342 783.57012:14094690 784.57348:3994030	58.06515:5692 60.08083:101852 71.0729:24993 80.46664:3926 86.09602:491823 87.09966:3819 91.99913:6661 98.98336:9508 104.10636:41286 104.22025:3820 124.99983:239770 159.57684:3567 175.4079:4416 178.53189:4829 184.07249:3111002 185.07625:15008 331.18671:3887 502.33511:5149 520.34106:4806 750.98108:4723 782.55768:39364	0.00324368	0.164956	0.945508	0.38181	0.336057	0.345682	0.263546	0.226123	0.237779	0.250763	0.250799	0.253414	0.248905	0.260161
9.37_812.5806	9.37	812.581	PC 36:4e; PC 16:0e/20:4	[M+HCOO]-	adduct linked to 3321_[M-H]-	0.888889	TRUE	C44H82NO7P		SOUZQPFUXRVDGK-SHJNOZFHNA-N	CCCCCCCCCCCCCCCCOCC(COP([O-])(=O)OCC[N+](C)(C)C)OC(=O)CCCCCC\C=C/C\C=C/C\C=C/C\C=C/CC		-1	-1	757.352	745.269	1666.67	620.29	MM52	812.58038:13758574 813.58373:9794175 814.58709:2983294	57.36632:2895 59.01366:3655 65.4922:3006 69.86701:4219 74.42949:3695 78.57785:4085 78.95913:7988 124.03481:3759 126.90476:3600 127.50763:3356 152.99559:4899 168.04259:4165 259.24448:5150 283.26328:6890 303.23566:90740 358.72437:3978 448.32477:4681 466.33649:27929 593.30902:3999 685.33167:3948 752.56604:30185	0.00306156	0.254288	2.6869	2.0025	1.64646	1.63564	0.9756	1.01577	0.95118	1.45436	1.48459	1.48919	1.47702	1.48233
7.13_824.543	7.13	824.543	PC 36:5; PC 16:0-20:5	[M+HCOO]-	similar chromatogram in higher mz_4813	0.851852	TRUE	C44H78NO8P		KLTHQSWIRFFBRI-KOQZQRJKNA-N	CCCCCCCCCCCCCCCC(=O)OCC(COP([O-])(=O)OCC[N+](C)(C)C)OC(=O)CCC\C=C/C\C=C/C\C=C/C\C=C/C\C=C/CC		-1	-1	516.947	659.238	1555.56	34.652	MM31	824.54297:13285760 825.54632:8400276 826.54968:2854004	59.0141:3565 67.12276:3249 78.14295:3280 78.95915:15049 89.44926:3372 96.9601:24090 97.08247:3818 115.68916:3664 115.92094:76003 116.92052:3835 139.00636:86453 153.43996:4119 158.97586:8679 168.04262:7726 224.07056:13922 248.69014:3613 255.23344:174959 257.22937:21389 272.91971:3736 301.21719:79712 302.6955:4015 312.22098:4449 348.23007:4024 395.04453:4176 424.19614:3935 480.31177:7428 550.15393:…	0.00249775	0.168711	0.655347	1.0835	0.95102	0.942873	0.67098	0.652411	0.695558	0.606522	0.633777	0.627012	0.623796	0.627711
6.82_824.5475	6.82	824.548	PC 36:5; PC 16:1-20:4	[M+HCOO]-	adduct linked to 4057_[M-H]-	0.851852	TRUE	C44H78NO8P		NJKOHDXHBBUJBZ-LMRIPGBINA-N	CCCCCC\C=C/CCCCCCCC(=O)OCC(COP([O-])(=O)OCC[N+](C)(C)C)OC(=O)CCCCCC\C=C/C\C=C/C\C=C/C\C=C/CC		-1	-1	506.325	642.285	1444.44	803.437	QC5	824.54761:1135361 825.55096:1077810 826.55432:121010	61.21893:2863 63.69989:3310 69.94073:3481 71.79256:3733 75.25172:3269 92.00894:3594 98.66485:3887 139.00803:6190 253.2187:20660 303.23438:25617 329.60794:4216 363.69916:4175 478.29102:4734 645.85461:4456 710.47491:3949 764.53546:6211	0.0197024	0.207951	0.467191	0.0578556	0.0442756	0.042709	0.0290696	0.0290908	0.0315697	0.0799462	0.0800052	0.0817434	0.0795142	0.0808812
13.58_802.6306	13.58	802.631	PC 37:1	[M+H]+	similar chromatogram in higher mz_5591	0.814815	TRUE	C45H88NO8P		WMCPHMOQTITNBG-LNVKXUELNA-N	CCCCCCCCCCCCCCCCCCC(=O)OCC(COP([O-])(=O)OCC[N+](C)(C)C)OC(=O)CCCCCCC\C=C/CCCCCCCC		-1	-1	623.263	305.93	666.667	8.74576	MM31	802.63055:1371626 803.6339:721489 804.63726:305210	58.57679:3271 60.08081:3703 61.91803:3233 72.081:4051 74.09598:5930 86.09587:31315 87.68867:4097 92.00336:4467 100.11206:4879 104.10635:3375 105.07026:5871 105.36818:3668 118.12269:3706 120.96667:4583 124.99984:8828 135.46835:3810 143.03725:3498 184.07234:241279 385.33212:4779 402.35706:4568 539.4162:3851 624.97992:4433	0.00580851	0.190549	0.398086	0.0228969	0.020597	0.0224234	0.0117075	0.0159633	0.0148352	0.0168483	0.0138606	0.0161861	0.0163763	0.016083
12.42_800.6131	12.42	800.613	PC 37:2	[M+H]+		0.37037	TRUE	C45H86NO8P		LOOVXTAPKGYHKO-IUFKAHDJNA-N	CCCCCCCCCCCCCCCCCCC(=O)OCC(COP([O-])(=O)OCC[N+](C)(C)C)OC(=O)CCCCCCC\C=C/C\C=C/CCCCC		-1	-1	382.834	550.705	900	4.60243	MM31	800.6131:1934493 801.61645:1109471 802.61981:206538	62.3669:3925 63.29375:3383 66.0976:3254 72.081:3703 86.096:25368 95.57914:3391 100.11206:20143 105.06924:5851 123.30965:4493 124.99984:6481 143.53835:3685 170.82364:3740 184.07227:210672 185.07632:5882 384.32242:23314 401.34839:8567 530.28821:4246 631.59747:5070 661.64264:3944 665.58301:5374 800.61365:4806	0.0173698	0.149048	0.368236	0.0361773	0.0306546	0.0362038	0.0216375	0.0238068	0.0276595	0.0192578	0.0177112	0.0193557	0.0180216	0.0183348
9.82_798.5963	9.82	798.596	PC 37:3	[M+H]+		0.777778	TRUE	C45H84NO8P		BWXVTXRBOSAFHO-UVQSURNNNA-N	CCCCCCCCCCCCC(=O)OCC(COP([O-])(=O)OCC[N+](C)(C)C)OC(=O)CCCCCCCC\C=C/C\C=C/C\C=C/CCCCCCC		-1	-1	602.631	306.866	666.667	4.04314	MM22	798.59631:764314 799.59966:397876 800.60302:132903	62.19719:3153 71.25345:3303 78.06968:3067 86.09599:20788 88.18302:3333 97.07589:3974 103.98152:4168 114.12793:5451 115.74792:3886 124.99984:5452 151.3222:3799 184.07239:157916 213.79639:3537 263.85364:3540 600.72229:4828 682.03973:4232	0.0259001	0.264002	0.600478	0.00864098	0.0120103	0.0104325	0.00657138	0.00662703	0.00372675	0.0103416	0.0077971	0.00994347	0.0100531	0.00954702
9.08_792.5516	9.08	792.552	PC 37:6	[M+H]+		0.62963	TRUE	C45H78NO8P		XFYPDWSDDFCNFC-OOQLIVHHNA-N	CCCCCC\C=C/C\C=C/CCCCCCCCCC(=O)OCC(COP([O-])(=O)OCC[N+](C)(C)C)OC(=O)CC\C=C/C\C=C/C\C=C/C\C=C/CC		-1	-1	453.694	479.887	1000	5.52847	MM31	792.55145:1477382 793.5548:1005800 794.55816:225322	55.60335:3763 57.07002:4042 60.08091:53832 67.05391:8730 69.06963:5850 71.07293:6621 77.59355:3482 79.05382:6097 81.06982:14276 86.09606:217715 91.05396:7482 93.06983:6404 95.08557:5878 104.10634:17835 109.10163:5398 111.09148:6180 121.10181:4972 124.99986:98331 131.08473:6930 172.54131:4647 173.69949:3859 180.68272:3756 183.46996:4431 184.07254:1472167 447.6998:4299 544.39392:4451 651.53107:5499…	0.00142716	0.222914	0.23663	0.0168808	0.0168251	0.0187008	0.00938135	0.0103652	0.0116205	0.0103798	0.01161	0.0108402	0.0114111	0.0112477
14.01_816.6492	14.01	816.649	PC 38:1	[M+H]+	ion correlated with 191	0.481482	TRUE	C46H90NO8P		FOYSSFIXMSIYBS-ZPHPHTNENA-N	CCCCCCCCCCCCCCCCCCCCCC(=O)OCC(COP([O-])(=O)OCC[N+](C)(C)C)OC(=O)CCCCCCC\C=C/CCCCCC		-1	-1	627.707	410.798	1000	45.6668	QC1	816.64355:3048020 817.6469:1872774 818.65026:824489	60.08082:56815 71.07292:9303 74.09608:60108 79.94131:4191 86.09603:223702 87.09991:38289 98.98339:4333 104.10634:24375 116.94663:3938 124.99986:107458 126.00405:4172 127.00414:5055 184.07254:1639067 185.07663:271203 186.07629:132416 187.08192:7012 251.18878:4245 467.62405:4521 562.45844:4295 735.26404:4436 816.64417:5711	0.0233098	0.296879	0.765744	0.106441	0.123262	0.127077	0.0731377	0.0772657	0.0296999	0.0718082	0.0742375	0.0757424	0.0799945	0.0724867
12.87_858.622	12.87	858.622	PC 38:2; PC 18:1-20:1	[M+HCOO]-		0.851852	TRUE	C46H88NO8P		JLDQDLKBBDQYDE-IQDNDYAFNA-N	CCCCCCCC\C=C/CCCCCCCCCC(=O)OC(COC(=O)CCCCCCC\C=C/CCCCCCCC)COP([O-])(=O)OCC[N+](C)(C)C		-1	-1	379.976	733.38	1333.33	25.4126	MM14	858.62225:1497390 859.6256:1223371 860.62896:451491	66.31274:4103 73.24811:3679 78.95903:98535 81.06329:3602 95.57241:3858 113.92607:4443 115.9208:9357 168.04239:46565 169.0471:16661 170.04597:5908 259.69635:3910 281.24823:45067 309.27924:27269 336.56738:4385 424.03854:4598 661.54834:4644 797.65137:28593 798.6413:19684	0.000442641	0.213583	0.855866	0.136623	0.139804	0.125511	0.0784483	0.0862104	0.0811382	0.140382	0.13984	0.143863	0.139684	0.140783
11.01_812.613	11.01	812.613	PC 38:3	[M+H]+		0.703704	TRUE	C46H86NO8P		HCPVXWUVQYPYMY-KGDVCNTENA-N	CCCCCCC\C=C/C\C=C/CCCCCCCCCCCC(=O)OC(COC(=O)CCCCCCC\C=C/CCCC)COP([O-])(=O)OCC[N+](C)(C)C		-1	-1	556.106	527.415	1000	64.1947	QC4	812.61279:8354102 813.61614:6053338 814.6195:1854440	57.66807:3893 59.04781:4177 60.08077:41713 71.32079:3556 76.55501:3728 86.09602:183738 91.99831:6033 98.9843:4679 104.10732:16832 111.09146:8518 124.99975:75180 171.91522:3703 184.07251:1276644 185.07674:32340 189.77823:3891 243.96207:4078 282.00543:4031 372.20279:4262 448.24832:4053 473.9021:5366 720.76849:4529 812.61841:27103	0.0404524	0.308918	1.4236	0.248521	0.241934	0.230046	0.157921	0.0367946	0.159051	0.234042	0.230781	0.246401	0.234403	0.224402
11.5_856.6093	11.5	856.609	PC 38:3; PC 18:0-20:3	[M+HCOO]-	adduct linked to 3558_[M-H2O-H]-; similar chromatogram in higher mz_4516; similar chromatogram in higher mz_5186; similar chromatogram in higher mz_5398	0.888889	TRUE	C46H86NO8P		LLUINWFQEIMZRU-JOIBFBEQNA-N	CCCCCCCCCCCCCCCCCC(=O)OCC(COP([O-])(=O)OCC[N+](C)(C)C)OC(=O)CCCCCCCCC\C=C/C\C=C/C\C=C/CC		-1	-1	656.105	586.568	1333.33	57.6258	QC1	856.60968:4283424 857.61303:3453906 858.61639:1024211	76.93459:3438 78.95917:3646 84.49648:3323 92.39362:3762 117.53213:3569 117.98668:3700 122.1861:3560 150.68677:3589 154.98399:6096 192.5388:4495 267.43555:4289 283.26355:55023 305.24902:105393 359.24063:3897 796.59052:14545	0.000337725	0.140091	1.13508	0.57296	0.582361	0.552178	0.3936	0.429887	0.413227	0.547866	0.538867	0.544153	0.535058	0.555927
9.65_854.5919	9.65	854.592	PC 38:4; PC 16:0-22:4	[M+HCOO]-		0.592593	TRUE	C46H84NO8P		HUAVKOMRGUBYMK-LTFXTMEVNA-N	CCCCCCCCCCCCCCCC(=O)OCC(COP([O-])(=O)OCC[N+](C)(C)C)OC(=O)CCCCCCCC\C=C/C\C=C/C\C=C/C\C=C/CC		-1	-1	654.373	604.207	1333.33	146.034	MM22	854.59192:3183505 855.59527:2535766 856.59863:866157	62.19178:3294 65.85619:3428 70.21446:3182 153.64748:3868 168.04259:4430 255.23224:70255 270.48129:3878 283.02377:4315 331.26486:77541 366.88428:4214 590.03271:5174 794.56812:14275	0.787191	0.0196673	0.371595	0.0815926	0.054642	0.0525033	0.0555812	0.0634135	0.0613867	0.142441	0.163035	0.159417	0.130772	0.26347
9.21_854.5913	9.21	854.591	PC 38:4; PC 18:1-20:3	[M+HCOO]-		0.888889	TRUE	C46H84NO8P		JNKAOGSDBBXHEP-SAUDALOUNA-N	CCCCCCCC\C=C/CCCCCCCC(=O)OCC(COP([O-])(=O)OCC[N+](C)(C)C)OC(=O)CCCCCCCCC\C=C/C\C=C/C\C=C/CC		-1	-1	624.304	565.715	1333.33	115.081	MM14	854.59131:3831571 855.59466:3060675 856.59802:981064	70.41747:3198 79.99203:3302 83.75211:3374 137.1718:3593 168.04462:5061 232.42908:3915 281.24777:63117 285.32294:4398 305.24857:151985 623.7691:5128 794.56787:17652 834.18921:4119	0.000690181	0.266599	1.36491	0.181544	0.15385	0.168041	0.0920101	0.0880224	0.0924535	0.251171	0.268875	0.273481	0.265856	0.266684
12.31_796.6203	12.31	796.62	PC 38:4e	[M+H]+		0.555556	TRUE	C46H86NO7P		JZNRQLVUHAJDFY-DNAJUZPHNA-N	CCCCCCCCCCOCC(COP([O-])(=O)OCC[N+](C)(C)C)OC(=O)CCCCCCCCCCCCCC\C=C/C\C=C/C\C=C/C\C=C/CC		-1	-1	651.328	691.559	1166.67	15.4966	QC1	796.62:7000488 797.62335:5839128 798.62671:1205987	57.07002:3848 58.06517:4144 60.08084:28166 86.09597:164548 104.10634:18514 111.09149:5159 122.52243:3465 124.9999:66779 129.48514:3574 184.07254:1296370 346.07788:4182 549.62427:4112 796.61932:29404	0.000240338	0.257981	2.19643	0.290851	0.280758	0.279355	0.138886	0.159283	0.171649	0.166862	0.165011	0.172277	0.174655	0.0766397
8.84_852.5747	8.84	852.575	PC 38:5; PC 18:0-20:5	[M+HCOO]-		0.592593	TRUE	C46H82NO8P		ZMNDHWFRGYCJKG-AASFMASFNA-N	CCCCCCCCCCCCCCCCCC(=O)OCC(COP([O-])(=O)OCC[N+](C)(C)C)OC(=O)CCC\C=C/C\C=C/C\C=C/C\C=C/C\C=C/CC		-1	-1	576.693	755.999	1333.33	216.601	QC4	852.57495:5043622 853.5783:4093282 854.58166:1494149	62.28397:3416 109.34904:3591 111.82417:3788 113.51772:3673 137.14285:4220 166.68298:4700 191.21277:4198 191.63985:3860 255.23346:6329 283.26324:9186 301.21719:7298 792.55347:5543	0.0409879	0.108757	0.554977	0.61858	0.477274	0.558057	0.429422	0.434847	0.423254	0.383669	0.385478	0.377692	0.3767	0.385089
8.49_808.5848	8.49	808.585	PC 38:5; PC 18:1-20:4	[M+H]+	adduct linked to 4569_[M+Na]+	0.888889	TRUE	C46H82NO8P		SWOKEJBWARJLGN-LTLPGSJDNA-N	CCCCCCCC\C=C/CCCCCCCC(=O)OCC(COP([O-])(=O)OCC[N+](C)(C)C)OC(=O)CCCCCC\C=C/C\C=C/C\C=C/C\C=C/CC		-1	-1	537.501	503.041	1666.67	445.667	QC1	808.58472:57601228 809.58807:48169268 810.59143:13854529	58.06556:33556 59.07276:7243 60.08075:322226 71.07285:73635 86.09592:1497180 98.98391:55849 104.10624:116100 124.99967:649321 184.07237:10768160 185.07622:24507 186.16769:5255 199.90758:5671 339.29053:5858 409.91833:5866 504.34882:7759 522.35083:6595 808.58838:164841	0.000506168	0.224165	3.27479	1.3371	1.24083	1.18352	0.708712	0.75996	0.77619	1.42901	1.44475	1.41144	1.40016	1.45871
8.98_808.585	8.98	808.585	PC 38:5; PC18:1-18:4	[M+H]+	adduct linked to 4570_[M+Na]+	0.703704	TRUE	C46H82NO8P		YJBVOMGZODIYFQ-ZNPRUWOENA-N	CCCCCCCCCCCC(=O)OCC(COP([O-])(=O)OCC[N+](C)(C)C)OC(=O)CCCCCCCCC\C=C/C\C=C/C\C=C/C\C=C/C\C=C/CC		-1	-1	771.174	446.149	833.333	71.4953	QC3	808.58478:13378910 809.58813:10086823 810.59149:3094239	58.06516:6862 60.08088:68739 71.07291:18494 86.09603:335242 98.98431:7099 104.10649:35327 117.29529:3636 120.96412:3645 124.99981:166598 130.83452:3677 141.76384:3640 145.96661:4048 147.58926:3736 168.6422:3985 184.07253:2213429 185.07867:5635 516.76807:4536 808.58002:21187	0.000228087	0.18664	0.798775	0.443355	0.417229	0.426034	0.270699	0.269273	0.29719	0.239246	0.266997	0.268932	0.262833	0.26672
9.72_794.6031	9.72	794.603	PC 38:5e	[M+H]+		0.888889	TRUE	C46H84NO7P		XDRAHGUDUSFGRJ-ZNPRUWOENA-N	CCCCCCCCCCOCC(COP([O-])(=O)OCC[N+](C)(C)C)OC(=O)CCCCCCCCCCC\C=C/C\C=C/C\C=C/C\C=C/C\C=C/CC		-1	-1	631.448	683.077	1166.67	77030.7	QC5	794.60297:38470864 795.60632:28571528 796.60968:8200166	58.06556:17683 60.08083:140656 71.07306:38910 86.096:655507 98.98427:22599 104.10638:73047 124.99974:320045 184.07245:4661976 185.0762:9576 794.59253:96323	0.000947472	0.186662	3.18802	1.11976	1.06581	1.02268	0.735816	0.631923	0.719671	0.746445	0.743426	0.729176	0.764455	0.754375
9.52_838.5991	9.52	838.599	PC 38:5e; PC 18:1e/20:4	[M+HCOO]-	similar chromatogram in higher mz_4883	0.888889	TRUE	C46H84NO7P		YPEVVVCDYBKGNI-BXHZXWGDNA-N	CCCCCCCC\C=C/CCCCCCCCOCC(COP([O-])(=O)OCC[N+](C)(C)C)OC(=O)CCCCCC\C=C/C\C=C/C\C=C/C\C=C/CC		-1	-1	699.932	728.296	1666.67	313.334	MM31	838.59912:12940845 839.60247:7996532 840.60583:2922046	59.01367:6001 65.72157:3226 73.25766:3080 78.95921:29981 79.53798:3778 92.95117:4617 105.04549:4012 113.92612:6568 115.92085:5340 116.64639:3437 125.54086:4059 139.00809:3779 152.99562:16495 168.04262:8149 252.9324:4283 259.24057:18075 283.26306:56450 303.2355:224011 331.26608:7960 403.25879:7944 474.33719:8061 492.34534:37002 778.58136:52378	0.000642833	0.187989	1.96828	1.20889	1.24022	1.10307	0.791129	0.755699	0.757296	1.04087	1.09778	1.0638	1.06064	1.07155
7.84_828.5491	7.84	828.549	PC 38:6	[M+Na]+	adduct linked to 4417_[M+H]+; similar chromatogram in higher mz_5764	0.888889	TRUE	C46H80NO8P		MSQRKPKYVJEFQD-QUAAIENRNA-N	CCCCCCCC(=O)OCC(COP([O-])(=O)OCC[N+](C)(C)C)OC(=O)CCCCCCCCCC\C=C/C\C=C/C\C=C/C\C=C/C\C=C/C\C=C/CC		-1	-1	796.903	745.871	1333.33	43.844	QC3	828.54926:2616814 829.55261:2315690 830.55597:724136	68.29752:3230 68.83067:3086 81.06982:5494 86.09586:40244 91.05396:3954 106.12839:3537 146.98204:69864 184.07254:8103 209.60675:3525 388.57391:4159 513.23169:5266 645.48022:66824 769.47839:43379 828.54956:20751	0.000466793	0.199688	0.409698	0.0582488	0.0598201	0.0551069	0.0360643	0.0340965	0.0391843	0.0358872	0.0371996	0.0348311	0.0352852	0.0437605
7.82_806.5656	7.82	806.566	PC 38:6; PC 16:0-22:6	[M+H]+	adduct linked to 4553_[M+Na]+	0.481482	TRUE	C46H80NO8P		IESVDEZGAHUQJU-SYGPSSPWNA-N	CCCCCCCCCCCCCCCC(=O)OCC(COP([O-])(=O)OCC[N+](C)(C)C)OC(=O)CC\C=C/C\C=C/C\C=C/C\C=C/C\C=C/C\C=C/CC		-1	-1	533.632	525.653	1833.33	1666.36	MM51	806.56622:210567728 807.56957:173372160 808.57293:56926284	56.04962:21827 58.06219:20452 58.06555:87396 59.07318:18977 60.08077:722467 71.07288:158856 86.09595:3638765 98.98392:118007 104.10636:250059 124.99974:1650513 183.46512:52842 184.07248:24031156 184.3309:10733 184.67561:17948 184.6899:13746 266.13254:10464 478.32651:35819 496.33395:34365 550.32123:19454 806.56622:371783	0.00026703	0.223167	3.02519	3.40385	3.19582	3.18768	2.0755	1.79661	1.9825	2.01319	2.02489	2.05246	2.01033	2.05189
7.11_850.5594	7.11	850.559	PC 38:6; PC 18:2-20:4	[M+HCOO]-	similar chromatogram in higher mz_4267	0.888889	TRUE	C46H80NO8P		RUHBZJXWUDKAMZ-ODAJXHQSNA-N	CCCCC\C=C/C\C=C/CCCCCCCC(=O)OCC(COP([O-])(=O)OCC[N+](C)(C)C)OC(=O)CCCCCC\C=C/C\C=C/C\C=C/C\C=C/CC		-1	-1	563.424	560.527	1444.44	318.823	MM22	850.55969:6967206 851.56304:4390766 852.5664:1517173	78.95847:4559 83.67513:3662 154.84677:4319 225.13052:3739 259.24448:3852 270.62057:4145 279.2316:65098 303.23514:48092 384.17709:3939 504.31021:4224 735.3985:4445 790.54688:7026	0.00726952	0.186198	0.652885	0.393959	0.339785	0.312925	0.234731	0.223832	0.223166	0.449582	0.489646	0.473043	0.473468	0.475071
8.95_792.589	8.95	792.589	PC 38:6e	[M+H]+		0.888889	TRUE	C46H82NO7P		LYVCXQZOQYYLAM-YQIZYYBANA-N	CCCCCCCCCCOCC(COP([O-])(=O)OCC[N+](C)(C)C)OC(=O)CCCCCCCC\C=C/C\C=C/C\C=C/C\C=C/C\C=C/C\C=C/CC		-1	-1	746.644	621.058	1166.67	52.7698	MM52_191024171655	792.5885:12332230 793.59185:9054500 794.59521:2512758	57.07001:5033 58.06516:4446 60.08084:42963 67.05443:5882 71.07292:4596 83.08479:3763 86.09604:204872 91.05313:4298 94.90553:3906 98.98431:5198 104.10633:20935 105.06921:4569 106.50793:3919 111.09148:8437 124.99992:102456 129.02644:3686 184.07254:1488696 230.09888:4078 237.08078:5463 651.52496:21084 750.435:4984 757.76172:4260 786.57562:4409 792.57349:14634	0.000604917	0.223217	1.7622	0.381446	0.34932	0.354962	0.211437	0.200372	0.237579	0.226337	0.260161	0.249241	0.257547	0.252576
8.78_836.5808	8.78	836.581	PC 38:6e; PC 16:0e-22:6	[M+HCOO]-		0.888889	TRUE	C46H82NO7P		QQQQNYAHSSIZBU-XTQGPSINNA-N	CCCCCCCCCCCCCCCCOCC(COP([O-])(=O)OCC[N+](C)(C)C)OC(=O)CC\C=C/C\C=C/C\C=C/C\C=C/C\C=C/C\C=C/CC		-1	-1	586.964	653.576	1000	125.315	MM31	836.58081:5899566 837.58416:5050160 838.58752:1488584	59.24483:3199 59.3115:2920 67.07635:3472 78.95915:6414 79.60194:3840 79.92764:3282 133.95042:3397 137.76811:3310 152.99742:4163 153.64751:3991 211.8347:3650 278.42865:4365 283.24075:6617 310.49084:4180 327.23135:14033 466.33594:14122 776.56677:8689	0.00132071	0.277907	1.03587	0.481308	0.404031	0.407303	0.233668	0.224847	0.22315	0.326257	0.340986	0.342203	0.338979	0.340124
7.96_836.58	7.96	836.58	PC 38:6e; PC 18:2e-20:4	[M+HCOO]-	adduct linked to 3511_[M-H2O-H]-	0.888889	TRUE	C46H82NO7P		BOHZCIJMIPHZKG-OANVIGDONA-N	CCCCC\C=C/C\C=C/CCCCCCCCOCC(COP([O-])(=O)OCC[N+](C)(C)C)OC(=O)CCCCCC\C=C/C\C=C/C\C=C/C\C=C/CC		-1	-1	470.168	691.522	1000	53.4771	MM41	836.58112:1393114 837.58447:1021319 838.58783:278533	67.71821:3230 78.95914:3569 100.92947:3424 111.64049:3431 121.66759:3539 131.65114:4050 134.77029:4040 152.99562:5664 169.18275:3324 189.25912:4244 203.15869:3534 240.45615:3584 283.26785:9082 284.26993:13157 303.23572:19025 490.32065:4852 776.56671:6069	0.604772	0.0318695	0.397124	0.0747996	0.11468	0.0989221	0.0951654	0.0899004	0.0829303	0.10308	0.104535	0.10511	0.0996451	0.107531
6.35_804.5544	6.35	804.554	PC 38:7	[M+H]+		0.851852	TRUE	C46H78NO8P		WIAGLFABVRSFHG-MWVIWIHDNA-N	CCCC\C=C/CCCCCCCC(=O)OCC(COP([O-])(=O)OCC[N+](C)(C)C)OC(=O)CCCC\C=C/C\C=C/C\C=C/C\C=C/C\C=C/C\C=C/CC		-1	-1	731.347	305.486	666.667	245.476	MM32	804.55389:2329909 805.55724:1570551 806.5606:634464	60.08125:7215 74.09658:3814 75.50302:3191 81.07744:3200 86.09582:31765 92.18192:3352 92.7275:4049 102.88987:3263 104.10735:4381 124.99984:23431 126.34958:3432 155.15077:4096 184.07222:270934 199.00191:3574	0.000402819	0.20552	0.190735	0.0286554	0.0266868	0.0282566	0.0166426	0.0165705	0.018868	0.0152255	0.0150178	0.0146986	0.0154032	0.0151965
8.57_790.5712	8.57	790.571	PC 38:7e	[M+H]+		0.888889	TRUE	C46H80NO7P		UUNPNPNQDISOCV-BOTVMSBBNA-N	CCCCCCCCCCOCC(COP([O-])(=O)OCC[N+](C)(C)C)OC(=O)CCCCC\C=C/C\C=C/C\C=C/C\C=C/C\C=C/C\C=C/C\C=C/CC		-1	-1	109.275	674.927	1166.67	8.10383	MM31	790.57117:3082572 791.57452:2492348 792.57788:1292080	55.05446:32708 57.07002:15405 60.0808:6243 61.07633:5789 67.05439:73855 69.06949:45412 71.08543:6311 79.05376:63840 81.06975:82727 83.08543:42736 86.09586:55947 91.05369:68664 93.06968:59992 95.08543:99681 97.06499:5516 97.10129:23974 98.98432:3907 105.06992:44947 107.08549:34825 109.10142:34773 111.11703:8806 117.07:34573 119.08565:27313 121.10061:36512 123.11634:6739 124.99982:21272 129.06956:8…	0.00233978	0.133675	0.418945	0.0409602	0.0375738	0.0366137	0.0282212	0.0270515	0.0293683	0.027241	0.0283534	0.0287134	0.0281335	0.0285077
7.77_822.5969	7.77	822.597	PC 39:5	[M+H]+	ion correlated with 3674	0.851852	TRUE	C47H84NO8P		WTCGUHFZPZSPIQ-QIEOLGCNNA-N	CCCCCCCCCCCCC(=O)OCC(COP([O-])(=O)OCC[N+](C)(C)C)OC(=O)CCCCCCCCC\C=C/C\C=C/C\C=C/C\C=C/C\C=C/CC		-1	-1	453.432	472.18	833.333	246.119	MM52_191024171655	822.59717:1542827 823.60052:1198197 824.60388:507821	60.08124:6885 75.36505:3356 78.96722:3051 86.09586:43927 124.99982:20590 158.68954:3726 184.0722:310560 285.72086:3838 306.00452:3871 358.26883:4238 675.44781:4641 797.18646:4487 822.58691:4368	0.00142428	0.184678	0.48779	0.0254389	0.0256597	0.0237926	0.0180143	0.0148044	0.0161314	0.0143934	0.0151947	0.014104	0.0152442	0.0146226
9.44_822.5975	9.44	822.597	PC 39:5;PC 21:0-28:5	[M+H]+		0.814815	TRUE	C47H84NO8P		FGVRAUCSQSQQMM-PBYREVRANA-N	CCCCCCCCCCCCCCC(=O)OCC(COP([O-])(=O)OCC[N+](C)(C)C)OC(=O)CCCCCCC\C=C/C\C=C/C\C=C/C\C=C/C\C=C/CC		-1	-1	504.418	546.624	833.333	675.892	QC3	822.59705:1120309 823.6004:791443 824.60376:358660	62.83578:3684 86.09583:25082 93.36521:4106 126.25397:3640 138.26433:3217 145.67267:3669 147.34976:4091 148.32677:4000 173.26167:4613 184.07225:153064 208.36017:3725 249.93599:4100 565.40552:5865 822.60931:4965	0.0468099	0.161173	0.529596	0.0144396	0.0110172	0.0107364	0.00820936	0.00741249	0.00935016	0.020164	0.0198996	0.0203855	0.0198293	0.0209225
13.27_840.6469	13.27	840.647	PC 40:3	[M+H]+		0.888889	TRUE	C48H90NO8P		QPOJZSUXVYYXPM-JRQMLGJJNA-N	CCCCCCCCCC(=O)OCC(COP([O-])(=O)OCC[N+](C)(C)C)OC(=O)CCCCCCCCCCCCCC\C=C/C\C=C/C\C=C/CCCCCCC		-1	-1	519.187	531.87	1000	8.97352	MM14	840.64697:2486620 841.65032:1434156 842.65368:557677	60.08079:7131 86.09601:37035 124.9998:17323 184.07222:284517 326.73285:4970 390.07492:3893 394.28134:3947 466.19803:4471 492.85974:4334 840.64758:5963	0.000112495	0.122547	0.70168	0.0394254	0.0404791	0.0405075	0.0292877	0.0303349	0.031185	0.0503616	0.0540123	0.0525927	0.0517558	0.0556126
12.56_838.6331	12.56	838.633	PC 40:4	[M+H]+		0.888889	TRUE	C48H88NO8P		AAYOXXRTLLISDA-ZPPAUJSGNA-N	CCCCC\C=C/C\C=C/CCCCCCCCCC(=O)OCC(COP([O-])(=O)OCC[N+](C)(C)C)OC(=O)CCCCCCCCC\C=C/C\C=C/CCCCC		-1	-1	601.932	595.325	1000	30.4755	MM22	838.63306:7061677 839.63641:5833702 840.63977:2080213	60.08079:27555 64.74991:3403 71.07293:4154 86.0961:125926 96.83772:3854 104.10635:15849 120.58643:3705 124.99976:57337 184.07256:914999 363.64175:4410 395.69626:4505 400.89117:4575 440.20251:4029 467.72961:4166 650.67407:4240 838.62103:27064	0.000937757	0.230751	0.71776	0.0323324	0.0316679	0.0356782	0.0179749	0.0193593	0.0212594	0.0551914	0.0510882	0.0579314	0.0540217	0.054854
13.83_824.6536	13.83	824.654	PC 40:4e	[M+H]+		0.814815	TRUE	C48H90NO7P		PCRPQEYUJVWWPG-DRJPRSGJNA-N	CCCCCCCCCCCCOCC(COP([O-])(=O)OCC[N+](C)(C)C)OC(=O)CCCCCCCCCCCCCC\C=C/C\C=C/C\C=C/C\C=C/CC		-1	-1	543.799	716.553	1166.67	13.0276	MM33	824.65344:1463890 825.65679:923010 826.66015:610694	58.18118:2893 59.21733:3198 60.0808:4194 66.40244:3608 67.84417:3820 85.89778:3677 86.09592:41968 99.70283:4154 104.10734:3326 124.99982:14531 141.77185:4344 148.39018:3649 184.07211:221884 191.36285:3520 242.55138:3633 276.88782:3891 299.54333:3833 303.53156:3529 370.60733:3874 423.40521:4533 824.6496:6701	5.38048e-05	0.173025	0.401793	0.0132563	0.013584	0.01346	0.00866911	0.00943401	0.00895406	0.00996847	0.00900542	0.0102874	0.00888536	0.00951954
10.45_880.6095	10.45	880.61	PC 40:5; PC 20:1-20:4	[M+HCOO]-	similar chromatogram in higher mz_5090	0.851852	TRUE	C48H86NO8P		SFSJJONFWFZOGW-UNBGXMKUNA-N	CCCCCCCC\C=C/CCCCCCCCCC(=O)OCC(COP([O-])(=O)OCC[N+](C)(C)C)OC(=O)CCCCCC\C=C/C\C=C/C\C=C/C\C=C/CC		-1	-1	552.564	723.015	1444.44	486.508	MM14	880.6095:7254019 881.61285:5120178 882.61621:1800172	64.68085:3135 74.57159:3521 77.83718:3742 168.04256:6619 169.49623:4090 224.07047:4940 283.26315:26373 288.75015:4200 303.23459:43044 309.27985:42321 329.24988:26944 408.22778:4135 820.59961:17742 859.21454:4399	0.00657294	0.18267	1.37062	0.413732	0.335024	0.350858	0.246763	0.239882	0.23541	0.543327	0.591915	0.562391	0.571925	0.587577
11.69_822.6357	11.69	822.636	PC 40:5e	[M+H]+		0.851852	TRUE	C48H88NO7P		GZYCUOIGRDDFMV-QIEOLGCNNA-N	CCCCCCCCCCCCOCC(COP([O-])(=O)OCC[N+](C)(C)C)OC(=O)CCCCCCCCCCC\C=C/C\C=C/C\C=C/C\C=C/C\C=C/CC		-1	-1	577.043	703.141	1166.67	6.7134	MM15	822.63568:1335633 823.63903:837795 824.64239:203823	61.39084:4277 70.01187:3067 86.09592:27903 93.62417:3632 111.02041:3555 120.73727:3424 124.99979:6142 184.07219:198987 268.13297:3870 328.19427:3986 358.76456:3615 600.12195:3897 822.63147:5238	0.0246806	0.628595	0.857444	0.0417599	0.0190078	0.0330999	0.00780332	0.00440566	0.00986703	0.0226978	0.0226346	0.0298766	0.0179125	0.0200373
8.78_834.5994	8.78	834.599	PC 40:6	[M+H]+	adduct linked to 4701_[M+Na]+	0.888889	TRUE	C48H84NO8P		SUSAZHLUBGMSDJ-RSLAUBRINA-N	CC\C=C/C\C=C/C\C=C/CCCCCCCCCC(=O)OCC(COP([O-])(=O)OCC[N+](C)(C)C)OC(=O)CCCCCCCCC\C=C/C\C=C/C\C=C/CC		-1	-1	766.24	483.414	1000	27236.3	MM52_191024171655	834.5993:4206652 835.60265:3103832 836.60601:888804	58.10884:3403 60.0808:24835 64.7504:3256 66.22265:3851 71.07292:5736 76.3673:3607 86.09594:95336 98.98432:4052 99.69811:3517 104.10634:7113 110.02082:3541 124.9995:38667 184.0723:612098 207.99832:6988 219.69211:3972 231.50912:4206 323.93866:4108 358.76465:4610 635.78882:5715 834.6001:5281	0.00394807	0.151584	2.30771	0.146122	0.129761	0.132652	0.0929996	0.104805	0.0903643	0.332818	0.340524	0.343657	0.349119	0.342514
11.49_820.6201	11.49	820.62	PC 40:6e	[M+H]+		0.888889	TRUE	C48H86NO7P		WKQRDJBOIJKXHO-OYJCLRQANA-N	CCCCCCCCCCCCOCC(COP([O-])(=O)OCC[N+](C)(C)C)OC(=O)CCCCCCCC\C=C/C\C=C/C\C=C/C\C=C/C\C=C/C\C=C/CC		-1	-1	515.337	688.246	1166.67	15.1221	MM52_191024171655	820.61981:1556826 821.62316:1445643 822.62652:381385	60.0808:7337 60.80602:3398 86.09608:33562 87.33765:3765 109.5897:3863 124.99982:16644 149.49895:3875 184.07222:226526 215.54185:3671 234.88014:3980 247.66525:3957 293.89072:4005 787.58112:4274 819.79669:4200 820.62109:5104	0.000946943	0.253725	0.630507	0.0681105	0.0595665	0.0644837	0.0329807	0.0343203	0.039836	0.0423364	0.0417172	0.0429691	0.0415152	0.04222
7.91_876.577	7.91	876.577	PC 40:7; PC 18:1-22:6	[M+HCOO]-	similar chromatogram in higher mz_4753	0.888889	TRUE	C48H82NO8P		FPEVDFOXMCHLKL-MIIHFGKENA-N	CCCCCCCC\C=C/CCCCCCCC(=O)OCC(COP([O-])(=O)OCC[N+](C)(C)C)OC(=O)CC\C=C/C\C=C/C\C=C/C\C=C/C\C=C/C\C=C/CC		-1	-1	467.918	593.974	1333.33	69.3121	QC2	876.57739:4345856 877.58074:2970492 878.5841:779862	77.54684:3566 78.95914:3737 115.92083:9713 151.83014:3484 157.16057:3935 195.24557:4221 265.42654:3906 272.62909:4345 281.24881:34139 283.24524:4422 327.23691:5483 492.13821:4170 816.53455:5007	0.00500484	0.236571	0.540504	0.347187	0.279206	0.279297	0.174579	0.174125	0.176597	0.333047	0.354684	0.34388	0.342748	0.343975
7.49_876.5771	7.49	876.577	PC 40:7; PC 20:3-20:4	[M+HCOO]-	adduct linked to 3830_[M-H2O-H]-	0.888889	TRUE	C48H82NO8P		QFOVTMHNARYFIU-HYOAFMAGNA-N	CC\C=C/C\C=C/C\C=C/CCCCCCCCCC(=O)OCC(COP([O-])(=O)OCC[N+](C)(C)C)OC(=O)CCCCCC\C=C/C\C=C/C\C=C/C\C=C/CC		-1	-1	452.203	737.023	1333.33	19.0779	QC4	876.57745:1326974 877.5808:946481 878.58416:395986	66.40093:2920 66.98783:3292 68.73863:3416 74.09441:3603 80.80017:3540 96.69887:3918 133.19771:3947 166.36705:3635 177.14932:4418 195.24551:3731 240.4702:3766 303.2356:13508 305.24908:7996 557.69659:3761 590.67206:4014 642.73657:3822 816.55646:6101	0.00314123	0.224549	0.52258	0.0770444	0.0691532	0.0620279	0.0402603	0.0429229	0.0409776	0.0943622	0.103648	0.100098	0.10027	0.100569
9.1_818.606	9.1	818.606	PC 40:7e	[M+H]+	ion correlated with 3810	0.888889	TRUE	C48H84NO7P		VQFHSIDWVIVATB-OHAVAYCYNA-N	CCCCCCCCCCCCOCC(COP([O-])(=O)OCC[N+](C)(C)C)OC(=O)CCCCC\C=C/C\C=C/C\C=C/C\C=C/C\C=C/C\C=C/C\C=C/CC		-1	-1	777.288	614.094	1166.67	67.1662	QC5	818.60565:8609181 819.609:6864599 820.61236:1875791	60.08083:30410 71.07291:5971 74.09595:3670 86.096:143663 104.10631:8552 124.99986:65161 184.07251:918489 287.68701:4054 319.64044:4234 464.06653:4746 818.61761:8707	0.000631322	0.161766	1.13017	0.231112	0.220752	0.219325	0.159192	0.141951	0.161322	0.14705	0.152698	0.15392	0.152559	0.152749
6.12_828.5537	6.12	828.554	PC 40:9	[M+H]+		0.592593	TRUE	C48H78NO8P		GQEIDTJKSFOXAW-KRQMUKPXNA-N	CC\C=C/C\C=C/C\C=C/CCCCCC(=O)OCC(COP([O-])(=O)OCC[N+](C)(C)C)OC(=O)CCCC\C=C/C\C=C/C\C=C/C\C=C/C\C=C/C\C=C/CC		-1	-1	629.03	300.049	666.667	8.0614	MM33	828.55371:885225 829.55706:819667 830.56042:201715	60.0808:3570 65.37415:3512 80.4557:3613 85.97183:3987 86.09605:30511 93.51172:3907 116.33007:3426 124.99982:6444 128.14267:6521 137.70927:3437 154.64787:3704 184.07224:163227 189.09319:4233 201.35252:4133 221.78256:4970 510.38705:4109	0.000440464	0.218263	0.141156	0.00968366	0.00941492	0.0105832	0.00580552	0.00600176	0.00614945	0.00450237	0.00499049	0.00496548	0.00522954	0.0053163
15.08_916.7017	15.08	916.702	PC 42:1; PC 16:0-26:1	[M+HCOO]-		0.666667	TRUE	C50H98NO8P		CMKAPFPYELRHHO-FCQUAONHNA-N	CCCCCCCCCCCCCCCC(=O)OCC(COP([O-])(=O)OCC[N+](C)(C)C)OC(=O)CCCCCCCCCCCCC\C=C/CCCCCCCCCC		-1	-1	531.091	590.497	1333.33	129.875	QC5	916.70178:1203706 917.70513:1204052 918.70849:314419	84.6543:3511 91.68748:3690 94.91994:3463 101.00835:4545 135.59607:4025 145.5845:4143 183.10333:3933 193.20689:3755 193.57169:4229 238.22928:4025 255.23264:55846 393.37427:23500 517.82068:4113 719.24951:5010 856.66394:6891	0.0427412	0.111092	0.153841	0.14532	0.127726	0.166675	0.112978	0.114915	0.112582	0.0921455	0.0985864	0.0982428	0.0985994	0.0927393
6.59_854.5682	6.59	854.568	PC 42:10	[M+H]+		0.888889	TRUE	C50H80NO8P		FHAWPVMMOZTUAY-BVPMTENCNA-N	CC\C=C/C\C=C/C\C=C/CCCCCC(=O)OCC(COP([O-])(=O)OCC[N+](C)(C)C)OC(=O)CCC\C=C/C\C=C/C\C=C/C\C=C/C\C=C/C\C=C/C\C=C/CC		-1	-1	778.225	437.354	833.333	18065.6	QC5	854.56757:7166690 855.57092:5975038 856.57428:1814559	60.08078:20807 71.07291:3881 82.74245:3669 84.83984:3601 86.09583:81670 91.99746:5322 102.17877:3736 104.10732:5606 104.62012:4171 124.99948:42502 129.76509:3937 184.07224:564719 199.63712:4556 725.47192:4407 778.45697:4297 854.5509:5230	0.00183915	0.20081	0.811164	0.129008	0.10973	0.117604	0.0731253	0.0722159	0.0790766	0.0742036	0.0731948	0.0735499	0.0751522	0.0737572
14.08_852.681	14.08	852.681	PC 42:4e	[M+H]+		0.777778	TRUE	C50H94NO7P		WCRMUYBCGFGNRR-LTFXTMEVNA-N	CCCCCCCCCCCCCCOCC(COP([O-])(=O)OCC[N+](C)(C)C)OC(=O)CCCCCCCCCCCCCC\C=C/C\C=C/C\C=C/C\C=C/CC		-1	-1	429.783	695.683	1166.67	12.2459	MM14	852.68073:1297997 853.68408:1177633 854.68744:0	60.08123:3547 68.61126:3756 72.53005:3478 75.43086:3371 86.09579:25079 93.99045:3835 97.95089:3716 99.09557:3735 107.30056:3794 116.96821:14669 124.9998:8875 184.07214:204680 195.03586:24403 196.16203:3621 408.42679:4604 543.37115:4465 545.98773:4426 642.56372:4009 668.13104:4736 721.04395:4441 852.65845:5149	3.28616e-05	0.67542	0.761091	0.0221265	0.0219884	0.0224988	0.00562648	0.00541988	0.00301877	0.0116025	0.0114391	0.0133512	0.0113698	0.0114446
13.08_864.6445	13.08	864.644	PC 42:5	[M+H]+		0.888889	TRUE	C50H90NO8P		ARMIUGYBBCBHBD-PJAKXUPYNA-N	CCCCCCCCCCCCCCCCCCCCCCCC(=O)OCC(COP([O-])(=O)OCC[N+](C)(C)C)OC(=O)C\C=C/C\C=C/C\C=C/C\C=C/C\C=C/CC		-1	-1	528.177	474.874	833.333	33.8672	QC1	864.64484:2840378 865.64819:2505250 866.65155:870642	60.0808:9192 71.07293:5851 77.08898:3259 81.03175:3630 84.90068:4185 86.0959:76119 91.05727:3952 91.06634:4128 91.54634:3843 104.10635:5807 124.99966:34715 164.22911:3640 184.07225:542882 189.38213:3852 203.77837:4227 232.76389:3928 268.36227:3864 375.08026:4637 864.63934:8406	0.000674571	0.0821095	0.875074	0.0308146	0.0291326	0.0306348	0.0249735	0.0248053	0.025199	0.0546407	0.0572037	0.0576585	0.0567377	0.0573124
12.94_908.64	12.94	908.64	PC 42:5; PC 22:1-20:4	[M+HCOO]-		0.888889	TRUE	C50H90NO8P		WEJRANQJEZOPOW-FNDBXICPNA-N	CCCCCCCC\C=C/CCCCCCCCCCCC(=O)OCC(COP([O-])(=O)OCC[N+](C)(C)C)OC(=O)CCCCCC\C=C/C\C=C/C\C=C/C\C=C/CC		-1	-1	676.659	673.537	1333.33	105.463	QC4	908.6402:1304448 909.64355:1154924 910.64691:360592	109.42066:4058 132.97925:3664 139.8278:4194 141.28673:3765 160.21312:3610 162.40317:3926 178.04732:4650 303.2356:16053 337.31247:20229 848.61108:5756	0.0124956	0.144054	0.51613	0.0415302	0.0365337	0.0337683	0.0278238	0.0249918	0.0274469	0.0813548	0.087804	0.0856911	0.0843016	0.0863947
9.94_860.6133	9.94	860.613	PC 42:7	[M+H]+		0.888889	TRUE	C50H86NO8P		OUQAZWAHKVVJEI-CBVMSGPPNA-N	CCCCCCCCCCCCCCCC(=O)OCC(COP([O-])(=O)OCC[N+](C)(C)C)OC(=O)CCC\C=C/C\C=C/C\C=C/C\C=C/C\C=C/C\C=C/C\C=C/CC		-1	-1	361.423	545.382	833.333	10.3379	MM42	860.61371:839555 861.61706:765055 862.62042:0	60.0808:5985 70.648:3925 79.95013:3719 86.09599:21582 91.99749:5533 116.96703:8433 119.09563:4014 124.99983:17631 161.8613:3904 164.26503:4029 184.07227:160226 193.9066:3632 195.0359:20623 428.56747:5544 547.47937:4368 647.64612:7232 784.50818:5074 838.06433:4417 860.60187:5294	0.000422281	0.275017	0.542079	0.0250826	0.0258937	0.022488	0.0124206	0.0133125	0.0132664	0.0327507	0.0323441	0.0330429	0.0329131	0.033853
8.27_858.5994	8.27	858.599	PC 42:8	[M+H]+	adduct linked to 4809_[M+Na]+	0.851852	TRUE	C50H84NO8P		STSBXUXAHFJRBE-RBQVATFRNA-N	CCCC\C=C/CCCCCCCC(=O)OCC(COP([O-])(=O)OCC[N+](C)(C)C)OC(=O)CCCCC\C=C/C\C=C/C\C=C/C\C=C/C\C=C/C\C=C/C\C=C/CC		-1	-1	787.235	431.047	833.333	21.4733	MM22	858.59937:9042911 859.60272:7348800 860.60608:2166447	60.0808:22324 63.81858:3386 67.94501:3214 86.09602:117761 88.47752:3326 91.98996:3420 94.7365:3622 104.10635:5744 108.54057:3765 119.15359:4188 124.99989:55127 184.07256:846957 207.99834:4087 300.30212:3830 407.03677:4236 573.79993:4356 592.63464:4541 858.59381:7198	0.00681697	0.350576	0.914006	0.017034	0.0176376	0.0152591	0.00512473	0.00653097	0.010618	0.0448021	0.0443288	0.0434695	0.0457795	0.0449101
7.03_856.5801	7.03	856.58	PC 42:9	[M+H]+		0.666667	TRUE	C50H82NO8P		YLCWYBVJHOMSDF-LMDBVPCPNA-N	CC\C=C/C\C=C/C\C=C/C\C=C/CCC(=O)OCC(COP([O-])(=O)OCC[N+](C)(C)C)OC(=O)CCCCCCCCC\C=C/C\C=C/C\C=C/C\C=C/C\C=C/CC		-1	-1	776.324	421.665	833.333	27170	mm24	856.58533:3710156 857.58868:2185441 858.59204:0	60.08078:9045 61.02473:3277 67.27057:3507 71.07291:4008 73.38598:3601 84.6637:4063 86.09588:96250 104.10631:7362 104.11337:3993 124.9997:51054 128.24728:3641 184.07228:666902 246.53773:5792 523.71252:4459 580.79932:4614 856.56866:4869	0.00958081	0.748859	1.10974	0.0174726	0.012541	0.0187847	0.000328373	0.00716416	0.001208	0.0460588	0.0421999	0.0635016	0.0474412	0.0468205
7.63_882.5977	7.63	882.598	PC 44:10	[M+H]+		0.888889	TRUE	C52H84NO8P		XAFPNZQFSGKDDB-IYICPNJGNA-N	CC\C=C/C\C=C/C\C=C/C\C=C/C\C=C/CCCCCC(=O)OCC(COP([O-])(=O)OCC[N+](C)(C)C)OC(=O)CCCCC\C=C/C\C=C/C\C=C/C\C=C/C\C=C/CC		-1	-1	626.079	320.565	750	8604.6	MM11	882.59802:791889 883.60137:750576 884.60473:185779	81.9008:3489 84.64008:3921 86.09612:29493 86.58842:3729 102.82358:4471 109.93222:3700 124.99984:5014 184.0717:165052 195.03592:5106 262.15036:4007 274.27121:4704 440.36029:4490 507.72885:4008	0.0274566	0.244695	0.376896	0.00483407	0.00508506	0.00426655	0.00195141	0.0023589	0.00376493	0.0100573	0.0103818	0.00869265	0.0113318	0.010071
6.69_880.5858	6.69	880.586	PC 44:11	[M+H]+		0.888889	TRUE	C52H82NO8P		FPWPGYYEWHYYSA-OJXZNIQINA-N	CC\C=C/C\C=C/C\C=C/C\C=C/CCC(=O)OCC(COP([O-])(=O)OCC[N+](C)(C)C)OC(=O)CCCCC\C=C/C\C=C/C\C=C/C\C=C/C\C=C/C\C=C/C\C=C/CC		-1	-1	572.869	288.9	666.667	13.6695	MM14	880.58612:937152 881.58947:1039504 882.59283:120326	61.97767:3255 69.99688:3834 86.09586:35798 88.39783:3873 91.65192:4074 99.76423:3689 124.91501:3875 124.9998:16020 170.16896:3834 184.07227:190938 195.03587:4719 207.57495:3691 254.73015:3739 324.25409:4628 415.09192:4109 501.69504:4620 650.02893:4469	0.00710073	0.278197	0.3167	0.0109637	0.00905659	0.012109	0.00475013	0.00598516	0.00619655	0.00781407	0.00798562	0.00783085	0.00825009	0.008093
6.29_878.5697	6.29	878.57	PC 44:12	[M+H]+		0.888889	TRUE	C52H80NO8P		XLKQWAMTMYIQMG-MYZZJVRYNA-N	CC\C=C/C\C=C/C\C=C/C\C=C/C\C=C/C\C=C/CCC(=O)OCC(COP([O-])(=O)OCC[N+](C)(C)C)OC(=O)CC\C=C/C\C=C/C\C=C/C\C=C/C\C=C/C\C=C/CC		-1	-1	776.877	321.463	750	1094.77	MM31	878.5697:2511480 879.57305:2140962 880.57641:557370	61.88754:3257 66.55051:3441 86.09598:78636 103.62839:3584 104.50352:3641 107.37337:4021 111.1426:3458 111.1515:3462 124.99982:27071 184.07224:447053 196.13864:3722 255.35223:3869 410.44653:4280 867.56482:4396	0.00129823	0.224904	0.342086	0.024325	0.0219963	0.0247343	0.0135977	0.0129997	0.0157371	0.0144284	0.0142255	0.0139293	0.0145041	0.0148263
10.7_692.5239	10.7	692.524	PE 32:0; PE 16:0-16:0	[M+H]+		0.814815	TRUE	C37H74NO8P		SLKDGVPOSSLUAI-UHFFFAOYNA-N	CCCCCCCCCCCCCCCC(=O)OCC(COP(O)(=O)OCCN)OC(=O)CCCCCCCCCCCCCCC		-1	-1	465.345	703.594	1666.67	1283.84	QC5	692.52338:1248374 693.52673:538167 694.53009:0	53.63896:2806 54.57863:2661 57.07001:6755 58.92876:3179 71.08541:8163 74.04213:3220 81.06979:7299 83.08549:4232 85.10136:5557 95.08555:7138 97.10126:4225 109.10161:5045 123.11631:4528 137.0753:3201 138.52374:3170 232.10832:3828 233.04364:3058 237.50722:3277 239.23874:4184 307.01227:4089 325.97784:3772 342.4906:3486 408.07465:3878 551.50153:39604	0.0147741	0.168639	0.304415	0.0211562	0.0212401	0.0228705	0.0117004	0.0153938	0.0171699	0.0158288	0.0166991	0.0159483	0.0162099	0.016943
10.97_718.5385	10.97	718.538	PE 34:1; PE 16:0-18:1	[M+H]+		0.740741	TRUE	C39H76NO8P		FHQVHHIBKUMWTI-ZCXUNETKNA-N	CCCCCCCCCCCCCCCC(=O)OCC(COP(O)(=O)OCCN)OC(=O)CCCCCCC\C=C/CCCCCCCC		-1	-1	457.545	706.439	1750	8.70215	MM53	718.53833:9217962 719.54168:5252760 720.54504:1347366	51.0288:3177 54.62341:3284 55.05446:18161 57.07002:57542 59.06072:3045 61.07631:8637 67.0545:31317 69.06963:43161 71.08543:45906 79.0538:5153 81.06973:55420 83.08536:41975 83.94415:3445 85.1013:24552 91.05395:3197 93.06982:8287 95.0854:81567 97.1011:34574 105.07007:54916 107.08581:6483 109.10026:33914 111.11701:6499 117.07027:5455 121.10052:23719 122.09642:7922 123.11632:18477 127.11144:3732 131.…	0.00453631	0.21857	1.09501	0.190836	0.235581	0.20825	0.115288	0.131514	0.136885	0.135993	0.135037	0.132308	0.13895	0.140143
9.11_716.5236	9.11	716.524	PE 34:2	[M+H]+	ion correlated with 4504	0.888889	TRUE	C39H74NO8P		HBZNVZIRJWODIB-BCTRXSSUNA-N	CCCCCCCCCCCCCCCC(=O)OCC(COP(O)(=O)OCCN)OC(=O)CCCCCCC\C=C/C\C=C/CCCCC		-1	-1	486.029	692.199	1000	46.1857	QC3	716.52374:7162838 717.52709:3210269 718.53045:979575	55.05447:3842 57.07002:17661 59.06073:13498 67.05444:18341 68.31787:3054 69.06963:4511 70.10478:3329 70.37897:2911 71.08543:5387 79.05382:5687 81.06979:34468 83.08552:7215 85.10064:4584 93.00599:3313 95.08557:17619 99.06658:3425 105.07024:20628 107.08582:3947 109.10055:5349 110.37305:3275 123.11634:4324 184.07254:15787 187.39301:4460 239.23529:3626 270.27396:3475 303.11566:3365 505.34976:3958 509…	0.00581299	0.125789	0.68824	0.131776	0.146189	0.154122	0.106184	0.106129	0.111118	0.0975175	0.101882	0.0951797	0.100146	0.100377
10.46_700.529	10.46	700.529	PE 34:2e; PE 16:0e/18:2	[M-H]-	similar chromatogram in higher mz_4367; similar chromatogram in higher mz_4779; similar chromatogram in higher mz_4474; similar chromatogram in higher mz_5332	0.777778	TRUE	C39H76NO7P		JHPMSVBZQKOREU-OHNCOSGTNA-N	CCCCCCCCCCCCCCCCOCC(COP(O)(=O)OCCN)OC(=O)CCCCCCC\C=C/C\C=C/CCCCC		-1	-1	624.218	468.387	1666.67	17.8132	MM15	700.52893:1254521 701.53228:570093 702.53564:138781	51.53677:2614 57.38239:2864 61.98849:8013 96.41545:2946 140.01147:3606 149.65504:3112 160.36711:4250 256.66278:4473 279.23218:50637 337.53586:3811 438.30304:3752 450.04947:3489	0.000909297	0.588643	1.24934	0.130835	0.101113	0.10984	0.0221651	0.0346854	0.0312774	0.0741265	0.0780111	0.0799292	0.0782917	0.0779977
12.22_700.5292	12.22	700.529	PE 34:2e; PE 16:1e/18:1	[M-H]-	similar chromatogram in higher mz_3675	0.851852	TRUE	C39H76NO7P		RFPQMVKZNQOUGY-KXYOHKLBNA-N	CCCCCCCC\C=C/CCCCCCCC(=O)OC(COCCCCCCCC\C=C/CCCCCC)COP(O)(=O)OCCN		-1	-1	426.437	751.072	2000	101.392	QC2	700.52948:11202254 701.53283:5146756 702.53619:1324850	59.7866:3462 60.90214:3319 61.98805:5956 65.1926:2698 66.71824:2724 78.95914:19063 81.63749:3089 131.81892:3239 140.01152:17033 161.34245:3671 184.1395:4450 188.37314:3177 196.03725:12757 214.76886:3431 237.50555:3928 239.23703:12541 255.23335:190441 258.50171:3813 281.24792:243459 436.28214:14567 700.53912:14090	0.121816	0.191947	3.54969	1.57724	1.32258	0.817917	0.819103	0.725203	0.845331	0.878305	0.955525	0.950419	0.982746	1.01803
13.22_744.5574	13.22	744.557	PE 36:1; PE 18:0-18:1	[M-H]-	similar chromatogram in higher mz_4426; similar chromatogram in higher mz_5052; similar chromatogram in higher mz_4741; similar chromatogram in higher mz_5364	0.888889	TRUE	C41H80NO8P		JQKOHRZNEOQNJE-ZZEZOPTANA-N	CCCCCCCCCCCCCCCCCC(=O)OCC(COP(O)(=O)OCCN)OC(=O)CCCCCCC\C=C/CCCCCCCC		-1	-1	565.134	623.624	1625	19.145	MM15	744.5575:15100258 745.56085:7656580 746.56421:239474	60.30604:3022 61.98802:179566 78.95911:13026 112.9122:3342 129.96243:4147 140.01147:5739 142.51154:3143 182.62717:3548 196.03719:7908 222.80956:3584 281.24768:267050 283.26288:119409 344.13046:4649 480.31155:4626 614.31696:3991 744.54376:4881	0.00104189	0.191679	1.84736	1.1345	1.04583	1.09481	0.637721	0.768835	0.699893	1.02545	1.11727	1.04306	1.08746	1.08389
13.04_728.5601	13.04	728.56	PE 36:2e; PE 18:0e/18:2	[M-H]-		0.888889	TRUE	C41H80NO7P		WQEICMLVSDZVOZ-MLWYYCKJNA-N	CCCCCCCCCCCCCCCCCCOCC(COP(O)(=O)OCCN)OC(=O)CCCCCCC\C=C/C\C=C/CCCCC		-1	-1	458.55	722.933	2000	21.8038	MM32	728.55994:2010428 729.56329:822598 730.56665:198638	61.98803:106915 86.10828:3335 99.01814:3211 101.15779:3349 113.78782:3378 133.43135:3085 142.51804:3401 279.23181:94040 359.65421:3737 428.59698:3470 459.02975:3874 466.33585:6403 605.474:4468 650.99188:3715 728.57953:4104	0.00222969	0.486265	1.3794	0.17913	0.128997	0.156457	0.0431342	0.0551869	0.0533138	0.102866	0.109607	0.10941	0.109052	0.109431
13.78_728.5598	13.78	728.56	PE 36:2e; PE 18:1e/18:1	[M-H]-	similar chromatogram in higher mz_4647	0.888889	TRUE	C41H80NO7P		GHNXVMPBTBKJRP-CLFAGFIQNA-N	CCCCCCCC\C=C/CCCCCCCCOCC(COP(O)(=O)OCCN)OC(=O)CCCCCCC\C=C/CCCCCCCC		-1	-1	519.905	456.946	1666.67	44.3648	QC5	728.55975:6117786 729.5631:3569963 730.56646:773083	61.98798:70868 74.39538:3391 78.95911:5147 85.0636:3095 113.43639:3465 229.1237:3822 231.98602:3856 247.21236:3350 255.23343:5006 281.24768:100390 309.27988:21671 366.83752:3698 442.74954:3627 446.30554:4601 464.3172:6140	0.00367327	0.449576	2.4658	0.63438	0.462336	0.484012	0.164915	0.211815	0.184682	0.397618	0.39837	0.386913	0.399938	0.377234
9.54_740.5267	9.54	740.527	PE 36:3; PE 16:0-20:3	[M-H]-	similar chromatogram in higher mz_3527	0.888889	TRUE	C41H76NO8P		IQLKOURRKVPATH-SVNQLWEDNA-N	CCCCCCCCCCCCCCCC(=O)OCC(COP(O)(=O)OCCN)OC(=O)CCCCCCCCC\C=C/C\C=C/C\C=C/CC		-1	-1	710.351	452.129	1250	33.449	QC1	740.52277:2213236 741.52612:1172914 742.52948:0	54.35217:2813 57.69998:2811 61.988:31520 77.8985:3467 78.20329:3083 86.52052:3557 151.47943:3630 215.64018:3639 255.23335:29788 305.24902:42974 724.43768:4034	0.00129243	0.113015	0.924136	0.247457	0.256038	0.235477	0.182953	0.195527	0.191176	0.224653	0.235191	0.210639	0.234817	0.228202
9.34_742.5358	9.34	742.536	PE 36:3; PE 18:1-18:2	[M+H]+		0.888889	TRUE	C41H76NO8P		GKAFCSRKMWFPSJ-RQOIEFAZNA-N	CCCCCCCC\C=C/CCCCCCCC(=O)OCC(COP(O)(=O)OCCN)OC(=O)CCCCCCC\C=C/C\C=C/CCCCC		-1	-1	355.134	742.864	2000	33.6195	MM51	742.53589:7830356 743.53924:4362952 744.5426:993418	55.05447:20602 55.59627:3135 59.06074:20476 63.11548:3260 67.05422:42722 69.06994:30619 74.74453:3064 79.05449:6849 81.06946:65490 83.08517:28234 91.05397:4591 93.06984:20177 95.08516:59979 97.1013:17693 100.11154:52658 101.53719:3468 105.07026:5169 106.05791:3911 107.08584:13559 109.10126:27654 111.3931:3362 117.13882:7928 121.10182:16208 123.11765:5687 135.11748:19132 151.91011:3377 153.12685:4…	0.000268384	0.121073	0.635397	0.102166	0.105718	0.10252	0.0790954	0.0749457	0.080843	0.0744889	0.0753269	0.0718265	0.0750206	0.0736374
8.66_738.5094	8.66	738.509	PE 36:4; PE 16:0-20:4	[M-H]-	found in higher mz's MsMs_3784; similar chromatogram in higher mz_5109; similar chromatogram in higher mz_4129; similar chromatogram in higher mz_4395; similar chromatogram in higher mz_4348; similar chromatogram in higher mz_4770; similar chromatogram in higher mz_4802	0.888889	TRUE	C41H74NO8P		NQIMLWFRWGTTOZ-JAXHXWBXNA-N	CCCCCCCCCCCCCCCC(=O)OCC(COP(O)(=O)OCCN)OC(=O)CCCCCC\C=C/C\C=C/C\C=C/C\C=C/CC		-1	-1	699.132	742.244	1625	506.772	QC3	738.50928:44769224 739.51263:23129240 740.51599:6422595	57.97573:3071 59.01366:8638 59.72175:3394 78.95913:21704 106.96473:4321 119.37724:3384 140.01308:20652 178.12398:3272 196.03983:21919 205.1954:5991 255.23227:230034 259.24445:17709 302.371:4117 303.23413:206423 413.96771:4232 452.28571:6498 541.91205:4522 738.51062:17128	0.00444382	0.0538657	1.29085	3.44035	3.36006	3.22945	2.89807	2.97578	2.98607	3.10531	3.23531	3.15868	3.15516	3.20841
7.82_740.5217	7.82	740.522	PE 36:4; PE 18:2-18:2	[M+H]+	ion correlated with 4164; ion correlated with 1501	0.740741	TRUE	C41H74NO8P		SSCDRSKJTAQNNB-MAZCIEHSNA-N	CCCCC\C=C/C\C=C/CCCCCCCC(=O)OCC(COP(O)(=O)OCCN)OC(=O)CCCCCCC\C=C/C\C=C/CCCCC		-1	-1	358.098	696.648	2000	6.44737	MM51	740.52155:4039088 741.5249:4430420 742.52826:1348524	55.05447:16449 59.06036:34843 60.0808:3196 67.0544:63402 69.06963:19579 74.09658:8229 79.05383:20678 81.06979:77873 83.08553:19570 86.09595:25623 87.16064:3988 91.05397:7973 93.06977:28870 95.08557:67707 100.11205:8456 104.10735:4211 105.07025:5727 107.08584:13519 109.10164:23288 117.12679:3237 119.08577:6883 121.10056:13844 123.11635:19713 124.99984:6602 131.82387:3436 133.10077:7109 135.11598:7…	0.0125629	0.144799	0.314343	0.0519049	0.0501314	0.0427064	0.0374948	0.0331781	0.0330314	0.0313654	0.0310639	0.0313662	0.0311751	0.0311435
10.04_724.5289	10.04	724.529	PE 36:4e; PE 16:0e/20:4	[M-H]-		0.888889	TRUE	C41H76NO7P		KYVSHEBKXHVDDI-PYQGTGCGNA-N	CCCCCCCCCCCCCCCCOCC(COP(O)(=O)OCCN)OC(=O)CCCCCC\C=C/C\C=C/C\C=C/C\C=C/CC		-1	-1	708.623	860.383	2000	68.611	QC5	724.52863:6940454 725.53198:3846674 726.53534:918786	59.01364:5056 61.98803:6912 66.34656:3247 72.31178:3043 78.95911:7127 92.00308:4194 122.93893:3294 140.01147:8094 191.82367:3223 259.24438:5717 303.23532:94586 325.05789:4096 438.29431:17400 639.74847:4107 724.52966:12455	0.00268728	0.171444	0.343033	0.951657	0.81391	0.891466	0.575258	0.63168	0.583475	0.525047	0.553322	0.536069	0.534978	0.53672
10.23_726.5432	10.23	726.543	PE 36:4e; PE 18:2e/18:2	[M+H]+		0.814815	TRUE	C41H76NO7P		CVFFRLVFXKZVIJ-MAZCIEHSNA-N	CCCCC\C=C/C\C=C/CCCCCCCCOCC(COP(O)(=O)OCCN)OC(=O)CCCCCCC\C=C/C\C=C/CCCCC		-1	-1	185.822	753.054	1800	26.5159	MM33	726.54303:9356290 727.54638:4177122 728.54974:1168957	52.75933:2771 54.55799:2770 55.05447:4263 57.03363:22747 57.06997:48998 67.05443:13440 69.06962:14507 71.08527:48014 81.06981:22683 83.08551:4750 85.10126:30560 93.06982:5297 95.08556:8053 97.10037:4299 100.11205:62327 105.06921:3536 109.10054:7523 116.75372:3671 117.1376:11573 119.08575:6249 131.08615:3934 153.5555:3153 292.30096:6133 299.79919:3986 337.27191:57249 364.35974:15380 381.38031:5463…	0.00726391	0.384864	0.540335	0.216497	0.174135	0.14623	0.0657184	0.0756891	0.0799013	0.0763811	0.0827261	0.078393	0.0859091	0.081359
7.49_736.4915	7.49	736.491	PE 36:5; PE 16:0-20:5	[M-H]-		0.592593	TRUE	C41H72NO8P		KHLRCNXJXSYNCK-LPHKCNJWNA-N	CCCCCCCCCCCCCCCC(=O)OCC(COP(O)(=O)OCCN)OC(=O)CCC\C=C/C\C=C/C\C=C/C\C=C/C\C=C/CC		-1	-1	668.144	401.306	1250	206.159	MM42	736.49133:1616656 737.49468:892015 738.49804:184822	53.4387:3161 60.14159:2886 60.24968:3273 60.63702:3049 81.26167:3204 116.82582:3045 161.02605:3552 186.95877:3257 255.23376:27940 301.21725:6267	0.00377972	0.189553	0.303331	0.232642	0.20243	0.193537	0.131986	0.141835	0.132461	0.122572	0.134545	0.133291	0.128885	0.130475
8.56_722.5125	8.56	722.513	PE 36:5e; PE 18:3e/18:2	[M-H]-		0.666667	TRUE	C41H74NO7P		LEHRGYNETDXIQY-LOYOHVQTNA-N	CCCCC\C=C/C\C=C/CCCCCCCC(=O)OC(COCCCCCCCC\C=C/C\C=C/C\C=C/CC)COP(O)(=O)OCCN		-1	-1	324.2	488.082	1666.67	12.9577	QC2	722.51215:1615246 723.5155:839814 724.51886:259495	63.79985:2759 65.58229:2935 74.56306:3431 96.38047:3427 121.47305:3136 160.36716:4195 216.42017:3831 229.879:3291 248.99916:3632 271.92166:3908 273.8974:3583 279.23224:25830 305.43137:3870 356.76041:3872 402.20844:3934 460.29178:4727 528.1554:3517 599.58197:3688 642.9223:4584	2.36117e-05	0.278853	0.921741	0.18552	0.174039	0.174616	0.0926646	0.0942426	0.0941727	0.116051	0.117339	0.116774	0.122085	0.117715
8.24_720.499	8.24	720.499	PE 36:6e; PE 16:1e/20:5	[M-H]-	adduct linked to 3386_[M+Hac-H]-	0.555556	TRUE	C41H72NO7P		YMKZESHNWGNAIE-VNTVABMMNA-N	CCCCCC\C=C/CCCCCCCCOCC(COP(O)(=O)OCCN)OC(=O)CCC\C=C/C\C=C/C\C=C/C\C=C/C\C=C/CC		-1	-1	437.685	499.044	1666.67	25.9313	MM53	720.49884:7273700 721.50219:3603474 722.50555:854628	61.98795:37892 78.95912:4040 95.79348:3139 103.2909:3079 104.41928:3404 106.90703:3892 116.18288:3097 119.44778:3310 125.81344:3399 130.60425:3508 193.22729:3928 301.21719:16802 418.26718:4656 436.28204:5269	0.00315247	0.230066	0.611878	0.799425	0.647019	0.692012	0.402138	0.434163	0.422724	0.418121	0.436296	0.41381	0.415526	0.436693
13.38_770.5704	13.38	770.57	PE 38:2; PE 18:0-20:2	[M-H]-	similar chromatogram in higher mz_4061; similar chromatogram in higher mz_4183	0.740741	TRUE	C43H82NO8P		WYDGEVICLIVPEG-OHNCOSGTNA-N	CCCCCCCCCCCCCCCCCC(=O)OCC(COP(O)(=O)OCCN)OC(=O)CCCCCCCCC\C=C/C\C=C/CCCCC		-1	-1	820.913	449.429	1250	18.1073	MM14	770.5708:1517250 771.57415:971428 772.57751:261280	54.87353:2997 60.91069:3033 61.40062:2792 61.98803:6637 68.75648:2906 69.57929:3414 102.73553:3301 283.26074:24908 307.26694:45599 438.4075:3596	0.0196607	0.121488	0.369164	0.0505403	0.0427551	0.0430027	0.0332844	0.0372356	0.032519	0.087983	0.0884894	0.088045	0.0832373	0.100415
12.26_768.5554	12.26	768.555	PE 38:3; PE 18:0-20:3	[M-H]-	similar chromatogram in higher mz_4137; adduct linked to 3164_[M+Na-2H]-; similar chromatogram in higher mz_5352	0.888889	TRUE	C43H80NO8P		MSYFXMJDQLPRGO-JTBMWNAQNA-N	CCCCCCCCCCCCCCCCCC(=O)OCC(COP(O)(=O)OCCN)OC(=O)CCCCCCCCC\C=C/C\C=C/C\C=C/CC		-1	-1	664.335	749.665	1375	231.445	MM43	768.55505:4714998 769.5584:2453804 770.56176:571924	57.06664:2846 62.80145:2948 67.52619:3827 75.42975:3265 83.05069:3550 86.49299:3142 129.21255:3921 193.57938:3353 245.97456:4035 273.10791:3887 283.26364:38670 305.24863:43116 489.26144:4415 768.56177:4712	0.206117	0.171476	1.85718	0.617455	0.547401	0.313594	0.344656	0.232633	0.418876	0.475484	0.367195	0.56011	0.472579	0.449003
13.98_754.5771	13.98	754.577	PE 38:3e; PE 20:1e/18:2	[M-H]-	ion correlated with 3580	0.666667	TRUE	C43H82NO7P		DAIDBSCCEAIZEG-XOPUQBBPNA-N	CCCCCCCC\C=C/CCCCCCCCCCOCC(COP(O)(=O)OCCN)OC(=O)CCCCCCC\C=C/C\C=C/CCCCC		-1	-1	629.549	445.672	1666.67	38.8502	MM32	754.57666:1179882 755.58001:814202 756.58337:317352	58.46961:2887 59.50738:3216 61.92421:3476 61.98795:25788 73.09496:3646 246.70441:3989 274.92792:3643 279.23175:77801 307.04785:4135 492.34537:4158 712.94244:4423	0.00694375	0.508863	0.931363	0.112427	0.119505	0.0812031	0.0223356	0.0476513	0.0270349	0.0573075	0.0578975	0.0553196	0.0559945	0.0587644
10.44_768.5511	10.44	768.551	PE 38:4	[M+H]+		0.740741	TRUE	C43H78NO8P		VASYAYHJSUUNNT-KWXKLSQINA-N	CCCCCC\C=C/C\C=C/CCCCCCCC(=O)OCC(COP(O)(=O)OCCN)OC(=O)CCCCCCC\C=C/C\C=C/CCCCCC		-1	-1	467.414	692.259	833.333	14.1791	MM21	768.55579:1018086 769.55914:952979 770.5625:0	58.29459:2853 64.42152:3240 67.05444:5695 81.06982:7296 82.69539:3277 85.10065:3012 90.25163:3096 91.05398:5087 95.08559:14101 100.11206:3677 136.03848:3196 184.07213:24749 188.31621:4017 239.82256:3877 307.20636:3779 466.62814:4506 493.29608:4267 627.53979:43153	0.00426728	0.284239	0.478472	0.02068	0.0230653	0.0267331	0.0126061	0.0133366	0.0106856	0.0192931	0.0196732	0.0197709	0.0223163	0.0187938
10.26_766.5386	10.26	766.539	PE 38:4; PE 16:0-22:4	[M-H]-		0.888889	TRUE	C43H78NO8P		ICYDFONFTSPCRL-BHYOAKPMNA-N	CCCCCCCCCCCCCCCC(=O)OCC(COP(O)(=O)OCCN)OC(=O)CCCCCCCC\C=C/C\C=C/C\C=C/C\C=C/CC		-1	-1	749.474	450.69	1250	29.1741	QC3	766.53864:2270872 767.54199:1172248 768.54535:346718	60.20047:3205 61.73053:2986 61.98804:21521 63.99266:3007 73.22494:3312 180.37527:3538 255.23349:19954 331.2648:34911 352.25256:4909	0.000833516	0.237792	0.78641	0.184328	0.164366	0.166565	0.089552	0.103062	0.105398	0.187349	0.18609	0.186259	0.184982	0.194844
11.03_766.5382	11.03	766.538	PE 38:4; PE 18:0-20:4	[M-H]-	similar chromatogram in higher mz_5205; similar chromatogram in higher mz_5419; similar chromatogram in higher mz_5514; found in higher mz's MsMs_5807; found in higher mz's MsMs_4006	0.851852	TRUE	C43H78NO8P		YEHAZLUVAZKVRO-ZKVKLVECNA-N	CCCCCCCCCCCCCCCCCC(=O)OCC(COP(O)(=O)OCCN)OC(=O)CCCCCC\C=C/C\C=C/C\C=C/C\C=C/CC		-1	-1	723.545	754.793	1750	1294.22	MM53	766.53845:75662864 767.5418:46899184 768.54516:12905547	59.01354:62710 61.98803:24460 78.95895:113731 79.23135:3580 83.05067:4557 96.97002:5665 105.19778:3947 122.00174:15574 122.47477:3780 128.62106:4150 140.01126:124170 177.09117:4830 178.02702:5039 189.53595:4295 190.7596:3957 196.03703:95474 205.19537:20746 212.23877:4373 214.04811:6615 231.2104:4331 259.24414:101998 283.26328:1069136 285.22235:7587 301.21222:5130 303.23065:958912 330.63773:4168 4…	0.0116269	0.101805	4.9395	8.86355	8.9167	8.9201	6.24892	7.6881	7.18385	8.73467	9.01962	8.63029	8.71711	8.94116
9.78_766.5382	9.78	766.538	PE 38:4; PE 18:1-20:3	[M-H]-		0.888889	TRUE	C43H78NO8P		FHPKJOCRZAXOEW-ZYKQNZMBNA-N	CCCCCCCC\C=C/CCCCCCCC(=O)OCC(COP(O)(=O)OCCN)OC(=O)CCCCCCCCC\C=C/C\C=C/C\C=C/CC		-1	-1	604.332	454.245	1375	16.4241	MM53	766.53876:875037 767.54211:453282 768.54547:295324	57.50339:3795 61.98804:32236 63.99265:3677 67.11647:3250 81.13118:3780 89.17629:3014 90.6316:3275 100.04381:3457 102.04075:4594 125.55015:4199 136.72487:3500 188.79315:3807 253.16141:3794 281.24814:15189 299.21887:3729 305.24811:30784 484.24976:3824	0.0162665	0.152956	0.544761	0.115781	0.125704	0.0974297	0.0816566	0.0767542	0.0798949	0.113739	0.1163	0.112991	0.112447	0.117001
12.75_752.5604	12.75	752.56	PE 38:4e; PE 18:0e/20:4	[M-H]-	similar chromatogram in higher mz_5349	0.888889	TRUE	C43H80NO7P		RXEVLILBESBJQS-ZKVKLVECNA-N	CCCCCCCCCCCCCCCCCCOCC(COP(O)(=O)OCCN)OC(=O)CCCCCC\C=C/C\C=C/C\C=C/C\C=C/CC		-1	-1	543.688	785.702	2000	77.015	QC5	752.55994:5618104 753.56329:3050428 754.56665:730527	59.01364:4176 78.95911:8532 127.48438:3664 140.01147:4668 143.34952:3861 158.69666:3570 162.5446:3590 178.75928:3299 233.69804:3493 235.90266:3557 259.24438:5912 279.2323:4881 281.25259:5786 300.65759:3594 303.23495:82171 307.26733:6183 397.38586:4116 437.60751:3851 466.32614:18481 752.56647:5631	0.485208	0.118003	1.66635	0.55833	0.463132	0.158808	0.263428	0.318383	0.317643	0.342681	0.391393	0.378772	0.378576	0.380806
13.16_752.5599	13.16	752.56	PE 38:4e; PE 18:1e/20:3	[M-H]-		0.851852	TRUE	C43H80NO7P		HQFUXXUGGNZWBH-MURDYDGNNA-N	CCCCCCCC\C=C/CCCCCCCCOCC(COP(O)(=O)OCCN)OC(=O)CCCCCCCCC\C=C/C\C=C/C\C=C/CC		-1	-1	647.887	470.132	1666.67	31.6714	MM51	752.56024:1803383 753.56359:1012072 754.56695:307726	78.44061:3569 89.67839:3485 147.6167:3498 184.02106:3724 191.60216:3913 200.97919:3700 305.24893:67996 342.25504:3915 366.69107:3482 464.31735:4935 693.38348:3922	0.000566835	0.501636	1.26171	0.187614	0.148755	0.16602	0.0483637	0.0532433	0.0566648	0.104402	0.114562	0.110855	0.110707	0.111213
8.86_764.5229	8.86	764.523	PE 38:5; PE 18:1-20:4	[M-H]-		0.888889	TRUE	C43H76NO8P		ZYMZKMQPPJPQHY-HAGCXRLMNA-N	CCCCCCCC\C=C/CCCCCCCC(=O)OCC(COP(O)(=O)OCCN)OC(=O)CCCCCC\C=C/C\C=C/C\C=C/C\C=C/CC		-1	-1	531.913	718.976	1625	11.1925	MM31	764.52417:21082482 765.52752:11995046 766.53088:2918010	59.01367:21425 61.56205:3269 61.98844:671133 62.98551:5721 63.99267:13941 66.37838:3482 78.95901:42084 80.73823:4155 83.82125:3090 89.08134:3368 96.95737:3274 98.82311:3802 99.88552:3804 101.96261:3222 103.09803:3885 123.50076:3674 140.01103:39125 155.12497:3859 177.69185:3733 184.77637:4130 196.03745:27300 241.2182:44833 255.23273:75097 259.24503:25795 281.2478:317467 303.23508:284510 457.46661:…	0.00581333	0.106035	1.1175	2.00934	2.03968	1.81271	1.59837	1.50181	1.4917	1.71445	1.84909	1.88365	1.80836	1.83461
10.17_750.542	10.17	750.542	PE 38:5e; PE 16:0e/22:5	[M-H]-	similar chromatogram in higher mz_3744; similar chromatogram in higher mz_3397	0.888889	TRUE	C43H78NO7P		CFQRNKTWTBEFHB-SZRPQGNZNA-N	CCCCCCCCCCCCCCCCOCC(COP(O)(=O)OCCN)OC(=O)CCCCC\C=C/C\C=C/C\C=C/C\C=C/C\C=C/CC		-1	-1	466.298	865.907	2000	66.6051	MM53	750.54187:5168990 751.54522:2937496 752.54858:647152	61.98803:15563 64.2498:2935 64.83063:2970 78.95912:7408 89.48374:3402 98.0947:3321 118.84946:3408 140.01149:4297 159.53435:3317 173.70691:3446 176.07845:3333 184.35771:3241 221.61873:3447 241.21829:8155 255.23346:5523 285.25894:4817 303.23062:20921 329.25058:39829 438.30307:7810 750.534:5546	0.0167085	0.261531	1.26149	0.782222	0.743456	0.721624	0.247728	0.526844	0.456065	0.511434	0.522468	0.510704	0.316161	0.506501
11.53_750.5427	11.53	750.543	PE 38:5e; PE 16:1e/22:4	[M-H]-	similar chromatogram in higher mz_4639; similar chromatogram in higher mz_4904; similar chromatogram in higher mz_5186; similar chromatogram in higher mz_5400; similar chromatogram in higher mz_5439	0.888889	TRUE	C43H78NO7P		OZSVECGNTALICE-GKPKDRHFNA-N	CCCCCC\C=C/CCCCCCCCOCC(COP(O)(=O)OCCN)OC(=O)CCCCCCCC\C=C/C\C=C/C\C=C/C\C=C/CC		-1	-1	643.19	802.564	2000	119.536	MM53	750.54291:6670750 751.54626:3407596 752.54962:823182	53.35209:2709 61.98803:6745 64.28841:3048 67.72083:3068 70.36705:3002 75.83778:3334 78.95912:5999 100.74215:3549 137.96152:3434 331.26498:81159 401.71149:3716 436.28204:7806 469.63919:3525 708.89685:4006 750.534:6548	0.00125434	0.213668	1.36112	0.985062	0.920418	0.836491	0.542563	0.567143	0.566761	0.823536	0.841632	0.812563	0.790292	0.876643
12.36_750.5432	12.36	750.543	PE 38:5e; PE 18:1e/20:4	[M-H]-	similar chromatogram in higher mz_4014; similar chromatogram in higher mz_4363; similar chromatogram in higher mz_4472; similar chromatogram in higher mz_4722; similar chromatogram in higher mz_4866; similar chromatogram in higher mz_5329; similar chromatogram in higher mz_5498; similar chromatogram in higher mz_5789; similar chromatogram in higher mz_4382	0.888889	TRUE	C43H78NO7P		VLIJZYIABFUKFN-JZELYBSLNA-N	CCCCCCCC\C=C/CCCCCCCCOCC(COP(O)(=O)OCCN)OC(=O)CCCCCC\C=C/C\C=C/C\C=C/C\C=C/CC		-1	-1	630.016	830.98	2000	857.539	MM42	750.54254:40153920 751.54589:21625146 752.54925:5724746	59.01369:39862 61.98804:17204 63.99266:3919 78.95905:82252 140.0114:61073 163.01743:5268 196.03699:57285 197.95436:3734 205.19542:16246 259.24463:68542 267.26923:45345 285.22244:5233 303.23538:526368 333.54242:3889 403.2587:4148 446.30557:31480 464.31747:96361 602.93817:3886 628.42041:3935 750.55261:52796	0.00399635	0.131845	4.14244	6.32021	5.85482	5.48577	4.51857	4.19708	4.32098	5.31005	5.33358	5.30703	5.02769	5.53161
7.78_764.5234	7.78	764.523	PE 38:6	[M+H]+	ion correlated with 4164	0.814815	TRUE	C43H74NO8P		AMKOUQLHUASJMB-HHHWHCSPNA-N	CCCCCCCC\C=C/CCCCCCCC(=O)OCC(COP(O)(=O)OCCN)OC(=O)CCC\C=C/C\C=C/C\C=C/C\C=C/C\C=C/CC		-1	-1	320.78	692.422	1000	47.2171	MM31	764.52338:7168884 765.52673:5309718 766.53009:1528439	55.05447:15430 57.03365:4132 57.07002:14436 57.49732:3035 61.07633:15741 65.64877:3752 67.05442:42915 69.06955:36559 71.08543:4180 78.82563:3658 79.05424:31019 81.06978:54435 83.08557:28622 86.09599:3755 91.05402:44322 93.06984:43626 95.08552:51590 97.1013:17826 105.06906:33635 106.07346:5858 107.08479:15637 109.10164:22165 111.11704:5963 116.07462:4185 117.07:24979 119.08577:17407 121.10056:2147…	0.000150631	0.241103	0.360436	0.0606155	0.0577232	0.0577689	0.0310259	0.0338131	0.0362431	0.0286175	0.0281975	0.0276071	0.0279861	0.0306244
8.27_764.5231	8.27	764.523	PE 38:6; PE 16:0-22:6	[M+H]+		0.888889	TRUE	C43H74NO8P		MPWUZHVZZKSTPV-LGFBOSHVNA-N	CCCCCCCCCCCCCCCC(=O)OCC(COP(O)(=O)OCCN)OC(=O)CC\C=C/C\C=C/C\C=C/C\C=C/C\C=C/C\C=C/CC		-1	-1	244.026	705.706	1750	206604	QC2	764.52362:36405132 765.52697:28045652 766.53033:5924824	55.05447:5201 55.43305:3020 57.06874:3619 57.06997:31306 61.07588:17177 62.07964:3252 64.44065:2971 67.05445:24552 69.06963:6387 69.58487:3530 71.08539:32128 73.04654:43450 73.10652:3823 75.04337:14977 76.04926:3712 79.05383:19695 80.26575:3559 81.06964:35555 83.08553:16385 85.10065:19463 91.05727:51152 92.05611:6796 93.0545:7631 93.06984:18217 95.08575:33752 100.11205:4516 105.06913:34239 106.07…	0.000137205	0.127341	1.28191	0.582837	0.588505	0.577232	0.444596	0.415133	0.444467	0.434814	0.436677	0.419255	0.441533	0.433449
9.37_748.5283	9.37	748.528	PE 38:6e; PE 16:0e/22:6	[M-H]-	similar chromatogram in higher mz_3836; similar chromatogram in higher mz_3857; similar chromatogram in higher mz_5089; adduct linked to 3836_[M+HCOO]-; similar chromatogram in higher mz_4767	0.518518	TRUE	C43H76NO7P		JJMPYAHUHHQAJB-YKPVOZFUNA-N	CCCCCCCCCCCCCCCCOCC(COP(O)(=O)OCCN)OC(=O)CC\C=C/C\C=C/C\C=C/C\C=C/C\C=C/C\C=C/CC		-1	-1	370.599	816.539	2000	88.9332	MM33	748.5282:21531580 749.53155:11215086 750.53491:3016455	53.26607:3481 61.9884:406564 62.98502:3384 63.99265:5101 78.95846:9667 80.20617:3713 112.41087:3059 119.41435:3404 140.01149:7623 163.30803:4044 164.38213:3664 233.6913:3764 283.24518:16366 305.96872:3532 327.23117:27716 438.30206:26772 630.14233:3785 748.54865:7730	0.00442485	0.161061	0.986108	1.79004	1.52761	1.57807	1.05798	1.159	1.16176	1.01154	1.08718	1.1137	1.0815	1.08514
13.01_796.583	13.01	796.583	PE 40:4	[M+H]+		0.888889	TRUE	C45H82NO8P		LWKPYYPYMPUCAT-DUJLOBTBNA-N	CCCCCCCC\C=C/CCCCCCCC(=O)OCC(COP(O)(=O)OCCN)OC(=O)CCCCCCCC\C=C/C\C=C/C\C=C/CCCCC		-1	-1	533.464	693.302	1000	17.1843	MM51	796.58301:4521776 797.58636:4328122 798.58972:850626	57.07003:24554 58.85762:3235 67.05444:21026 69.06963:14287 69.12466:3449 71.0853:29629 79.05383:7636 81.06972:36522 83.08553:13873 85.10139:13954 86.09599:8490 88.85133:3368 91.05379:31412 93.06984:6757 95.08574:26731 96.56621:3706 97.1013:6744 105.07026:18741 106.29661:3752 107.08479:4474 109.10056:7224 111.0915:16064 117.0703:4963 119.08578:21237 123.11636:5560 131.08617:5331 133.10078:5361 138…	0.00910962	0.180083	0.667844	0.0490817	0.0522997	0.0578081	0.029425	0.0373217	0.0384088	0.0569993	0.0562453	0.0549893	0.0574725	0.06033
12.89_794.5721	12.89	794.572	PE 40:4; PE 18:0-22:4	[M-H]-	similar chromatogram in higher mz_4354; similar chromatogram in higher mz_4637; similar chromatogram in higher mz_5003	0.888889	TRUE	C45H82NO8P		TVACGFJBGVEGCR-PYQGTGCGNA-N	CCCCCCCCCCCCCCCCCC(=O)OCC(COP(O)(=O)OCCN)OC(=O)CCCCCCCC\C=C/C\C=C/C\C=C/C\C=C/CC		-1	-1	763.363	791.115	1375	220.348	MM41	794.5722:2613635 795.57555:1682987 796.57891:503591	59.25391:3030 74.31817:3141 77.14366:3071 92.00312:4104 103.92615:4152 112.77012:3335 120.07312:3398 187.17236:4257 283.26334:23757 331.26453:32660 794.56818:4959	0.00486683	0.182066	0.789115	0.339699	0.292016	0.318081	0.181583	0.224326	0.218636	0.458939	0.475378	0.479021	0.470539	0.471981
13.33_794.5721	13.33	794.572	PE 40:4; PE 20:0-20:4	[M-H]-	similar chromatogram in higher mz_4079	0.740741	TRUE	C45H82NO8P		MIPOZDXFSKBSGM-QLXZSTJSNA-N	CCCCCCCCCCCCCCCCCCCC(=O)OCC(COP(O)(=O)OCCN)OC(=O)CCCCCC\C=C/C\C=C/C\C=C/C\C=C/CC		-1	-1	827.501	461.618	1250	45.1495	MM32	794.57214:1558713 795.57549:952200 796.57885:211599	57.69912:2986 63.00827:3521 74.80427:3388 137.14136:3810 145.20372:4363 303.23569:16077 311.29672:18205	0.0282108	0.112564	0.167348	0.106649	0.0924304	0.0898088	0.0695666	0.0820852	0.0712768	0.0676088	0.0715573	0.0698221	0.0678976	0.0647913
13.72_780.5931	13.72	780.593	PE 40:4e; PE 18:0e/22:4	[M-H]-		0.777778	TRUE	C45H84NO7P		VYTQELWTVMNGQZ-YZVDMUQZNA-N	CCCCCCCCCCCCCCCCCCOCC(COP(O)(=O)OCCN)OC(=O)CCCCCCCC\C=C/C\C=C/C\C=C/C\C=C/CC		-1	-1	653.527	488.71	1666.67	10.772	QC4	780.59338:1012501 781.59673:940453 782.60009:297580	81.62068:3282 84.06269:3235 108.80452:3950 150.82889:3564 328.37402:4065 331.26559:36216 350.54675:3740 354.16037:3881 466.33575:3908	0.00368409	0.202655	0.375855	0.0536001	0.0457753	0.0463445	0.0333662	0.0301056	0.0279108	0.0526651	0.055563	0.0514019	0.0522624	0.0489152
13.53_778.5742	13.53	778.574	PE 40:5e; PE 18:1e/22:4	[M-H]-		0.888889	TRUE	C45H82NO7P		AXKTVZFNYZPELI-GAXXYEEVNA-N	CCCCCCCC\C=C/CCCCCCCCOCC(COP(O)(=O)OCCN)OC(=O)CCCCCCCC\C=C/C\C=C/C\C=C/C\C=C/CC		-1	-1	535.624	792.865	2000	13.5644	MM52	778.57318:3038999 779.57653:2169120 780.57989:824267	61.98804:36141 65.44045:3540 69.77073:3632 76.36676:3280 78.95913:5144 81.56966:2968 92.00813:4112 145.02464:3729 267.26956:7385 270.24515:3960 278.97141:3990 331.26547:72924 365.27643:3786 464.31732:5081 509.49503:4181 544.04834:4970 778.58221:5837	0.000954596	0.287647	0.836063	0.279444	0.260361	0.251398	0.12535	0.16014	0.122492	0.244651	0.262862	0.261566	0.240586	0.260343
13.83_778.5721	13.83	778.572	PE 40:5e; PE 20:1e/20:4	[M-H]-		0.777778	TRUE	C45H82NO7P		VGNOFAKEVVRKSY-QWBVDZTBNA-N	CCCCCCCC\C=C/CCCCCCCCCCOCC(COP(O)(=O)OCCN)OC(=O)CCCCCC\C=C/C\C=C/C\C=C/C\C=C/CC		-1	-1	744.835	485.002	1666.67	13.2411	QC3	778.57159:2527380 779.57494:2099689 780.5783:683541	54.79343:2844 59.01366:4239 61.98803:32599 78.95913:6122 102.53927:3357 132.99527:3376 142.36806:3677 197.65091:3805 303.23077:53809 492.34534:7939	0.00539061	0.265842	1.05661	0.177512	0.158083	0.136372	0.075406	0.0948063	0.0856867	0.134735	0.137221	0.131796	0.128158	0.133028
12.44_776.5604	12.44	776.56	PE 40:6e; PE 18:1e/22:5	[M-H]-	similar chromatogram in higher mz_4084; similar chromatogram in higher mz_4530; similar chromatogram in higher mz_4221; similar chromatogram in higher mz_4914; similar chromatogram in higher mz_5187; similar chromatogram in higher mz_5082	0.888889	TRUE	C45H80NO7P		NKXPONDLZHZZND-PKBJNFAXNA-N	CCCCCCCC\C=C/CCCCCCCCOCC(COP(O)(=O)OCCN)OC(=O)CCCCC\C=C/C\C=C/C\C=C/C\C=C/C\C=C/CC		-1	-1	632.559	873.676	2000	169.921	MM31	776.56012:13077815 777.56347:8921712 778.56683:2352249	56.69434:3015 61.98807:26759 78.95914:26466 85.96145:3485 90.37193:3247 129.59227:3384 140.01154:6518 159.94806:3852 191.18024:3777 196.03726:14354 235.43948:4390 267.26962:6900 285.25906:8793 329.25085:115086 423.90622:3987 446.30576:7481 464.31741:17540 551.40454:4062 776.56677:17305	0.0214391	0.108776	1.72217	1.21927	1.04631	1.04795	0.798428	0.916081	0.864878	0.868899	0.945982	0.934748	0.914751	0.917848
8.46_790.539	8.46	790.539	PE 40:7	[M+H]+		0.888889	TRUE	C45H76NO8P		YRRQQBMPSQFQOJ-OSOMZXCANA-N	CCCCCC\C=C/CCCCCCCC(=O)OCC(COP(O)(=O)OCCN)OC(=O)CCCC\C=C/C\C=C/C\C=C/C\C=C/C\C=C/C\C=C/CC		-1	-1	345.958	731.151	1250	99.4761	MM31	790.53479:18949436 791.53814:14059409 792.5415:4068908	55.05453:29123 57.07002:14360 59.04954:4998 60.0808:15387 67.05438:60259 69.06965:35140 69.66808:4003 75.49991:3528 79.05384:58258 81.06973:63105 83.08533:30000 86.09592:68624 91.05368:55526 93.06979:55079 95.08546:67430 97.06409:4140 97.10129:25903 104.10634:4072 105.07001:42179 107.08578:27224 109.10056:22488 111.11703:6230 115.05411:3811 117.06909:24683 119.08576:22639 121.10001:39478 123.1176…	0.000611306	0.167551	0.647905	0.204726	0.205432	0.216022	0.136374	0.135921	0.153449	0.127438	0.125675	0.122916	0.129404	0.12967
11.52_774.5421	11.52	774.542	PE 40:7e; PE 18:1e/22:6	[M-H]-		0.851852	TRUE	C45H78NO7P		IVBLZGVNSKPGOR-XAJDCCMMNA-N	CCCCCCCC\C=C/CCCCCCCCOCC(COP(O)(=O)OCCN)OC(=O)CC\C=C/C\C=C/C\C=C/C\C=C/C\C=C/C\C=C/CC		-1	-1	453.865	852.926	2000	158.702	MM41	774.54248:18144106 775.54583:13716430 776.54919:3877879	57.07565:3711 59.01366:8560 61.98832:51870 66.39275:3892 68.49281:3274 71.12508:3814 76.04874:3377 77.52548:3235 78.95889:42227 79.75305:3510 82.89944:3713 84.08173:3474 140.01311:23173 164.97952:3456 196.03986:22198 229.19618:4620 267.26959:20464 283.24338:46275 327.23636:70160 348.27319:4174 403.4278:3732 411.09076:3663 446.30573:13180 464.31406:45486 667.26666:4326 774.55896:17162	0.0491934	0.0679278	2.40165	2.77386	2.63152	2.46991	2.03741	2.36042	2.33719	2.414	2.39582	2.39806	2.38337	2.4848
9.96_774.5426	9.96	774.543	PE 40:7e; PE 18:2e/22:5	[M-H]-		0.518518	TRUE	C45H78NO7P		ZGFRFFVTVBULAT-WHFSXHQCNA-N	CCCCC\C=C/C\C=C/CCCCCCCCOCC(COP(O)(=O)OCCN)OC(=O)CCCCC\C=C/C\C=C/C\C=C/C\C=C/C\C=C/CC		-1	-1	339.111	501.312	1666.67	33.7866	MM33	774.5426:4791962 775.54595:3223390 776.54931:1102937	61.98799:125849 78.95912:13294 86.00681:3073 94.7859:3777 98.6407:4068 99.42876:3429 140.01306:5950 236.4501:3677 265.2543:3602 285.25897:4369 285.6066:3641 312.93378:4321 329.24963:41544 383.05096:4129 462.30283:8417 491.44501:4444 573.38623:4328 624.8493:3760 632.08234:4420 772.29407:4054	0.0134156	0.123034	0.119688	0.500149	0.424135	0.489779	0.374446	0.36244	0.328323	0.334756	0.348898	0.339037	0.339297	0.339768
7.18_788.5196	7.18	788.52	PE 40:8	[M+H]+		0.888889	TRUE	C45H74NO8P		AXKKDIYHTGSBKS-CKKCRWTANA-N	CC\C=C/C\C=C/C\C=C/C\C=C/CCCCCCC(=O)OCC(COP(O)(=O)OCCN)OC(=O)CCCCCC\C=C/C\C=C/C\C=C/C\C=C/CC		-1	-1	530.923	692.423	833.333	8.71015	MM42	788.51917:2328755 789.52252:1657544 790.52588:528375	55.93559:3090 56.82259:3075 58.18371:2805 59.04911:6518 59.06031:3710 60.42774:3413 67.05444:22762 69.07018:4661 70.5546:3033 79.05382:6744 81.06982:23799 84.36744:3572 91.05392:26841 93.06983:8898 95.08558:19405 105.06923:4173 107.08583:8006 109.10164:5571 117.0703:6357 121.10055:3504 131.08475:5779 133.10077:6193 145.10066:3676 173.59532:3591 647.50677:63908	0.0182669	0.0971287	0.386645	0.0377921	0.0399583	0.0337303	0.0308971	0.0287171	0.0295253	0.0276007	0.0288908	0.029641	0.0287714	0.0303736
7.74_770.515	7.74	770.515	PE 40:9e	[M-H]-		0.888889	TRUE	C45H74NO7P		JQLOIOOYOCUUJK-UDJFDMGONA-N	CC\C=C/C\C=C/C\C=C/CCCCCCCCOCC(COP(O)(=O)OCCN)OC(=O)CC\C=C/C\C=C/C\C=C/C\C=C/C\C=C/C\C=C/CC		-1	-1	124.932	371.469	833.333	24.6987	QC5	770.51416:2221001 771.51751:1772039 772.52087:213089	57.06786:2644 57.55471:2935 61.98803:25866 82.40121:3214 87.15446:3117 88.03629:3414 92.13213:3635 101.07674:3302 117.9392:4303 119.29313:3828 130.23973:3981 143.37883:3921 196.03719:4293 305.19849:4183 327.23682:6430 331.00873:3532 611.92645:4070 632.76111:3913	0.820762	-0.0110311	0.767994	0.213997	0.152868	0.165146	0.177497	0.181466	0.186734	0.151795	0.156145	0.147575	0.150899	0.159757
8.73_816.5495	8.73	816.549	PE 42:8	[M+H]+		0.888889	TRUE	C47H78NO8P		GQYUJQIEXBAKIW-DVUSQHBBNA-N	CCCCC\C=C/C\C=C/CCCCCCCC(=O)OCC(COP(O)(=O)OCCN)OC(=O)CCCC\C=C/C\C=C/C\C=C/C\C=C/C\C=C/C\C=C/CC		-1	-1	299.234	678.649	750	1268.35	mm24	816.55408:885732 817.55743:646993 818.56079:117323	57.51674:3388 67.05442:6212 69.06961:4290 70.15658:3341 72.08098:5048 79.0538:3706 81.0698:8847 83.47411:3354 91.05395:4161 91.20578:3763 93.063:3438 93.06981:6603 95.08556:14971 98.63028:3379 106.79523:3692 108.51479:3597 115.12318:6196 122.04141:4461 166.17061:4744 184.07251:23389 223.26239:3499 269.96649:3823 306.93576:4184 370.02594:4167 466.75232:4436 471.61078:3894 620.43988:4874 675.53503:…	0.00793901	0.207855	0.370687	0.00656689	0.0064064	0.00512286	0.00392008	0.00360817	0.003685	0.00622516	0.00670295	0.00655668	0.00687769	0.00684685
8.22_773.5308	8.22	773.531	PG 36:2; PG 16:0-20:2	[M-H]-		0.555556	TRUE	C42H79O10P		KDFIYBDWNQKADP-BCTRXSSUNA-N	CCCCCCCCCCCCCCCC(=O)OCC(COP(O)(=O)OCC(O)CO)OC(=O)CCCCCCCCC\C=C/C\C=C/CCCCC		-1	-1	544.705	701.473	1428.57	11.2838	MM22	773.53082:1157334 774.53417:648632 775.53753:150552	55.1833:2655 56.53754:2922 56.81559:3175 61.03263:3099 61.98805:4949 66.61755:3606 89.02473:4660 127.71137:3074 148.91115:3853 161.98782:3416 255.23351:8652 294.72397:3959 307.26242:42085 700.1875:4202 747.50122:3884 773.53754:3940	0.00163855	0.290625	0.416722	0.022122	0.019534	0.02102	0.0113207	0.00852498	0.0122523	0.0699017	0.058878	0.0599006	0.0594501	0.0571372
4.6_865.5001	4.6	865.5	PG 44:12; PG 22:6-22:6	[M-H]-		0.703704	TRUE	C50H75O10P		XACKZSRNTPEYBU-GZSOIYOPNA-N	CC\C=C/C\C=C/C\C=C/C\C=C/C\C=C/C\C=C/CCC(=O)OCC(COP(O)(=O)OCC(O)CO)OC(=O)CC\C=C/C\C=C/C\C=C/C\C=C/C\C=C/C\C=C/CC		-1	-1	149.204	324.177	1250	94.8917	QC5	865.49982:1606052 866.50317:1363149 867.50653:436922	76.77285:3382 76.98449:3553 88.29542:3381 98.46992:3714 105.26023:3705 106.57333:3970 107.6776:3597 160.25351:3650 161.49998:4107 165.02771:3700 180.62135:3452 186.44089:3976 327.23682:4048 395.48413:4212	0.0069278	0.338709	0.94453	0.10651	0.125333	0.0864312	0.0479902	0.049469	0.0484534	0.119701	0.12831	0.113359	0.123974	0.126967
6.54_833.5204	6.54	833.52	PI 34:2; PI 16:0-18:2	[M-H]-		0.814815	TRUE	C43H79O13P		BSNJSZUDOMPYIR-BCTRXSSUNA-N	CCCCCCCCCCCCCCCC(=O)OCC(COP(O)(=O)OC1C(O)C(O)C(O)C(O)C1O)OC(=O)CCCCCCC\C=C/C\C=C/CCCCC		-1	-1	376.216	519.778	1444.44	32.8811	MM53	833.5199:1556544 834.52325:1077726 835.52661:354379	67.08258:3114 75.7114:3677 76.46179:3525 78.95912:6208 80.08985:3361 82.70787:3294 102.81261:3911 109.25907:4019 146.52209:3906 151.92953:3762 152.99556:5158 153.27419:4725 195.41643:4174 205.5779:3708 241.01231:5657 255.23346:23986 279.23233:20444 281.24814:15735 366.01254:3994 445.63559:4397 833.52692:6627	0.00545825	0.181392	0.824551	0.174513	0.146198	0.164842	0.111856	0.0950721	0.112847	0.120316	0.124631	0.119926	0.116723	0.120114
9.42_863.5654	9.42	863.565	PI 36:1; PI 18:0-18:1	[M-H]-		0.592593	TRUE	C45H85O13P		YOBFISPJJWPPTK-ZZEZOPTANA-N	CCCCCCCCCCCCCCCCCC(=O)OCC(COP(O)(=O)OC1C(O)C(O)C(O)C(O)C1O)OC(=O)CCCCCCC\C=C/CCCCCCCC		-1	-1	573.799	113.966	1333.33	16.8564	MM32	863.56543:551255 864.56878:504492 865.57214:0	64.18684:3524 65.53497:3196 68.41008:3405 108.62391:3508 117.9198:3619 134.48135:3347 157.70206:4757 171.64308:3493 241.01236:5206 281.2482:6555 283.26331:16904 352.00189:4719	0.02066	0.937696	0.811538	0.0641583	0.0267694	0.0616848	0.00369576	0.00778758	0.00613214	0.0388611	0.0368044	0.0432443	0.0432178	0.0441067
7.97_861.5475	7.97	861.548	PI 36:2; PI 18:0-18:2	[M-H]-	similar chromatogram in higher mz_4508	0.888889	TRUE	C45H83O13P		KZVRAFHIKMDULK-MLWYYCKJNA-N	CCCCCCCCCCCCCCCCCC(=O)OCC(COP(O)(=O)OC1C(O)C(O)C(O)C(O)C1O)OC(=O)CCCCCCC\C=C/C\C=C/CCCCC		-1	-1	466.976	511.143	1444.44	10.3232	MM32	861.5484:3067739 862.55175:2114767 863.55511:553924	75.9978:4225 78.95895:26953 96.96914:6520 106.11462:3815 115.92081:107473 116.9205:20846 118.40338:3727 152.99559:16368 158.97583:17564 162.60953:4493 241.01218:32623 279.23181:57921 283.26306:80208 370.01712:3986 861.53674:20180	0.00051395	0.488628	1.62131	0.277485	0.222998	0.259212	0.0748148	0.0911865	0.0806092	0.183763	0.191745	0.190725	0.192255	0.19978
6.68_859.5358	6.68	859.536	PI 36:3; PI 18:1-18:2	[M-H]-	similar chromatogram in higher mz_4361; similar chromatogram in higher mz_4394	0.888889	TRUE	C45H81O13P		MXJMOLQIXMJUEL-RQOIEFAZNA-N	CCCCCCCC\C=C/CCCCCCCC(=O)OCC(COP(O)(=O)OC1C(O)C(O)C(O)C(O)C1O)OC(=O)CCCCCCC\C=C/C\C=C/CCCCC		-1	-1	231.58	487.759	1444.44	128.004	MM52	859.53613:1434572 860.53948:1033772 861.54284:389883	63.71968:3039 69.04945:3440 78.95913:7186 80.0321:3518 85.23578:3219 87.28351:3735 103.49435:3773 111.21539:4026 115.92072:233839 116.92889:6458 125.69708:4344 134.27155:3516 152.99559:5913 158.97566:54164 182.25789:4173 221.02225:4016 241.01234:17288 279.23111:32579 281.24881:28189 345.5397:4136 430.75974:3933 437.72922:4410 859.52533:7791	0.00517986	0.248409	0.980178	0.187801	0.144118	0.160683	0.0921917	0.0893154	0.0965195	0.114217	0.120344	0.116387	0.115592	0.116769
6.61_876.5589	6.61	876.559	PI 36:4	[M+NH4]+	adduct linked to 4715_[M+H]+; adduct linked to 4812_[M+Na]+	0.888889	TRUE	C45H79O13P		XBRXODRRBPUJTR-XWVIRPHINA-N	CCCCCCCCCC(=O)OCC(COP(O)(=O)OC1C(O)C(O)C(O)C(O)C1O)OC(=O)CCCCCCCCCCCC\C=C/C\C=C/C\C=C/C\C=C/CC		-1	-1	367.491	698.857	1500	4604.81	MM32	876.5589:1802208 877.56225:2061186 878.56561:410435	67.05444:6782 71.08543:4710 76.82195:3709 81.06982:16113 85.10139:5419 85.70103:3640 91.05397:4136 93.06984:4795 93.31561:3584 95.08559:18735 95.74866:3714 96.57161:3404 100.11111:4789 105.07026:9222 109.10056:5348 116.96824:6506 129.90968:3771 133.10223:5129 134.11743:3645 143.92409:3513 195.03592:8202 313.27448:33276 330.87262:3942 390.62369:4353 410.07608:4322 599.49792:55639 620.7627:4452 645…	0.00784893	0.128336	0.234216	0.0125893	0.0142983	0.0141919	0.00999621	0.00953342	0.01104	0.0099249	0.0109083	0.0102023	0.0107203	0.0105244
6.39_857.5195	6.39	857.519	PI 36:4; PI 16:0-20:4	[M-H]-		0.888889	TRUE	C45H79O13P		VWRYMIZQLPXULA-JAXHXWBXNA-N	CCCCCCCCCCCCCCCC(=O)OCC(COP(O)(=O)OC1C(O)C(O)C(O)C(O)C1O)OC(=O)CCCCCC\C=C/C\C=C/C\C=C/C\C=C/CC		-1	-1	492.803	510.414	1555.56	88.0036	MM22	857.5199:6613708 858.52325:4847770 859.52661:1379302	72.84191:3299 78.95914:8168 98.86132:4124 113.9261:22829 115.92083:8615 130.28067:4032 152.99559:8283 160.20547:3741 190.84717:3764 223.00218:6037 241.01236:23881 255.23343:53886 303.23068:18561 553.28839:4608 857.52106:8656	0.0285812	0.110319	0.829427	0.719059	0.690168	0.595383	0.477062	0.562301	0.515566	0.607798	0.630504	0.646666	0.62913	0.630254
7.01_871.5342	7.01	871.534	PI 37:4; PI 17:0-20:4	[M-H]-		0.851852	TRUE	C46H81O13P		NHCUHDJVBAQLLF-UMWXEKTDNA-N	CCCCCCCCCCCCCCCCC(=O)OCC(COP(O)(=O)OC1C(O)C(O)C(O)C(O)C1O)OC(=O)CCCCCC\C=C/C\C=C/C\C=C/C\C=C/CC		-1	-1	462.983	512.987	1444.44	10.9817	QC5	871.53333:1689561 872.53668:807962 873.54004:346373	61.49747:3099 78.95911:4411 80.5733:4520 87.83761:3333 115.3464:4372 152.99556:6615 214.08675:4130 240.95197:4938 241.01234:26449 244.32884:4305 269.2482:34112 303.23059:16548 349.97467:4144 523.86401:4434 570.91962:4223 871.52911:8759	0.0027384	0.172033	0.437305	0.0915149	0.0940452	0.0964787	0.0718469	0.057022	0.0609223	0.0870078	0.0857834	0.0878052	0.0874809	0.087065
8.43_887.5676	8.43	887.568	PI 38:3; PI 18:0-20:3	[M-H]-		0.888889	TRUE	C47H85O13P		GGSSNEAFVQRIHU-JTBMWNAQNA-N	CCCCCCCCCCCCCCCCCC(=O)OCC(COP(O)(=O)OC1C(O)C(O)C(O)C(O)C1O)OC(=O)CCCCCCCCC\C=C/C\C=C/C\C=C/CC		-1	-1	426.409	515.442	1444.44	12.2542	MM22	887.56781:2320216 888.57116:1498137 889.57452:617003	62.4096:3646 79.95746:5884 85.87381:3749 107.78795:4380 115.92083:5041 152.99559:5998 165.51952:3603 169.10971:3941 184.48602:4131 225.93048:3944 241.01236:5427 283.26331:18911 305.24915:14933 653.40912:4151 887.56183:4915	0.000558052	0.461735	1.12235	0.168579	0.159536	0.177667	0.0393138	0.0713829	0.0639773	0.176491	0.171623	0.181766	0.180652	0.177307
8.06_909.5447	8.06	909.545	PI 38:4	[M+Na]+	adduct linked to 4914_[M+NH4]+	0.888889	TRUE	C47H83O13P		CTXNRCRDKKMEOB-OFAZCYPNNA-N	CCCCCCCCCCCC(=O)OCC(COP(O)(=O)OC1C(O)C(O)C(O)C(O)C1O)OC(=O)CCCCCCCCCCCC\C=C/C\C=C/C\C=C/C\C=C/CC		-1	-1	644.142	761.62	2000	27738.8	QC4	909.54474:2476951 910.54809:1709610 911.55145:457989	65.31001:3956 67.05442:3901 71.08542:5469 73.04666:4668 76.89991:3849 95.08468:7910 95.65983:3962 108.73925:3900 176.91382:4091 203.05164:15058 246.20763:4337 283.01828:161253 329.41022:4462 341.30331:8542 359.02902:5838 365.98804:4530 476.04269:4377 627.52179:6284 649.51208:39900 909.53204:26548	0.0236515	0.131175	0.429434	0.0322314	0.0361539	0.0362869	0.0214766	0.0285227	0.0273856	0.0295423	0.0295022	0.0294679	0.0298424	0.0293168
7.75_885.5512	7.75	885.551	PI 38:4; PI 18:0-20:4	[M-H]-	found in higher mz's MsMs_4804; found in higher mz's MsMs_4898	0.888889	TRUE	C47H83O13P		OJESNYFIPWSOPO-ZKVKLVECNA-N	CCCCCCCCCCCCCCCCCC(=O)OCC(COP(O)(=O)OC1C(O)C(O)C(O)C(O)C1O)OC(=O)CCCCCC\C=C/C\C=C/C\C=C/C\C=C/CC		-1	-1	590.974	656.89	1777.78	4625.85	MM31	885.55121:108161744 886.55456:99209072 887.55792:32938990	72.68414:3729 78.95903:105624 95.07456:3557 96.9698:33778 107.55693:4077 124.46047:4474 137.96771:4205 138.86517:3914 152.99538:84003 223.00215:49432 226.59555:3964 241.01213:213059 259.02292:18449 259.24451:24715 283.26306:361269 297.03641:13515 303.23538:141740 315.05017:15394 404.59094:4332 419.25842:31175 581.30774:17942 599.3175:5453 885.5578:112062	0.00187685	0.202567	2.73964	7.00757	6.44035	6.13725	3.66954	4.25316	4.36189	5.82611	5.98837	6.02185	6.04623	6.03454
7.01_885.5536	7.01	885.554	PI 38:4; PI 18:1-20:3	[M-H]-		0.555556	TRUE	C47H83O13P		CXNBRAHXDUJOGO-ZYKQNZMBNA-N	CCCCCCCC\C=C/CCCCCCCC(=O)OCC(COP(O)(=O)OC1C(O)C(O)C(O)C(O)C1O)OC(=O)CCCCCCCCC\C=C/C\C=C/C\C=C/CC		-1	-1	506.904	105.604	1333.33	34.395	MM33	885.55096:666549 886.55431:423104 887.55767:0	62.67043:3015 63.31107:3405 67.5083:3460 69.39908:3518 115.05789:3838 241.01233:3977 281.24817:20775 288.74554:4152 305.24911:4639 336.12274:4082 374.02594:4944	0.000800571	0.42808	0.485614	0.0522729	0.0544488	0.0545031	0.0170077	0.0272633	0.0158951	0.0463115	0.048526	0.0424129	0.04424	0.0461432
6.74_902.5728	6.74	902.573	PI 38:5	[M+NH4]+	adduct linked to 4825_[M+Na]+; adduct linked to 4926_[M+Na]+	0.888889	TRUE	C47H81O13P		FRECHIGMANZWMF-REJVNYKHNA-N	CCCC\C=C/CCCCCCCC(=O)OCC(COP(O)(=O)OC1C(O)C(O)C(O)C(O)C1O)OC(=O)CCCCCCCCCC\C=C/C\C=C/C\C=C/C\C=C/CC		-1	-1	482.617	699.484	1500	16380.9	QC2	902.57281:1351265 903.57616:1194785 904.57952:392498	67.05392:6521 69.06963:5584 79.05383:4159 81.06982:4831 83.08481:3974 91.05398:7787 93.06984:5329 95.08559:7323 107.08479:4236 119.08578:7641 121.10182:4639 122.95196:3895 127.49979:3500 133.10078:5164 134.92551:4788 135.116:5121 171.09081:3906 172.08647:4262 339.29077:26019 625.5155:54481	0.0165673	0.16742	0.176348	0.0180536	0.0226231	0.0229695	0.0145108	0.0132729	0.0155029	0.0134763	0.0143766	0.0135346	0.0138538	0.0142195
6.82_883.5362	6.82	883.536	PI 38:5; PI 18:0-20:5	[M-H]-		0.555556	TRUE	C47H81O13P		SUYDNPBYMBTSMM-GLWDABGQNA-N	CCCCCCCCCCCCCCCCCC(=O)OCC(COP(O)(=O)OC1C(O)C(O)C(O)C(O)C1O)OC(=O)CCC\C=C/C\C=C/C\C=C/C\C=C/C\C=C/CC		-1	-1	649.728	621.597	1444.44	148.726	QC5	883.53571:3554209 884.53906:3709242 885.54242:1533503	64.92728:3142 69.51107:3784 73.64994:3600 78.95911:9287 85.40919:4161 92.32957:4453 155.33588:4216 176.3669:4051 215.07362:4093 241.01228:21896 283.26117:34023 301.21716:5026 601.06067:4062 883.53717:15498	0.0080362	0.22138	0.561522	0.380137	0.296422	0.355636	0.18223	0.226462	0.211295	0.212229	0.219661	0.21469	0.224502	0.217668
6.52_883.5362	6.52	883.536	PI 38:5; PI 18:1-20:4	[M-H]-	similar chromatogram in higher mz_4794; similar chromatogram in higher mz_4480; similar chromatogram in higher mz_5339; similar chromatogram in higher mz_5502; found in higher mz's MsMs_4794	0.888889	TRUE	C47H81O13P		XGZVRASBCZTHNO-HAGCXRLMNA-N	CCCCCCCC\C=C/CCCCCCCC(=O)OCC(COP(O)(=O)OC1C(O)C(O)C(O)C(O)C1O)OC(=O)CCCCCC\C=C/C\C=C/C\C=C/C\C=C/CC		-1	-1	443.831	519.975	1555.56	410.393	QC4	883.53619:13030594 884.53954:9477021 885.5429:3200376	78.95912:16625 88.48302:3878 90.74383:4196 99.58788:4053 118.16917:4100 120.13425:3733 120.867:3746 152.99556:19224 223.00212:5528 241.0123:27023 281.24771:53586 303.23059:18031 402.93622:4098 597.30438:5107 624.07959:4814 754.03735:4825 883.53723:9342	0.0414444	0.0886254	0.992871	1.02511	0.903068	0.838973	0.773274	0.766661	0.716421	0.738293	0.785014	0.758358	0.75874	0.760985
5.68_881.5215	5.68	881.521	PI 38:6; PI 18:2-20:4	[M-H]-		0.888889	TRUE	C47H79O13P		IDBHHLONPONREV-DMQHYRIXNA-N	CCCCC\C=C/C\C=C/CCCCCCCC(=O)OCC(COP(O)(=O)OC1C(O)C(O)C(O)C(O)C1O)OC(=O)CCCCCC\C=C/C\C=C/C\C=C/C\C=C/CC		-1	-1	524.26	524.432	1444.44	35.5602	MM51	881.52173:2033507 882.52508:1564653 883.52844:603154	78.95914:6801 92.57666:4108 101.03439:3670 152.99561:4392 241.01237:14787 279.23239:24632 303.23569:6403 305.26941:4369 437.65979:3992 881.52313:5933	0.696752	-0.0278528	0.196187	0.0694855	0.116491	0.115714	0.111532	0.109516	0.100625	0.0922226	0.098246	0.0951707	0.098085	0.0955172
9.02_913.5836	9.02	913.584	PI 40:4; PI 18:0-22:4	[M-H]-		0.888889	TRUE	C49H87O13P		VTYLJIRGLIZEIC-PYQGTGCGNA-N	CCCCCCCCCCCCCCCCCC(=O)OCC(COP(O)(=O)OC1C(O)C(O)C(O)C(O)C1O)OC(=O)CCCCCCCC\C=C/C\C=C/C\C=C/C\C=C/CC		-1	-1	481.686	606.822	1444.44	46.9017	QC5	913.58337:1101947 914.58672:1050553 915.59008:388793	63.68735:3600 77.22982:3655 81.62767:3309 102.45164:4368 105.20903:4092 117.97444:3565 142.3922:4306 192.58684:4034 192.60458:4249 228.51303:3937 241.01228:7864 242.52397:4123 283.26321:23607 331.26593:4850 490.56769:4689 498.57986:4792 913.57788:8224	0.000475748	0.478178	0.584358	0.0455797	0.0368864	0.0403762	0.0137693	0.0123524	0.0147262	0.0781277	0.0752737	0.0762999	0.0793006	0.0812247
7.82_911.5631	7.82	911.563	PI 40:5	[M-H]-		0.888889	TRUE	C49H85O13P		QLABQLNIHHHJCI-NIZIMQIGNA-N	CCCCCCCCCCCCCCCCCC(=O)OCC(COP(O)(=O)OC1C(O)C(O)C(O)C(O)C1O)OC(=O)CCCCC\C=C/C\C=C/C\C=C/C\C=C/C\C=C/CC		-1	-1	447.258	622.773	833.333	75.9908	MM12	911.56384:1210322 912.56719:782565 913.57055:237859	78.95914:3718 84.86676:3551 87.31833:4210 143.38213:4028 241.01236:5484 283.26331:8781 644.51794:4121 773.80292:4747 911.5647:5407	0.000649496	0.353732	0.399923	0.102412	0.0859026	0.0908115	0.040328	0.0378447	0.0454416	0.0984962	0.105263	0.101736	0.105746	0.100938
7.36_909.5503	7.36	909.55	PI 40:6	[M-H]-	adduct linked to 4089_[M-H2O-H]-	0.888889	TRUE	C49H83O13P		DJVOKHFQPGWUPK-HSBBONCLNA-N	CCCCCCCCCCCCCCCCCC(=O)OCC(COP(O)(=O)OC1C(O)C(O)C(O)C(O)C1O)OC(=O)CC\C=C/C\C=C/C\C=C/C\C=C/C\C=C/C\C=C/CC		-1	-1	723.896	657.478	833.333	59.7662	MM12	909.55017:1684550 910.55352:1552036 911.55688:462004	66.6955:3606 78.19801:3379 78.95914:6988 79.73751:3941 148.07196:3938 152.99561:4104 201.69456:3828 241.01236:9415 283.26331:16521 307.32364:3963 909.55786:13336	0.00154225	0.283735	0.490714	0.114556	0.0968299	0.106367	0.047187	0.0567583	0.0613855	0.119648	0.130652	0.124213	0.126288	0.12674
7.09_760.5093	7.09	760.509	PS 34:2	[M+H]+		0.259259	TRUE	C40H74NO10P		MTAXADWSPWLXHV-IQRFGFHNNA-N	CCCCCCC\C=C/CCCCCCCC(=O)OCC(COP(O)(=O)OCC(N)C(O)=O)OC(=O)CCCCCCC\C=C/CCCCCCC		-1	-1	544.663	686.429	750	22.1251	MM31	760.5094:1630154 761.51275:797600 762.51611:0	57.07003:8574 59.0603:83897 59.93001:2938 67.05444:13080 69.06963:5019 69.60526:2962 71.08544:6476 74.09658:20741 75.02611:4352 79.05449:4484 80.03904:3016 81.06967:25393 83.08553:3367 85.10065:5046 93.06984:4789 95.08559:16074 97.30492:3682 105.06924:7909 108.27718:3324 109.10165:14141 121.10056:4144 123.11636:4676 126.31187:3476 184.07494:12915 246.8208:4731 257.94183:3478 313.27048:3419 350.27…	0.18245	0.510709	0.0217942	0.0295876	0.0315964	0.00622446	0.000637429	0.00298377	0.017176	0.00266847	0.00125608	0.00243285	0.00434038	0.00153043
10.58_790.5554	10.58	790.555	PS 36:1	[M+H]+		0.481482	TRUE	C42H80NO10P		NQHJCMQJZNXHRJ-MSUUIHNZNA-N	CCCCCCCCCC\C=C/CCCCCCCCCCCCCC(=O)OC(COC(=O)CCCCCCCCC)COP(O)(=O)OCC(N)C(O)=O		-1	-1	541.793	679.272	666.667	14.477	QC4	790.56049:1473850 791.56384:1075997 792.5672:18090910	56.64221:2923 57.07001:7916 60.48748:3025 67.05442:3924 69.06962:7001 71.08542:6382 81.0698:7738 83.0855:13665 85.10062:4481 86.09596:4199 91.05395:3692 95.08556:14364 97.10127:4276 100.09778:3640 107.51492:3439 109.10162:5099 121.10052:5695 129.46277:3700 142.14566:3305 174.82323:3863 184.07251:21222 186.07866:8784 223.71242:3650 352.2854:4881 384.32947:8319 519.26196:4255 605.55756:62726	0.816392	0.081824	1.15769	0.00975173	0.0457115	0.0091553	0.00623751	0.0349737	0.0123109	0.0272507	0.0286453	0.0293227	0.0277482	0.016675
9.38_814.5601	9.38	814.56	PS 38:3	[M+H]+	similar chromatogram in higher mz_5602	0.518518	TRUE	C44H80NO10P		GTLJOJQANVFKFS-MLVGEXJWNA-N	CCCCCCC\C=C/C\C=C/CCCCCCCCCCCC(=O)OC(COC(=O)CCCCCCC\C=C/CCCC)COP(O)(=O)OCC(N)C(O)=O		-1	-1	631.478	680.78	666.667	9.46831	QC4	814.56006:1560048 815.56341:896290 816.56677:453148	57.07001:6115 64.40826:3110 67.0539:6716 69.07016:4501 70.75175:3106 71.08542:8124 81.0698:7835 83.0855:4964 85.10062:6663 86.09596:3820 92.99917:3717 93.06982:7213 93.78766:4176 95.08556:14844 105.06921:3873 107.08476:4238 114.10246:3992 114.1279:4330 152.12877:3338 181.28317:3771 184.07251:14462 317.15613:3981 455.57462:4476 629.54242:63922	0.0135957	0.322423	0.869306	0.0646089	0.0728386	0.0727201	0.037573	0.0451061	0.0173539	0.0310526	0.0343259	0.0313637	0.0350563	0.0174006
7.02_810.5238	7.02	810.524	PS 38:5	[M+H]+		0.37037	TRUE	C44H76NO10P		DERBZMCOPJTRSZ-GLWDABGQNA-N	CCCCCCCCCCCCCCCCCC(=O)OCC(COP(O)(=O)OCC(N)C(O)=O)OC(=O)CCC\C=C/C\C=C/C\C=C/C\C=C/C\C=C/CC		-1	-1	524.509	680.534	666.667	37.9341	MM41	810.52411:1605249 811.52746:0 812.53082:0	57.07003:7551 67.05444:15785 69.06963:5199 71.08544:7558 79.05383:7805 80.05602:3912 81.06982:12990 81.80598:4119 82.52517:3773 85.10065:4110 91.05315:11348 93.06984:6994 95.08559:8948 105.07026:6466 109.10165:4831 131.08618:7109 164.30499:4189 180.90642:3490 184.07257:15350 261.98135:4078 308.1124:4093 339.29074:7900 349.34985:4141 379.4873:3936 607.48254:4488 625.51471:58645	0.00294641	0.442043	0.175607	0.0309247	0.040566	0.0306908	0.0112035	0.0139915	0.0117308	0.0041728	0.00808361	0.0148198	0.00771628	0.0104726
6.61_808.5131	6.61	808.513	PS 38:6	[M+H]+	adduct linked to 4467_[M+Na]+	0.851852	TRUE	C44H74NO10P		LPRMHNMLDSMVJM-FEAYMNSJNA-N	CCC\C=C/C\C=C/CCCCCCCC(=O)OCC(COP(O)(=O)OCC(N)C(O)=O)OC(=O)CCCCCCCC\C=C/C\C=C/C\C=C/C\C=C/CC		-1	-1	653.969	680.411	666.667	3317.49	MM52_191024171655	808.51331:3890058 809.51666:2898300 810.52002:1049440	57.07002:22363 59.35199:3143 61.14339:3137 67.05444:20700 71.08543:7339 79.05382:13235 79.69914:3177 81.06982:16654 83.08552:5347 85.10064:5133 86.13464:3125 91.05397:16342 93.06983:8127 95.08558:19196 105.07025:7323 121.01211:4096 131.08473:6545 145.10065:3578 188.14471:3593 215.44884:3763 254.09891:3727 623.50189:76611	0.0411505	0.136401	0.248281	0.0692515	0.0672342	0.0689317	0.0416864	0.0462677	0.0620961	0.0341613	0.0336819	0.0340146	0.0334469	0.0337975
6.36_675.5428	6.36	675.543	SM d32:1; SM d12:1/20:0	[M+H]+		0.888889	TRUE	C37H75N2O6P		WVZYDPLIGWKWEU-SJCQXOIGNA-N	CCCCCCCCCCCCCCCCCCCC(=O)NC(COP([O-])(=O)OCC[N+](C)(C)C)C(O)\C=C\CCCCCCC		-1	-1	727.886	497.039	1333.33	28.2598	QC1	675.54224:1025348 676.54559:532394 677.54895:0	50.76807:3062 86.09592:25875 87.62873:3288 99.0105:3159 104.00365:3077 124.99984:5058 180.1311:3418 184.07237:180608 189.76341:3662 198.43858:3305 213.2075:3411 275.42957:3221	0.0169062	0.069411	0.493024	0.0208181	0.0188527	0.0191905	0.0165998	0.0160734	0.0174939	0.0164658	0.0162495	0.0159634	0.0167042	0.017071
7.04_689.5612	7.04	689.561	SM d33:1; SM d17:1/16:0	[M+H]+	adduct linked to 3696_[M+CH3OH+H]+	0.740741	TRUE	C38H77N2O6P		RXLZIONNUYYHHW-OWWNRXNENA-N	CCCCCCCCCCCCCCCC(=O)NC(COP([O-])(=O)OCC[N+](C)(C)C)C(O)\C=C\CCCCCCCCCCCC		-1	-1	772.037	492.586	1333.33	204.245	MM42	689.56097:10177994 690.56432:4967844 691.56768:0	58.06517:4490 60.08082:41330 71.07292:7156 73.04667:3525 86.09601:163228 86.43042:3084 91.05726:4120 91.99832:3698 98.98432:5224 104.10633:22464 105.06922:6495 106.0724:3676 124.99986:94999 135.53117:4725 154.9731:3096 184.07256:1194593 250.25487:4411 388.34152:5269	0.0022881	0.193823	1.03789	0.115002	0.112314	0.123609	0.0740745	0.0839648	0.0665513	0.0696127	0.068682	0.067391	0.073726	0.0699121
8.52_705.5889	8.52	705.589	SM d34:0; SM d15:0/19:0	[M+H]+	adduct linked to 3889_[M+Na]+	0.888889	TRUE	C39H81N2O6P		ZCFMNTKWNVEBKF-UHFFFAOYNA-N	CCCCCCCCCCCCCCCCCCC(=O)NC(COP([O-])(=O)OCC[N+](C)(C)C)C(O)CCCCCCCCCCCC		-1	-1	483.042	852.2	1666.67	72.5381	MM22	705.5896:10417894 706.59295:5173885 707.59631:19859808	54.09877:3018 58.78402:2905 60.0808:15956 60.74131:2952 69.8322:2965 73.04668:5749 74.04578:3610 78.82098:3946 86.09592:57702 91.05727:21353 93.05366:5698 104.10635:4658 105.07026:5771 106.07346:4467 114.50356:3812 116.0023:3894 124.99944:25935 129.70065:3290 145.72273:3491 184.07222:437856 188.50755:4164 224.1925:3338 285.62927:3685 287.00793:7385 358.06955:5718 359.06137:4422 385.33209:4698 386…	0.000828596	0.179929	2.04099	0.814762	0.783125	0.799751	0.472225	0.545941	0.566195	0.479146	0.47258	0.479289	0.478348	0.490925
7.82_703.5751	7.82	703.575	SM d34:1; SM d18:1/16:0	[M+H]+		0.888889	TRUE	C39H79N2O6P		RWKUXQNLWDTSLO-NHQGMKOONA-N	CCCCCCCCCCCCCCCC(=O)NC(COP([O-])(=O)OCC[N+](C)(C)C)C(O)\C=C\CCCCCCCCCCCCC		-1	-1	523.837	841.699	2000	185.327	MM41	703.57556:370541632 704.57891:236491696 705.58227:60982728	58.06514:23877 60.08069:163581 67.05389:7715 69.0696:7131 71.0729:42561 81.06969:30646 83.08476:8633 86.09631:750721 91.05392:21430 95.08466:24742 97.10124:6355 98.98335:26851 104.1066:82300 105.06946:370228 106.07276:85443 109.1005:10282 117.06931:160374 118.07303:45748 120.08052:18807 122.09639:22995 125.00003:335692 131.08498:178946 132.08875:57402 135.11592:7532 143.08459:38239 145.10085:6591…	0.000244789	0.188972	9.09071	8.00299	7.62526	7.73905	4.72063	5.01858	5.38375	5.0495	5.29573	4.96056	5.09956	5.34013
7.83_725.5546	7.83	725.555	SM d34:1; SM d34:1/0:0	[M+Na]+	ion correlated with 189; similar chromatogram in higher mz_4553; similar chromatogram in higher mz_4205	0.888889	TRUE	C39H79N2O6P		NENCNFRZZCQXJU-ZCXUNETKNA-N	CCCCCCCCCC\C=C/CCCCCCCCCCCCCC(=O)NC(COP([O-])(=O)OCC[N+](C)(C)C)C(O)CCCCC		-1	-1	514.079	956.827	2000	18.4686	QC5	725.55475:16531627 726.5581:9624621 727.56146:2759898	55.05445:3618 57.07:3633 59.06028:7278 61.89028:2776 67.00184:2949 68.15051:2960 71.0729:5818 72.74909:3578 74.33428:3163 83.08549:12540 86.09595:99194 95.08554:6619 100.11185:75514 110.20162:3531 116.96819:3608 117.13877:6768 118.49378:3334 119.84871:3547 130.10648:3602 146.98204:78908 157.31239:3930 186.25211:3667 195.03584:5799 224.08737:3682 264.26868:5848 280.26605:6380 364.35965:6798 366.37…	0.00301717	0.205156	1.53225	0.191569	0.183269	0.191143	0.0970206	0.122821	0.133054	0.1269	0.127456	0.122365	0.126913	0.140874
10.89_733.6205	10.89	733.62	SM d36:0; SM d8:0/28:0	[M+H]+		0.592593	TRUE	C41H85N2O6P		PHNFTZCCMGFGHC-UHFFFAOYNA-N	CCCCCCCCCCCCCCCCCCCCCCCCCCCC(=O)NC(COP([O-])(=O)OCC[N+](C)(C)C)C(O)CCCCC		-1	-1	332.3	479.091	1333.33	13.9574	QC1	733.6214:1680606 734.62475:826256 735.62811:338698	52.15784:2857 52.78334:2944 60.08125:4627 60.80243:2960 68.31949:3150 69.3405:3160 71.05986:13136 76.70138:2977 86.09572:26093 105.07013:25344 106.07242:4760 124.99984:12971 126.08192:3492 131.08617:5021 134.07178:3628 138.12874:3966 184.07228:187598 205.28499:3899 274.47382:3606 297.25513:3412 385.33212:4493 386.33856:17379 387.34174:17143 388.34882:21028 402.35706:5419 496.92221:3692 516.82391:…	0.004007	0.140437	0.627621	0.0531029	0.0565821	0.0542103	0.0354692	0.0396366	0.0435065	0.0392881	0.036754	0.0389502	0.0386153	0.0386387
9.93_731.6032	9.93	731.603	SM d36:1; SM d18:1/18:0	[M+H]+		0.888889	TRUE	C41H83N2O6P		LKQLRGMMMAHREN-NWBJSICCNA-N	CCCCCCCCCCCCCCCCCC(=O)NC(COP([O-])(=O)OCC[N+](C)(C)C)C(O)\C=C\CCCCCCCCCCCCC		-1	-1	172.628	592.162	1666.67	32.9168	MM11	731.60333:10879192 732.60668:6185372 733.61004:1292506	59.0491:8470 60.08079:26216 67.05443:5933 69.06962:9232 71.07235:4886 74.09605:27386 79.05381:4844 81.06981:9482 83.08551:6559 86.09602:150375 91.05396:8490 95.08556:18163 97.10128:8378 99.0806:3992 104.10632:7008 105.06926:453723 106.07328:60068 109.10054:5138 117.06925:64599 118.07275:7835 120.08056:7019 122.09678:42879 124.99983:63090 131.08453:86891 132.08841:7385 143.08591:13959 145.10062:38…	0.010764	0.200832	1.51618	0.300402	0.268298	0.298009	0.139239	0.201679	0.204892	0.348595	0.343946	0.351348	0.342171	0.373332
13.18_805.644	13.18	805.644	SM d38:0	[M+HCOO]-	ion correlated with 4190; similar chromatogram in higher mz_4981	0.666667	TRUE	C43H89N2O6P		PJDZXKQGYPPLTF-UHFFFAOYNA-N	CCCCCCCCCCCCCCCCCCCCCCCCCCCCCC(=O)NC(COP([O-])(=O)OCC[N+](C)(C)C)C(O)CCCCC		-1	-1	630.784	688.335	1100	32.9799	MM31	805.64398:2557534 806.64733:2020814 807.65069:490306	61.98806:4998 75.77959:3689 78.95899:51239 92.45681:3751 168.04216:52838 197.03038:3839 200.81714:4264 398.38733:3970 666.35205:4520 745.62091:28734	0.092405	0.120102	0.331088	0.172426	0.118672	0.147147	0.103819	0.117551	0.110994	0.0975319	0.101936	0.0986487	0.0985461	0.101039
13.32_761.6539	13.32	761.654	SM d38:0	[M+H]+		0.518518	TRUE	C43H89N2O6P		PJDZXKQGYPPLTF-UHFFFAOYNA-N	CCCCCCCCCCCCCCCCCCCCCCCCCCCCCC(=O)NC(COP([O-])(=O)OCC[N+](C)(C)C)C(O)CCCCC		-1	-1	141.273	470.885	833.333	16.99	MM53	761.65363:5583794 762.65698:3283598 763.66034:728777	59.0603:71147 60.08078:14639 61.07629:140533 64.14235:4051 74.09656:27874 81.06979:5337 83.08549:5708 86.09585:60578 91.05394:7143 95.08555:16920 104.10631:6072 105.07008:141578 109.1016:5565 117.07008:79852 122.09641:17376 124.99956:38593 131.08591:97169 143.08588:19610 143.35577:3441 145.10072:39880 155.08658:5762 157.10112:6799 159.11702:16279 168.7648:3659 171.11621:4374 173.13191:8843 181.09…	0.0304728	0.143291	0.338428	0.0888037	0.0828216	0.100858	0.0542441	0.0731702	0.068492	0.0462883	0.0483223	0.0513039	0.0434242	0.0466762
12.52_803.6299	12.52	803.63	SM d38:1	[M+HCOO]-	similar chromatogram in higher mz_3972; similar chromatogram in higher mz_3902; similar chromatogram in higher mz_4690; similar chromatogram in higher mz_5121	0.851852	TRUE	C43H87N2O6P		QRUTVNAOSVUTIQ-JMUUFCRMNA-N	CCCCCCCCCCCCCCCCCCCCCCCCCCCCCC(=O)NC(COP([O-])(=O)OCC[N+](C)(C)C)C(O)\C=C\CCC		-1	-1	690.716	715.448	1100	128.027	MM33	803.63007:8486220 804.63342:5996974 805.63678:1834307	61.9885:5205 78.95878:122078 82.41755:3389 132.27371:3483 139.00804:14525 154.67326:4093 167.92691:3576 168.04388:90169 187.52257:3943 418.9903:4051 456.04977:4169 578.03772:4164 743.61682:68140	0.0550715	0.0839361	1.23921	0.698826	0.735319	0.705199	0.498256	0.620136	0.644983	0.746823	0.775356	0.756693	0.756225	0.758733
12.69_759.6346	12.69	759.635	SM d38:1; SM d36:1/2:0	[M+H]+		0.666667	TRUE	C43H87N2O6P		SKLSBBCBJVDCPQ-BSRQYYOTNA-N	CCCCCCCCCCCCCCCCCCCCCCCCCCCCCCC\C=C\C(O)C(COP([O-])(=O)OCC[N+](C)(C)C)NC(C)=O		-1	-1	597.708	471.466	1333.33	7.93049	MM32	759.63458:16767528 760.63793:7113896 761.64129:837058	59.06037:351386 60.08092:52013 61.07587:6002 73.07569:4286 74.09604:262751 75.0995:5096 83.08551:4018 86.09603:192469 91.83365:3925 104.10633:9370 105.06924:75370 106.07344:5013 117.06908:17506 121.1018:4324 122.09644:4321 124.99992:104066 131.08473:22193 157.10115:3980 167.05598:4391 184.07254:1360526 299.06198:4708 384.3248:32106 385.32486:6065 386.3385:7513 401.34833:19599 414.3718:29611 415.3…	0.0358415	0.103696	1.51523	0.285901	0.303816	0.318524	0.202868	0.248122	0.264339	0.247661	0.259438	0.257437	0.254041	0.261185
10.29_757.6223	10.29	757.622	SM d38:2	[M+H]+	similar chromatogram in higher mz_4594; similar chromatogram in higher mz_4726	0.481482	TRUE	C43H85N2O6P		LBEZWQZVIFGBTP-NFYLBXPENA-N	CCCCCCC\C=C/C\C=C/CCCCCCCCCCCCCCCCCC(=O)NC(COP([O-])(=O)OCC[N+](C)(C)C)C(O)CCCCC		-1	-1	498.401	472.048	833.333	5.51446	MM33	757.62366:1492088 758.62701:371017 759.63037:0	56.96139:3868 57.07002:4301 59.0603:4653 60.0808:4385 71.06042:5462 73.07629:6871 74.09596:4942 81.06912:3604 82.09166:3638 83.43002:3540 86.09597:42783 105.07024:14596 124.99982:14982 146.98192:28970 184.07227:189339 199.04982:3387 384.32236:5109 386.3385:8262 461.59213:3601 476.17084:4158 574.49152:4732	0.0302431	0.285168	0.215785	0.031054	0.0233841	0.01882	0.0125139	0.0124476	0.0130301	0.0103476	0.0132536	0.0128783	0.012386	0.0133487
13.38_817.6469	13.38	817.647	SM d39:1	[M+HCOO]-		0.814815	TRUE	C44H89N2O6P		YNVNEJJGHFZGFO-MHAUTQJVNA-N	CCCCCCCCCCCCCCCCCCCCCCCCCCCCCCC(=O)NC(COP([O-])(=O)OCC[N+](C)(C)C)C(O)\C=C\CCC		-1	-1	433.358	705.498	1100	12.1664	QC2	817.64697:656450 818.65032:562003 819.65368:624942	73.74959:3125 78.95915:25715 81.54661:3091 83.43099:3341 91.49628:3993 115.92083:16552 116.9205:3610 168.0426:23459 184.3625:3897 210.37416:4249 340.18042:3845 377.1676:4253 390.97284:4670 476.32278:4038 489.99121:4211 757.62488:14839	0.0177832	0.131834	0.295028	0.0411323	0.0383243	0.0377545	0.0240177	0.0315531	0.0309529	0.0344356	0.0355431	0.0336328	0.0346923	0.0344854
13.91_831.6576	13.91	831.658	SM d40:1; SM d18:1/22:0	[M+HCOO]-	adduct linked to 3502_[M-H]-; similar chromatogram in higher mz_4847; similar chromatogram in higher mz_4933; similar chromatogram in higher mz_5175	0.888889	TRUE	C45H91N2O6P		FJJANLYCZUNFSE-BSKJHSHCNA-N	CCCCCCCCCCCCCCCCCCCCCC(=O)NC(COP([O-])(=O)OCC[N+](C)(C)C)C(O)\C=C\CCCCCCCCCCCCC		-1	-1	712.033	729.706	1800	3231.86	MM32	831.66296:49024872 832.66631:50393904 833.66967:15944083	62.75994:3885 71.66696:3325 76.60088:3682 78.959:214607 80.47942:3283 90.17909:3610 92.00311:5578 96.55113:3758 112.6895:3872 157.70204:4071 168.04239:190168 170.96042:4437 186.47234:4038 289.25821:4320 449.31689:4349 487.97064:5225 492.20032:5443 529.47034:5281 641.36328:4462 771.64191:139816 803.17792:4517	0.12884	0.12529	1.62123	4.25693	3.10802	2.91143	2.4235	2.38819	2.88936	2.62558	2.77207	2.67085	2.62398	2.66006
12.98_785.6498	12.98	785.65	SM d40:2	[M+H]+	similar chromatogram in higher mz_5149	0.888889	TRUE	C45H89N2O6P		CGPMXFFJDVINHX-NFYLBXPENA-N	CCCCCCC\C=C/C\C=C/CCCCCCCCCCCCCCCCCCCC(=O)NC(COP([O-])(=O)OCC[N+](C)(C)C)C(O)CCCCC		-1	-1	753.182	464.079	833.333	19.8202	MM51	785.6499:5685959 786.65325:4467819 787.65661:1276960	54.93107:3333 60.0808:7987 66.69443:3605 69.73157:3792 74.42437:3351 85.07607:7159 86.09592:103122 100.11205:22458 101.10764:4611 104.10635:6222 105.07026:13975 117.60078:3636 122.35023:3822 124.99975:35964 136.09418:3636 184.07227:685780 384.32242:6617 386.33856:7960 520.21747:4201	0.000490963	0.166981	0.330829	0.101055	0.108292	0.108222	0.070111	0.0696118	0.0764779	0.0575387	0.0524471	0.0576663	0.056361	0.0571414
14.54_847.6897	14.54	847.69	SM d41:0	[M+HCOO]-	ion correlated with 4855	0.518518	TRUE	C46H95N2O6P		NSLWBTSHUPXAFV-UHFFFAOYNA-N	CCCCCCCCCCCCCCCCCCCCCCCCCCCCCCCCC(=O)NC(COP([O-])(=O)OCC[N+](C)(C)C)C(O)CCCCC		-1	-1	716.467	722.47	1100	71.2773	MM31	847.69067:1268136 848.69402:1245915 849.69738:490523	64.51099:3274 65.80605:3039 78.95913:89627 86.08859:3373 123.19539:3424 166.24709:3694 166.916:3583 168.04254:65737 169.30598:3467 345.41797:3710 594.57233:4221 787.66351:50557	0.0559662	0.21236	0.166523	0.0668003	0.0421099	0.0679312	0.0332689	0.0375416	0.0376381	0.0369588	0.0375954	0.0322927	0.0399267	0.0363975
13.45_799.6683	13.45	799.668	SM d41:2; SM d24:2/17:0	[M+H]+		0.888889	TRUE	C46H91N2O6P		VHKAALNTFSTHGB-NBGJCBSLNA-N	CCCCCCCCCCCCCCCCC(=O)NC(COP([O-])(=O)OCC[N+](C)(C)C)C(O)\C=C\CC\C=C\CCCCCCCCCCCCCCC		-1	-1	680.574	460.194	1333.33	15.1918	MM15	799.66864:1659858 800.67199:1744000 801.67535:0	60.08078:5041 72.0804:6006 82.12552:4030 85.65963:3892 86.09589:52611 97.34952:3581 114.10245:6771 114.12788:17771 115.12318:6309 124.99979:21305 173.24432:3793 184.07222:361010 185.56444:3766 220.41351:3651 346.39557:4421 636.56494:4328 640.66748:4106	0.0462657	0.161952	0.656876	0.0337358	0.0331708	0.0340193	0.016281	0.0244606	0.028769	0.0234737	0.023142	0.0235895	0.0230129	0.0235737
14.81_861.7094	14.81	861.709	SM d42:0	[M+HCOO]-		0.851852	TRUE	C47H97N2O6P		KIUOSJFEKWWKSM-UHFFFAOYNA-N	CCCCCCCCCCCCCCCCCCCCCCCCCCCCCCCCCC(=O)NC(COP([O-])(=O)OCC[N+](C)(C)C)C(O)CCCCC		-1	-1	740.617	709.491	1100	22.9559	MM41	861.70959:5234170 862.71294:4587810 863.7163:1798887	78.95906:277119 108.53914:4082 115.92069:35755 116.92051:8989 124.37227:3760 158.97585:4775 168.0425:237241 334.20215:5283 467.51303:5205 801.68988:153072	0.0344166	0.160222	0.481122	0.724482	0.52328	0.663379	0.408628	0.472409	0.440474	0.389543	0.429273	0.42672	0.410256	0.416049
14.26_815.6971	14.26	815.697	SM d42:1	[M+H]+	adduct linked to 4620_[M+Na]+	0.888889	TRUE	C47H95N2O6P		XMLLINSHRHLMER-ZCXUNETKNA-N	CCCCCCCCCC\C=C/CCCCCCCCCCCCCCCCCCCCCC(=O)NC(COP([O-])(=O)OCC[N+](C)(C)C)C(O)CCCCC		-1	-1	774.333	575.939	1500	155.331	MM51	815.69751:30071024 816.70086:22583484 817.70422:6858292	58.06263:6555 58.06557:26722 60.08083:185193 71.07298:42138 73.04665:6268 86.09601:849934 87.09966:8420 91.05724:23186 98.98431:30874 104.10641:104840 115.122:4709 124.99979:433079 130.54964:4620 184.07249:6584976 185.07649:86750 186.07622:10361 208.41718:4900 225.04182:6664 239.09488:5549 243.15442:4813 285.01199:6749 299.06192:10771 521.85303:5420 654.54834:5602 797.67755:5406 815.69287:25416	0.00460115	0.246345	1.67431	0.403296	0.417154	0.469125	0.201884	0.290145	0.239281	0.208539	0.226984	0.228969	0.223484	0.225911
13.87_857.6749	13.87	857.675	SM d42:2	[M+HCOO]-		0.888889	TRUE	C47H93N2O6P		LVAYZTKCKJXJQM-ULXUTEADNA-N	CCCCCCCCCC\C=C/CCCCCCCCCCCCCCCCCCCCCC(=O)NC(COP([O-])(=O)OCC[N+](C)(C)C)C(O)\C=C\CCC		-1	-1	794.763	732.78	1100	739.062	MM53	857.67444:95579936 858.67779:95737912 859.68115:30108948	63.93394:3226 78.95905:288752 113.92608:15639 115.9208:8030 122.9855:4809 125.08972:3860 130.76579:3681 168.04243:259914 797.65869:194382	0.0713995	0.155179	4.94108	7.45903	6.047	4.96828	4.29008	3.90698	4.72672	5.38394	5.6458	5.27531	5.12418	5.26523
13.48_813.6848	13.48	813.685	SM d42:2; SM d14:1/28:1	[M+H]+		0.777778	TRUE	C47H93N2O6P		NXIXPQLZYFLNEK-YPUOGGDMNA-N	CCCCCCCCCC\C=C/CCCCCCCCCCCCCCCC(=O)NC(COP([O-])(=O)OCC[N+](C)(C)C)C(O)\C=C\CCCCCCCCC		-1	-1	782.04	456.374	1333.33	103.912	MM51	813.68494:10550444 814.68829:7949015 815.69165:2085992	60.0808:23238 62.6571:3515 71.07293:5487 82.35405:3474 84.26903:4097 86.096:121137 88.21445:3358 89.71482:3176 91.99917:6192 93.25237:3638 100.01711:3526 104.10635:9145 123.77734:4497 124.99992:50192 128.14268:7790 143.98143:3476 167.489:3718 169.91451:3845 170.0238:3973 184.07256:826273 208.16063:4409 271.22055:4713 388.16739:4061 389.06848:4529	2.84653e-05	0.147531	1.48142	0.182059	0.184318	0.189731	0.12998	0.132512	0.133447	0.113602	0.115356	0.114273	0.112026	0.12013
13.97_813.6852	13.97	813.685	SM d42:2; SM d18:1/24:1	[M+H]+		0.888889	TRUE	C47H93N2O6P		ZJDDNEXGXYLHDF-AMDQDZSZNA-N	CCCCCCCCCCCCC\C=C\C(O)C(COP([O-])(=O)OCC[N+](C)(C)C)NC(=O)CCCCCCCCCCC\C=C/CCCCCCCCCC		-1	-1	785.023	558.853	2000	1477.1	MM51	813.68549:150842816 814.68884:137844928 815.6922:48192828	58.06263:5991 58.06557:20073 60.0808:213785 71.07291:60406 86.09596:955218 91.9983:9945 98.98409:35190 104.10636:97256 111.09145:5441 124.99978:460789 128.14401:7610 183.46989:6960 184.07249:7310596 244.17906:6697 264.26868:23340 795.67249:7688 813.66357:19248	0.00492237	0.196078	3.95747	2.17762	2.46355	2.67465	1.47449	1.67948	1.50386	1.41076	1.57049	1.53018	1.51243	1.52194
13.96_835.664	13.96	835.664	SM d42:2; SM d42:2/0:0	[M+Na]+		0.851852	TRUE	C47H93N2O6P		CERRQJMSXAXGRO-NFYLBXPENA-N	CCCCCCC\C=C/C\C=C/CCCCCCCCCCCCCCCCCCCCCC(=O)NC(COP([O-])(=O)OCC[N+](C)(C)C)C(O)CCCCC		-1	-1	829.51	904.182	2000	44.6217	MM32	835.66394:10940804 836.66729:9819634 837.67065:985000	59.17629:3161 69.07018:4184 71.07293:5844 78.535:3382 86.09593:95505 114.35957:4020 116.96824:8848 117.4799:4031 120.10929:3702 144.98964:3762 146.98213:88676 152.37292:3891 180.94102:3977 195.0359:9329 612.61346:15801 652.60211:222342 707.60748:4527 776.59113:180488 835.65814:68546	0.000446893	0.281917	0.874299	0.123813	0.125385	0.136165	0.0586278	0.0723774	0.0703452	0.0525481	0.0626289	0.0611474	0.0618971	0.0608556
12.94_811.6685	12.94	811.668	SM d42:3; SM d18:1/24:2	[M+H]+	ion correlated with 4314; adduct linked to 4591_[M+Na]+	0.888889	TRUE	C47H91N2O6P		PNUJDINUZYVQHI-CAGBUXGUNA-N	CCCCCCCCCCCCC\C=C\C(O)C(COP([O-])(=O)OCC[N+](C)(C)C)NC(=O)CCCCCCCCCCC\C=C/C\C=C/CCCCCCC		-1	-1	783.042	537.243	2000	458.765	MM22	811.6687:47459744 812.67205:39127780 813.67541:10629921	58.06264:4767 58.06516:17157 60.08085:100995 71.07299:30891 86.09605:590247 92.00417:6336 98.98431:10268 104.10635:57986 111.09147:27369 124.99985:267408 146.98058:9268 184.07251:4227229 184.68761:5040 264.26871:9759 308.15335:4592 751.50861:5357 793.65399:7695 811.664:5863	0.000245016	0.10134	2.92847	1.02914	1.03639	1.00941	0.805807	0.788694	0.840489	0.771318	0.79706	0.806981	0.791484	0.809768
14.88_873.7108	14.88	873.711	SM d43:1	[M+HCOO]-		0.333333	TRUE	C48H97N2O6P		PVVLRRCWOPKLHY-OHYVAXEENA-N	CCCCCCCCCCCCCCCCCCCCCCCCCCCCCCCCCCC(=O)NC(COP([O-])(=O)OCC[N+](C)(C)C)C(O)\C=C\CCC		-1	-1	742.443	743.166	1100	26.6462	MM53	873.71039:902008 874.71374:937194 875.7171:392969	78.95901:70272 106.60048:3525 118.97861:3921 168.04282:50594 205.15356:4159 216.26013:4058 648.13373:4441 813.67792:45085	0.0400589	0.0920142	0.291249	0.0798434	0.0663306	0.0805579	0.0600046	0.0596419	0.0637954	0.0525858	0.0598517	0.0595522	0.0557689	0.0626325
14.35_827.7006	14.35	827.701	SM d43:2	[M+H]+		0.740741	TRUE	C48H95N2O6P		HKPROAQUMPEHJM-GJLVVWLQNA-N	CCCCCCC\C=C/C\C=C/CCCCCCCCCCCCCCCCCCCCCC(=O)NC(COP([O-])(=O)OCC[N+](C)(C)C)C(O)CCCCCC		-1	-1	723.339	452.617	833.333	3103.77	MM33	827.70056:1653036 828.70391:1258005 829.70727:293686	59.087:4091 60.08124:16855 64.2932:3208 72.44576:3678 86.09631:47585 90.34277:3886 96.30921:3341 104.10734:4724 124.99982:25016 184.07405:351014 261.13065:4025 360.93378:3736 422.11072:4753	0.0496643	0.222098	0.274044	0.0152524	0.0153001	0.0197325	0.00635785	0.0111293	0.0126665	0.00910284	0.00992727	0.00911582	0.00979251	0.00985249
15.39_817.607	15.39	817.607	SM d43:7	[M+H]+	ion correlated with 4696	0.592593	TRUE	C48H85N2O6P		ZWWRMMRKKMMMRM-ZDNAGYMQNA-N	CCCCCCC(O)C(COP([O-])(=O)OCC[N+](C)(C)C)NC(=O)CCCCCCCCCCC\C=C/C\C=C/C\C=C/C\C=C/C\C=C/C\C=C/C\C=C/CC		-1	-1	499.92	622.602	1166.67	100.55	MM53	817.61151:2768335 818.61486:4678091 819.61822:1753688	70.99512:7440 86.09597:3905 105.07024:3719 128.29553:4033 173.93858:4056 184.07217:47805 185.07629:7951 185.60524:4016 220.66206:4455 265.00787:4036 267.02444:4881 269.01813:4608 280.29282:3866 307.10928:4729 323.08313:4881 363.16858:14938 364.17508:8512 376.50366:4131 379.15085:7108 380.15427:7039 419.22986:7244 420.23315:5762 438.02039:4130 817.60278:150440	0.00254607	0.23777	0.944201	0.0337053	0.0295653	0.0301447	0.0156479	0.0206815	0.0177022	0.0286951	0.0317147	0.033525	0.0293533	0.0307987
14.58_885.7075	14.58	885.707	SM d44:2	[M+HCOO]-	ion correlated with 4417	0.851852	TRUE	C49H97N2O6P		COQJUHVGXCZWNN-ZLKDJVMPNA-N	CCCCCCCCCC\C=C/CCCCCCCCCCCCCCCCCCCCCCCC(=O)NC(COP([O-])(=O)OCC[N+](C)(C)C)C(O)\C=C\CCC		-1	-1	773.742	755.196	1100	69.0152	MM31	885.70752:1434748 886.71087:1501955 887.71423:549449	65.33414:3612 78.95903:64325 90.91794:4154 101.98117:4242 114.88603:4334 118.00732:4008 168.04222:66972 679.90149:4303 825.68231:55269	0.0497409	0.0956081	0.418962	0.0915866	0.0738087	0.0818642	0.064555	0.0622615	0.0715849	0.0660727	0.0669126	0.0620863	0.0704364	0.0628762
14.07_839.6998	14.07	839.7	SM d44:3	[M+H]+		0.814815	TRUE	C49H95N2O6P		JDBHJRJLTGULOS-SKFHMOIXNA-N	CCCCCCC\C=C/C\C=C/C\C=C/CCCCCCCCCCCCCCCCCCCCC(=O)NC(COP([O-])(=O)OCC[N+](C)(C)C)C(O)CCCCC		-1	-1	786.096	449.449	833.333	1702.76	MM31	839.69952:1840875 840.70287:1698025 841.70623:470534	60.0808:7466 62.55936:3334 86.09595:59250 89.07658:3463 124.99984:25171 162.09987:4396 184.07227:427896 262.08997:4054 333.30078:4026	0.0137528	0.117697	0.338196	0.024069	0.0237039	0.0242173	0.0168874	0.020998	0.0170152	0.0146103	0.0157654	0.0158415	0.0160383	0.0157488
16.15_794.7202	16.15	794.72	TAG 46:1; TAG 12:0-16:0-18:1	[M+NH4]+	similar chromatogram in higher mz_5776	0.962963	TRUE	C49H92O6		KKDKCSAJJXXLKK-VHXPQNKSNA-N	CCCCCCCCCCCCCCCC(=O)OC(COC(=O)CCCCCCCCCCC)COC(=O)CCCCCCC\C=C/CCCCCCCC		-1	-1	577.172	901.31	1600	594.12	MM33	794.72015:4737724 795.7235:6342464 796.72686:1952297	57.07001:66875 57.45887:3522 58.3026:3157 67.05447:36955 68.41975:3516 69.06968:35143 71.08535:56816 81.06985:43831 83.08557:32143 85.10107:32764 93.06982:6773 95.08542:81166 97.09827:3882 97.101:27112 100.54487:3510 104.22936:4406 107.08476:4846 109.10054:43035 111.11703:6202 121.10053:17404 123.11633:19058 135.11745:7594 139.50166:3291 156.08627:3670 183.17563:16590 241.61153:3745 265.25357:467…	0.532827	0.249582	0.376801	0.00645771	0.00902517	0.0479248	0.00996434	0.0157381	0.00998865	0.0172985	0.018141	0.0185801	0.0187942	0.018474
16.63_838.7834	16.63	838.783	TAG 49:0; TAG 15:0-16:0-18:0	[M+NH4]+		0.925926	TRUE	C52H100O6		BABSZGMYWGFHOB-UHFFFAOYNA-N	CCCCCCCCCCCCCCCCCC(=O)OCC(COC(=O)CCCCCCCCCCCCCC)OC(=O)CCCCCCCCCCCCCCC		-1	-1	517.683	810.954	1600	878.088	QC3	838.78363:1814444 839.78698:1498692 840.79034:495112	67.05391:14272 69.06963:9182 71.08554:29150 81.07004:30374 83.08552:18099 84.19276:3374 85.10138:22560 86.98029:3669 89.60207:4056 91.99749:10836 95.08546:35612 97.10129:15664 106.32467:3630 109.10163:17246 123.11634:6370 135.95271:3890 166.29057:3641 239.54446:3894 537.48425:18580 551.50159:46643 565.52411:83703 579.52972:26937 626.85138:4065	0.321822	0.0780429	0.313487	0.00857291	0.0127464	0.0133201	0.00820228	0.0108183	0.0099213	0.0160317	0.0154239	0.0162607	0.0156102	0.0137982
16.55_855.7419	16.55	855.742	TAG 50:1; TAG 16:0-16:0-18:1	[M+Na]+	adduct linked to 4678_[M+NH4]+	0.777778	TRUE	C53H100O6		YHMDGPZOSGBQRH-QPLCGJKRNA-N	CCCCCCCCCCCCCCCC(=O)OCC(COC(=O)CCCCCCC\C=C/CCCCCCCC)OC(=O)CCCCCCCCCCCCCCC		-1	-1	812.473	891.283	2000	25323.2	MM52_191024171655	855.74133:2188626 856.74468:3285166 857.74804:507125	65.81306:3568 67.05444:6682 69.06963:6143 71.08543:8412 81.06982:15017 83.08552:9104 85.10138:3762 95.08469:18121 97.10038:4097 109.10163:4021 111.11703:4044 573.48712:6062 577.52063:7382 599.49506:24761 791.07294:4608 855.74518:158291	0.348196	0.224542	0.431934	0.00676789	0.00632789	0.0182199	0.00528821	0.00776074	0.00562431	0.0150207	0.014263	0.0144031	0.0154411	0.0138999
16.83_866.8127	16.83	866.813	TAG 51:0; TAG 16:0-17:0-18:0	[M+NH4]+		0.666667	TRUE	C54H104O6		YVLSJEQNDDKMQI-UHFFFAOYNA-N	CCCCCCCCCCCCCCCCCC(=O)OCC(COC(=O)CCCCCCCCCCCCCCC)OC(=O)CCCCCCCCCCCCCCCC		-1	-1	631.635	856.225	1600	2017.17	MM22	866.81323:909111 867.81658:790274 868.81994:0	65.2125:3560 67.82298:3221 71.08544:9105 71.56368:3924 78.78582:3797 81.06913:5678 97.1013:3995 99.15738:3585 109.10056:4599 109.87211:3512 116.1209:4031 182.84923:4057 193.22711:3660 225.23738:3963 225.25983:4602 260.45157:3954 529.07404:4841 565.52039:14211 579.52698:6547 593.55267:21438	0.774838	0.00687224	0.279535	0.00254886	0.00244353	0.00272432	0.00239992	0.00273587	0.00245978	0.00369779	0.00342997	0.00334713	0.00340427	0.00436645
