# Supplementary material for: An acquired phosphatidylinositol 4-phosphate transport initiates T-cell deterioration and leukemogenesis
Source: Nat Commun. 2022 Jul 29;13:4390. doi: 10.1038/s41467-022-32104-7 (PMC9338045; doi:10.1038/s41467-022-32104-7)
Supplement: Supplementary file 11 — Source data [file 41467_2022_32104_MOESM11_ESM.xlsx]

## Sheet: Figure 1
	Figure 1b			Figure 1c			Figure 1e								Figure 1f										Figure 1g
	WT	ORP4L KI		WT	ORP4L KI			shNT		shPI4KIIIα		shPIP5KB				PM				Golgi						shNT		shPI4KIIα
	1.53	1.24		1.73	0.14		Time (s)	Intensity	SD	Intensity	SD	Intensity	SD		Time (s)	shNT		shPI4KIIIα		shNT		shPI4KIIIα			Time (s)	Intensity	SD	Intensity	SD
	1.21	1.37		1	0.7		0	1.04026	0.02955	0.963434	0.032994	1.04514	0.020326			Intensity	SD	Intensity	SD	Intensity	SD	Intensity	SD		0	1.01271	0.03549	1	0.041788
	0.64	1.21		0.54	0.31		5	1.01161	0.037769	0.928849	0.041514	1.03372	0.019899		0	1.02384	0.02666	0.983222	0.045135	1.04571	0.037945	1.1178	0.035345		5	1.10691	0.035087	1.01767	0.03233
	1.2	0.84		1.2	0.54		10	1.01164	0.017719	0.979019	0.044507	1.0248	0.010911		5	0.978988	0.0307065	0.956104	0.0418115	1.04485	0.050489	1.09445	0.026027		10	1.10954	0.02082	0.993124	0.030389
	0.77	0.93		0.97	0.23		15	1.00479	0.058632	0.97921	0.042759	1.02097	0.002794		10	1.01459	0.027709	0.975399	0.0298875	1.00459	0.020647	1.06433	0.02572		15	1.03082	0.017274	0.989327	0.007248
	1.2	0.85		2.1	0.5		20	1.00312	0.021553	0.991383	0.036733	1.01432	0.002317		15	1.00901	0.0227765	0.975308	0.02482	1.03315	0.012392	1.03387	0.031377		20	1.08676	0.011123	0.9838	0.020869
	0.98	1.15		0.78	0.75		25	0.996121	0.009994	0.984931	0.03234	1.00569	0.00777		20	1.01037	0.019525	0.985816	0.019293	0.987091	0.014992	1.0281	0.026228		25	1.0014	0.008903	0.980952	0.022247
	0.94	1.19		0.87	0.19		30	0.979841	0.021287	0.976691	0.008613	0.992905	0.010035		25	1.00151	0.020055	0.982943	0.0149095	0.974585	0.004428	0.962583	0.026397		30	0.990027	0.004613	0.964344	0.025575
	1.664	1.853		1.5	0.32		35	0.982753	0.023612	1.0019	0.040757	0.982118	0.007249		30	0.976911	0.009324	0.986582	0.0227705	0.956565	0.034299	0.943561	0.022351		35	1.07463	0.018393	0.957505	0.028816
	0.876	0.956		1.67	0.9		40	0.997607	0.010958	1.02799	0.090105	0.97496	0.010107		35	0.981061	0.024003	1.02013	0.0193205	0.964589	0.018347	0.925807	0.020608		40	1.02699	0.023727	0.978983	0.016696
	1.321	0.775		0.89	0.116		45	0.97689	0.030602	1.08121	0.046099	0.968754	0.011275		40	0.997078	0.050106	1.0452	0.043117	0.997323	0.041673	0.964667	0.038986		45	1.04178	0.044814	0.970473	0.033946
	0.756	0.648		0.45	0.16		50	0.943641	0.046761	1.10047	0.055524	0.963244	0.011223		45	1.01782	0.028687	1.05112	0.039788	1.00525	0.017573	0.93742	0.056233		50	1.03312	0.06634	0.960437	0.023297
	0.953	1.339		1.63	0.42		55	0.983298	0.032486	1.11272	0.06623	0.960387	0.008697		50	1.00291	0.0333735	1.04536	0.079567	0.982203	0.066411	0.935863	0.020121		55	1.01933	0.055372	0.949197	0.047002
	0.674	1.698		2.996	0.48		60	0.96759	0.031844	1.13358	0.074734	0.957649	0.010282		55	1.03399	0.0374635	1.07371	0.073317	0.989594	0.062481	0.897609	0.024643		60	1.01162	0.070344	0.941102	0.023217
	1.138	1.092		0.887	0.63		65	0.943543	0.048023	1.16174	0.107606	0.950687	0.014386		60	1.03042	0.042508	1.07647	0.103434	0.951094	0.092055	0.914562	0.084304		65	1.01552	0.093663	0.9395	0.023134
	0.678	0.897		1.136	0.27		70	0.994832	0.027925	1.06304	0.10687	0.948228	0.015741		65	1.02197	0.060996	1.09256	0.113314	0.958439	0.083562	0.91506	0.059182		70	1.01381	0.048484	0.938668	0.04072
				2.25	0.199		75	0.967394	0.042016	1.05077	0.064496	0.946659	0.017416		70	0.990509	0.0613055	1.08676	0.0963015	0.973757	0.077615	0.894018	0.048819		75	1.02431	0.061376	0.9225	0.03701
				2.76	0.248		80	1.0101	0.015316	1.0651	0.06553	0.938369	0.020874		75	0.95737	0.040956	1.08161	0.111484	1.00088	0.090016	0.930134	0.04454		80	1.03149	0.042531	0.91629	0.028574
				1.66	0.17		85	1.02691	0.078471	1.1235	0.12863	0.93569	0.019867		80	1.00293	0.043202	1.09046	0.094494	0.989242	0.076457	0.941258	0.009733		85	1.08728	0.04686	0.904968	0.034713
				1.45	0.49		90	0.994228	0.049539	1.0944	0.07595	0.929928	0.031485		85	1.04844	0.0742485	1.11018	0.082992	0.9892	0.060024	0.924137	0.083389		90	1.06104	0.063063	0.905962	0.033633
							95	0.990725	0.106151	1.10296	0.09899	0.923984	0.03948		90	0.999705	0.0537175	1.11575	0.104182	0.996145	0.093803	0.952785	0.049601		95	1.06004	0.059952	0.894155	0.053694
							100	1.02703	0.12577	1.11533	0.10863	0.917436	0.043466		95	1.00605	0.069235	1.10032	0.094611	1.00183	0.102382	0.898838	0.046556		100	1.02673	0.04874	0.87	0.04671
							105	0.991644	0.043363	1.10613	0.092468	0.919826	0.037519		100	1.03828	0.076048	1.11803	0.0907295	1.00504	0.101359	0.933135	0.029202		105	1.00802	0.070834	0.870181	0.029926
							110	0.981609	0.081955	1.11603	0.08032	0.915981	0.03022		105	0.99669	0.0649935	1.12588	0.0868815	0.974541	0.059693	0.926175	0.101041		110	0.999621	0.083833	0.8661	0.06069
							115	1.00252	0.074382	1.12625	0.074958	0.908667	0.033957		110	0.986657	0.05527	1.14048	0.0846425	1.02553	0.062085	0.925476	0.081107		115	0.996885	0.067391	0.87795	0.035016
							120	0.981537	0.074608	1.13591	0.09698	0.901816	0.032191		115	1.0186	0.0544575	1.12721	0.0835655	0.976644	0.046631	0.928074	0.114383		120	0.997195	0.090878	0.852785	0.051409
							125	0.957846	0.094088	1.09194	0.127543	0.899429	0.030839		120	0.996331	0.0645855	1.15492	0.06306	1.00462	0.039903	0.951917	0.099926		125	0.987301	0.094118	0.857071	0.064726
							130	0.974144	0.07209	1.10326	0.126555	0.903317	0.029513		125	0.947889	0.0791911	1.13404	0.0842625	1.02581	0.070572	0.986901	0.093544		130	0.976408	0.084536	0.85939	0.075453
							135	0.950871	0.076969	1.02933	0.12916	0.895873	0.033057		130	0.968426	0.078034	1.12965	0.091284	1.04518	0.075769	0.929677	0.06458		135	0.969731	0.08735	0.868699	0.081986
							140	0.972468	0.106529	1.04131	0.0683	0.890178	0.041789		135	0.902659	0.0811085	1.10102	0.0670385	1.0575	0.028397	0.952728	0.083417		140	0.966021	0.071354	0.85792	0.070962
							145	0.902022	0.08906	1.02583	0.082966	0.878062	0.052647		140	0.937806	0.0550445	1.09772	0.058504	1.03171	0.043444	0.951869	0.076758		145	0.975449	0.08924	0.846429	0.071668
							150	0.919718	0.083017	1.03459	0.09126	0.895655	0.034236		145	0.876881	0.0678065	1.05698	0.077539	1.021	0.033838	0.94023	0.096654		150	0.970451	0.063216	0.83374	0.073995
							155	0.926525	0.065641	1.04346	0.095257	0.868066	0.03681		150	0.897489	0.062748	0.98992	0.086758	1.04235	0.090786	0.952113	0.058522		155	0.971066	0.063813	0.83275	0.075164
							160	0.939912	0.067626	1.04254	0.128478	0.884976	0.01878		155	0.897817	0.0660335	0.976382	0.0803105	1.01156	0.054561	0.978629	0.05043		160	0.97839	0.058003	0.829076	0.064977
							165	0.937007	0.049118	0.998236	0.081386	0.82127	0.064369		160	0.908521	0.0736292	0.982498	0.0588045	1.00632	0.035309	0.985933	0.045072		165	0.95225	0.044673	0.82319	0.114293
							170	0.918506	0.072812	1.00534	0.126083	0.853792	0.055562		165	0.889148	0.0728775	0.944526	0.083214	1.0159	0.067755	1.0224	0.108508		170	0.945973	0.052122	0.81721	0.076936
							175	0.906834	0.077119	0.989924	0.126134	0.826886	0.079344		170	0.880976	0.0908227	0.93899	0.087723	0.996663	0.069365	0.974708	0.083779		175	0.936058	0.054994	0.81072	0.090289
							180	0.874847	0.10034	0.982103	0.108098	0.802611	0.020526		175	0.861125	0.102739	0.946266	0.08392	0.974519	0.076632	0.990756	0.035638		180	0.907193	0.064905	0.819937	0.093527
							185	0.856049	0.108573	0.970092	0.14013	0.752464	0.042603		180	0.827355	0.064312	0.904383	0.0783395	0.998445	0.078509	0.958756	0.039815		185	0.893504	0.070584	0.791379	0.09745
							190	0.849732	0.113211	0.939549	0.087555	0.809533	0.087861		185	0.804188	0.0913665	0.903603	0.091768	0.991328	0.110746	0.99757	0.025387		190	0.872372	0.069539	0.789636	0.105101
							195	0.855503	0.104573	0.971711	0.093845	0.785116	0.054198		190	0.773924	0.087708	0.8862	0.104572	0.974599	0.085992	1.00478	0.03853		195	0.888069	0.067571	0.7662	0.0824302
							200	0.843929	0.111532	0.930952	0.103702	0.801505	0.076897		195	0.811767	0.0740215	0.87321	0.113523	0.970713	0.105558	1.02116	0.020787		200	0.866545	0.061677	0.759707	0.094406
							205	0.802076	0.114891	0.87858	0.09817	0.771878	0.047821		200	0.782005	0.0902995	0.86921	0.0850095	0.974869	0.082619	1.04275	0.018722		205	0.826829	0.078372	0.727167	0.08172
							210	0.81505	0.123228	0.852778	0.08631	0.763027	0.086663		205	0.71178	0.0729955	0.874797	0.0877825	0.959412	0.098565	0.990212	0.054718		210	0.819319	0.066364	0.739735	0.042026
							215	0.80253	0.10658	0.885388	0.08486	0.75908	0.062155		210	0.7137	0.0864865	0.855664	0.0997365	0.938532	0.100489	0.997646	0.047185		215	0.827615	0.066783	0.701902	0.04762
							220	0.781559	0.105698	0.900116	0.072307	0.720007	0.068461		215	0.731368	0.0735075	0.851091	0.103542	0.956978	0.107581	0.989649	0.0398		220	0.823636	0.07591	0.686417	0.05545
							225	0.800135	0.114	0.895037	0.123095	0.693298	0.078499		220	0.725999	0.070384	0.846785	0.0800425	0.923019	0.095485	0.949476	0.048874		225	0.828586	0.062883	0.684518	0.05308
							230	0.752105	0.126	0.843559	0.089909	0.6875	0.070536		225	0.744875	0.100797	0.834213	0.091925	0.889374	0.091895	0.952862	0.089711		230	0.780825	0.073128	0.682991	0.027492
							235	0.767917	0.1052	0.827981	0.09207	0.666984	0.069238		230	0.676921	0.0802225	0.81063	0.0927165	0.868815	0.094052	0.933419	0.097619		235	0.778688	0.064744	0.6739	0.053272
							240	0.758862	0.1122	0.822699	0.115711	0.615535	0.034336		235	0.678796	0.080654	0.799972	0.100886	0.873928	0.106446	0.966306	0.076073		240	0.774834	0.072635	0.67272	0.079473
							245	0.747244	0.10868	0.781772	0.134992	0.612139	0.058992		240	0.664372	0.0750235	0.81332	0.099867	0.877067	0.128514	0.959214	0.058112		245	0.746598	0.074318	0.660752	0.083431
							250	0.715579	0.120097	0.825117	0.065916	0.616508	0.011796		245	0.628481	0.0969922	0.788809	0.117965	0.846327	0.11536	0.973789	0.064467		250	0.740174	0.088513	0.667671	0.058801
							255	0.736756	0.118847	0.805355	0.090865	0.568861	0.039207		250	0.615656	0.038856	0.76426	0.113175	0.863705	0.133889	0.912801	0.079146		255	0.740048	0.081181	0.659167	0.05666
							260	0.698948	0.120958	0.810761	0.08956	0.581072	0.030864		255	0.615907	0.065036	0.76209	0.107496	0.848259	0.123342	0.92038	0.057327		260	0.727947	0.091033	0.658389	0.077454
							265	0.699675	0.121046	0.879936	0.101173	0.568865	0.016885		260	0.599896	0.060212	0.7621	0.111246	0.860021	0.150712	0.910573	0.047196		265	0.75136	0.099917	0.643125	0.05829
							270	0.690138	0.121763	0.827449	0.072161	0.594748	0.021453		265	0.646466	0.059029	0.73928	0.110072	0.855245	0.142045	0.925265	0.016247		270	0.719832	0.093411	0.6602	0.04475
							275	0.667618	0.123659	0.836199	0.126566	0.56544	0.010587		270	0.601026	0.046807	0.72063	0.10845	0.842738	0.139288	0.955321	0.035156		275	0.713031	0.104196	0.66522	0.04564
							280	0.695822	0.14834	0.869299	0.125468	0.533688	0.042882		275	0.587792	0.0685765	0.72043	0.115918	0.859298	0.138295	0.941128	0.062157		280	0.735824	0.100344	0.651871	0.02426
							285	0.694879	0.1323	0.791774	0.105	0.509805	0.0084		280	0.635327	0.084175	0.702764	0.128024	0.903685	0.178093	0.93824	0.069904		285	0.705986	0.082058	0.64821	0.029601
							290	0.704364	0.10546	0.778996	0.0956	0.488354	0.009327		285	0.591447	0.0567	0.705758	0.111838	0.900914	0.15619	0.913745	0.069836		290	0.699948	0.083245	0.646944	0.042816
							295	0.671602	0.1389	0.86654	0.089258	0.480046	0.029838		290	0.577796	0.0524635	0.69855	0.094957	0.878851	0.110522	0.933628	0.03685		295	0.671721	0.105191	0.639448	0.0234083
							300	0.671629	0.109	0.779866	0.0904	0.52536	0.017764		295	0.624977	0.059548	0.69935	0.108984	0.865123	0.133942	0.903175	0.026782		300	0.662055	0.092948	0.634964	0.065102
							305	0.658757	0.1094	0.76704	0.084625	0.518241	0.041395		300	0.553053	0.054082	0.683588	0.120583	0.843412	0.136015	0.880157	0.055152		305	0.648351	0.092102	0.620508	0.0421027
							310	0.664981	0.133636	0.749847	0.135517	0.505926	0.007454		305	0.544213	0.06301	0.685322	0.112856	0.86779	0.148617	0.895492	0.085551		310	0.647221	0.083378	0.627586	0.0520178
							315	0.665665	0.12248	0.719298	0.136658	0.496542	0.01429		310	0.549092	0.0714854	0.681567	0.102776	0.831817	0.132409	0.875015	0.059224		315	0.639211	0.083438	0.61004	0.0421392
							320	0.649396	0.102	0.65393	0.07135	0.412257	0.01778		315	0.527514	0.0754742	0.6792	0.084683	0.832537	0.11321	0.893932	0.036182		320	0.624179	0.08318	0.602564	0.051768
							325	0.6552	0.123996	0.697346	0.0519	0.436004	0.017064		320	0.489705	0.044565	0.663602	0.1342	0.834353	0.144845	0.861081	0.066538		325	0.612521	0.0765	0.609491	0.039261
							330	0.645115	0.12681	0.759443	0.12499	0.418545	0.009998		325	0.523552	0.034482	0.664	0.126671	0.812333	0.130089	0.880136	0.064261		330	0.601176	0.086049	0.60248	0.045378
							335	0.642064	0.10308	0.7074	0.0697	0.430763	0.007314		330	0.548926	0.067494	0.651134	0.099559	0.814774	0.133385	0.867424	0.084098		335	0.606364	0.072271	0.595986	0.03079
							340	0.644157	0.1158	0.592547	0.083046	0.416571	0.015773		335	0.534705	0.038507	0.652908	0.113528	0.80609	0.147145	0.851106	0.051746		340	0.596874	0.088845	0.580094	0.08285
							345	0.603381	0.072489	0.660748	0.091344	0.420294	0.033092		340	0.45949	0.0494095	0.651217	0.115628	0.806307	0.150597	0.817404	0.091448		345	0.586034	0.085177	0.582855	0.0533162
							350	0.589048	0.128283	0.653558	0.080645	0.410251	0.009285		345	0.48016	0.062218	0.660898	0.129153	0.762552	0.136727	0.865718	0.06734		350	0.579066	0.08534	0.57323	0.08466
							355	0.626552	0.126	0.66808	0.0861	0.416059	0.012881		350	0.470271	0.044965	0.64894	0.104271	0.786596	0.122072	0.822842	0.088601		355	0.562152	0.068081	0.564833	0.05603
							360	0.645164	0.124452	0.558529	0.066246	0.422344	0.03771		355	0.513342	0.0494905	0.64055	0.114278	0.778261	0.14468	0.830178	0.074944		360	0.567646	0.088907	0.541	0.05076
							365	0.649098	0.10583	0.654639	0.123264	0.378671	0.039117		360	0.446008	0.051978	0.6208	0.100705	0.762355	0.110924	0.820532	0.106175		365	0.541421	0.062719	0.5448	0.041605
							370	0.654725	0.105	0.604235	0.092687	0.432998	0.094789		365	0.524419	0.0811904	0.6451	0.106229	0.756049	0.121157	0.828719	0.072531		370	0.547775	0.070157	0.526865	0.0395
							375	0.612079	0.1039	0.619335	0.122725	0.379019	0.038571		370	0.488901	0.093738	0.603154	0.0943315	0.759815	0.104538	0.807783	0.07501		375	0.512721	0.063686	0.508714	0.033706
							380	0.631717	0.0969	0.562746	0.07588	0.398459	0.019112		375	0.481076	0.080648	0.579617	0.106468	0.775385	0.115127	0.791738	0.076353		380	0.539711	0.074308	0.50648	0.06306
							385	0.665006	0.10221	0.540946	0.14816	0.430327	0.109704		380	0.455381	0.047496	0.58203	0.0793155	0.758427	0.105177	0.816058	0.042678		385	0.537331	0.08424	0.49038	0.05423
							390	0.677067	0.099	0.599297	0.0973	0.388787	0.011481		385	0.46284	0.128932	0.582131	0.078381	0.740292	0.102274	0.791494	0.074234		390	0.546764	0.06589	0.488815	0.0221154
							395	0.689947	0.13251	0.501886	0.095	0.391466	0.016338		390	0.515734	0.0543905	0.594873	0.117278	0.747208	0.127556	0.792449	0.096396		395	0.547258	0.03736	0.47607	0.0218903
							400	0.705028	0.106637	0.61544	0.103325	0.398903	0.016121		395	0.452924	0.055669	0.584189	0.124089	0.743378	0.14436	0.792976	0.074788		400	0.559403	0.063305	0.46216	0.04565
							405	0.720647	0.092808	0.602092	0.090455	0.349993	0.040026		400	0.552705	0.059723	0.604356	0.12601	0.757089	0.130135	0.812657	0.091847		405	0.542785	0.067329	0.44472	0.048126
							410	0.75162	0.0967	0.54761	0.08782	0.397739	0.009209		405	0.56212	0.0652405	0.62571	0.117036	0.725914	0.126195	0.81851	0.070226		410	0.534594	0.0991	0.430719	0.0521242
							415	0.714822	0.09934	0.571388	0.09097	0.340463	0.015066		410	0.539202	0.0485145	0.659859	0.122935	0.710865	0.138376	0.802971	0.031274		415	0.556094	0.08599	0.42296	0.049662
							420	0.730333	0.090268	0.601799	0.11145	0.408011	0.010485		415	0.471545	0.053018	0.671338	0.126209	0.714434	0.142763	0.813984	0.044759		420	0.566103	0.1032	0.431258	0.09846
							425	0.740476	0.10629	0.582589	0.102413	0.367339	0.012801		420	0.443058	0.0609675	0.657655	0.0936775	0.698082	0.120665	0.78768	0.054923		425	0.570422	0.08258	0.41677	0.05135
							430	0.757222	0.10486	0.568603	0.099727	0.328967	0.022164		425	0.437741	0.057607	0.655226	0.095738	0.665005	0.124476	0.760686	0.050841		430	0.570896	0.03346	0.40226	0.04607
							435	0.78111	0.124458	0.657744	0.115821	0.375287	0.017788		430	0.445454	0.0609455	0.663723	0.150415	0.641849	0.134229	0.739862	0.032084		435	0.586263	0.0811	0.406931	0.07936
							440	0.765894	0.13399	0.603954	0.100259	0.362043	0.042145		435	0.526839	0.0668045	0.68397	0.104212	0.642124	0.127124	0.761954	0.081997		440	0.580798	0.098936	0.418866	0.02411
							445	0.791541	0.11777	0.628803	0.113934	0.500642	0.009529		440	0.540509	0.071202	0.692751	0.117809	0.652421	0.13837	0.751508	0.055911		445	0.580726	0.106434	0.413561	0.029621
							450	0.789845	0.0917	0.6036	0.122207	0.436682	0.01817		445	0.546054	0.0617315	0.71642	0.124823	0.647062	0.130346	0.759124	0.079547		450	0.596562	0.09467	0.429778	0.041647
							455	0.799375	0.105	0.644137	0.091499	0.436907	0.037447		450	0.542778	0.0701887	0.725438	0.144975	0.653856	0.166517	0.702806	0.041618		455	0.597017	0.10217	0.431724	0.050054
							460	0.814752	0.10124	0.642161	0.11517	0.413163	0.054165		455	0.516736	0.064473	0.719596	0.119665	0.637844	0.133349	0.730421	0.071364		460	0.605914	0.091631	0.439383	0.071531
							465	0.811444	0.133242	0.655858	0.08152	0.429428	0.015382		460	0.608313	0.0846676	0.718344	0.118671	0.634061	0.134532	0.750926	0.052432		465	0.635804	0.07535	0.448483	0.042838
							470	0.81477	0.13169	0.639234	0.08782	0.430339	0.014106		465	0.669533	0.048451	0.766297	0.102869	0.630213	0.123473	0.705809	0.068875		470	0.630423	0.085246	0.43732	0.05063
							475	0.828526	0.12398	0.703583	0.106329	0.416279	0.045046		470	0.658034	0.050963	0.76957	0.112281	0.60565	0.144086	0.695971	0.093087		475	0.669783	0.059646	0.442992	0.041064
							480	0.790619	0.08847	0.810468	0.090228	0.47984	0.040215		475	0.716665	0.0756875	0.790272	0.0912375	0.575065	0.111996	0.697631	0.100287		480	0.699956	0.021482	0.42285	0.07747
							485	0.850067	0.113101	0.772421	0.125477	0.44495	0.024594		480	0.760126	0.0652215	0.798525	0.0866595	0.602395	0.125171	0.694621	0.100776		485	0.690476	0.036417	0.451999	0.02979
							490	0.835174	0.10622	0.847776	0.09939	0.442243	0.016612		485	0.77805	0.0750354	0.817675	0.0967735	0.584223	0.132306	0.710807	0.098967		490	0.693337	0.010934	0.450819	0.0632365
							495	0.884158	0.106047	0.809052	0.102516	0.411674	0.036623		490	0.825936	0.058001	0.823737	0.0832805	0.594267	0.118229	0.705947	0.097157		495	0.693632	0.033043	0.42322	0.069447
							500	0.906672	0.126123	0.790208	0.109749	0.464726	0.024816		495	0.828271	0.0695695	0.822944	0.078467	0.588406	0.109327	0.686885	0.073378		500	0.715872	0.055145	0.41743	0.045
							505	0.888476	0.099379	0.82233	0.105602	0.461144	0.008072		500	0.809246	0.0672825	0.877278	0.090284	0.587575	0.122391	0.662928	0.063133		505	0.726378	0.028663	0.433381	0.074239
							510	0.908387	0.114085	0.832	0.08418	0.448336	0.025808		505	0.869505	0.056837	0.873982	0.075253	0.549496	0.098158	0.649502	0.086267		510	0.730669	0.038188	0.433204	0.03502
							515	0.966521	0.06815	0.8533	0.10626	0.48715	0.026182		510	0.827725	0.054994	0.874478	0.0821795	0.530333	0.096182	0.653942	0.081269		515	0.731201	0.070201	0.441771	0.059103
							520	0.952076	0.11007	0.86586	0.051571	0.449823	0.007032		515	0.800458	0.0662212	0.896191	0.10107	0.533648	0.09392	0.604516	0.065808		520	0.755226	0.055955	0.45277	0.077897
							525	0.928582	0.093281	0.868343	0.072488	0.400403	0.006971		520	0.817813	0.0293015	0.865071	0.0900735	0.527652	0.084592	0.605617	0.066067		525	0.764422	0.075142	0.453833	0.099943
							530	0.908055	0.092396	0.8903	0.081072	0.469413	0.040558		525	0.749681	0.0397295	0.870999	0.083925	0.481882	0.062999	0.599215	0.076557		530	0.784271	0.083691	0.452007	0.066573
							535	0.976522	0.100473	0.911	0.08939	0.477164	0.044202		530	0.724462	0.060815	0.866882	0.0983435	0.495322	0.085788	0.595471	0.051284		535	0.798226	0.079229	0.431979	0.080973
							540	0.965659	0.06629	0.90626	0.084411	0.532357	0.007868		535	0.78607	0.066796	0.879226	0.0931115	0.493788	0.085624	0.624984	0.051525		540	0.806061	0.086292	0.435499	0.045051
							545	1.01904	0.070247	0.92874	0.08885	0.488581	0.030486		540	0.760515	0.0461395	0.885982	0.104605	0.492101	0.083224	0.582038	0.061738		545	0.801696	0.08974	0.425299	0.060096
							550	1.02158	0.055219	0.945768	0.1264	0.480532	0.035978		545	0.800355	0.059668	0.91886	0.10249	0.492664	0.085851	0.594651	0.03817		550	0.823771	0.069465	0.452041	0.073729
							555	1.00929	0.029377	0.938557	0.0965	0.502359	0.017603		550	0.852121	0.081189	0.930538	0.0867415	0.475212	0.067376	0.605492	0.081166		555	0.8402	0.07133	0.469453	0.065931
							560	0.995632	0.092067	0.929991	0.09035	0.516487	0.018037		555	0.835896	0.0570515	0.936975	0.100504	0.463753	0.089643	0.592248	0.072449		560	0.830241	0.077046	0.451595	0.046611
							565	1.03255	0.029062	0.93025	0.065546	0.514011	0.008945		560	0.814155	0.0541935	0.948308	0.0989755	0.469074	0.0819	0.562291	0.047466		565	0.857361	0.075627	0.452197	0.0442
							570	1.04006	0.080844	0.95556	0.086856	0.488051	0.061779		565	0.847883	0.0372455	0.944249	0.104115	0.482284	0.085324	0.569604	0.047075		570	0.868061	0.06936	0.463492	0.040267
							575	1.03754	0.106667	0.9216	0.104653	0.509399	0.012563		570	0.870926	0.0743175	0.968673	0.091542	0.456222	0.084989	0.536203	0.04938		575	0.888821	0.062065	0.461264	0.048045
							580	1.02218	0.074344	0.98959	0.098	0.496022	0.017685		575	0.895518	0.0586079	0.964495	0.080598	0.466303	0.077092	0.562229	0.05622		580	0.911325	0.061811	0.47519	0.042846
							585	1.00918	0.07415	0.981445	0.121151	0.597127	0.035844		580	0.878114	0.0578425	0.955333	0.0749105	0.471595	0.066059	0.554941	0.049196		585	0.926217	0.053087	0.463239	0.067829
							590	1.03471	0.073101	0.970182	0.125917	0.536835	0.012692		585	0.885862	0.0784975	0.948292	0.0769655	0.461844	0.081825	0.538211	0.028095		590	0.947121	0.06683	0.47311	0.0892
							595	1.01935	0.050941	0.988144	0.097555	0.512358	0.060532		590	0.874844	0.0693044	0.935101	0.0791265	0.467044	0.072321	0.548053	0.039791		595	0.937687	0.05922	0.46004	0.0674
							600	1.01821	0.042227	0.987649	0.114777	0.490874	0.00813		595	0.934585	0.0790435	0.964559	0.0676705	0.462527	0.083769	0.543127	0.069939		600	0.947647	0.08543	0.474572	0.07117
															600	0.925666	0.0614535	0.973507	0.0666515	0.439394	0.075562	0.553449	0.091504

## Sheet: Figure 2
	Figure 2a							Western blot
	HepG2 cells	293 T cells	ORP4L KI T-cells	WT T-cells
	1230	1430	57	67
	1076	976	99	49
	876	1076	55	35
	534	734	83	73
	631	821	104	114
	1021	523	141	41
	946	1096	49	59
	685	865	56	46
	1167	1367	58	48
	789	981	97	67
	834	574	178	148
	764	566	175	195
	918	998	83	43
	974	1254	94	124
	993	1093	47	147
	857	1421	152	55
	816	656	70	63
	521	1551	186	85
	1129	798	145	125
	601	973	57	155

## Sheet: Figure 3
Figure 3a upper							Figure 3a lower							Figure 3c															Figure 3d
Time	0.625 μM	1.25 μM	2.5 μM	5 μM	10μM		Time	0.625 μM	1.25 μM	2.5 μM	5 μM	10μM			PM							Golgi								PI(4)P											Cholesterol
112.2	0.0057	0.077393	0.111293	0.541197	0.703699		112.1	-0.2227	0.02784	0.38232	0.446268	0.852486			OSBP		PI(4)P		Cholesterol			OSBP		PI(4)P		Cholesterol			Time (s)	shNT		shOSBP		shOSBP+OSBP		shOSBP+OSBP(△PI4P)		shOSBP+OSBP(△ORP4L)			shNT		shOSBP		shOSBP+OSBP		shOSBP+OSBP(△PI4P)		shOSBP+OSBP(△ORP4L)
112.3	-0.026	0.0376	0.1657	0.386399	0.5363		112.2	-0.3148	0.0282	0.28176	0.446926	0.799435		Time (s)	Intensity	SD	Intensity	SD	Intensity	SD		Intensity	SD	Intensity	SD	Intensity	SD		0	Intensity	SD	Intensity	SD	Intensity	SD	Intensity	SD	Intensity	SD		Intensity	SD	Intensity	SD	Intensity	SD	Intensity	SD	Intensity
112.4	-0.0003	0.022399	0.102999	0.252299	0.4373		112.3	-0.2865	-0.0558	0.0661176	0.446268	0.719082		0	0.89151	0.03931	1.13161	0.034339	1.03822	0.026441		1.13446	0.02914	1.04067	0.031642	1.13424	0.055357		5	1.06062	0.072078	1.07854	0.052325	1.01852	0.020796	1.10276	0.047766	1.15049	0.040296		1.0555	0.038126	1.1807	0.074668	1.04556	0.029643	1.02627	0.078923	1.0752
112.5	-0.1965	-0.03	-0.0508	0.1582	0.3929		112.4	-0.3693	-0.02196	0.10176	0.376086	0.418236		5	0.993013	0.00603	1.11511	0.036384	1.0202	0.013582		1.12789	0.052973	1.01927	0.03614	1.09469	0.039722		10	1.0216	0.061763	1.07412	0.033134	0.994911	0.03684	1.0693	0.070533	1.11874	0.046836		1.04919	0.025687	0.983455	0.016002	1.03144	0.020976	1.01769	0.017411	0.995063
112.6	-0.2966	-0.0753	-0.0294	0.115199	0.2157		112.5	-0.2465	-0.1302	-0.02412	0.12155	0.145418		10	0.989579	0.00607	1.17667	0.02688	1.01583	0.027431		1.0871	0.016393	0.986857	0.10268	1.07306	0.042733		15	1.02231	0.051324	1.07273	0.039128	0.990795	0.016344	1.06997	0.0226	1.02955	0.026024		1.02649	0.005433	1.00754	0.002705	1.01279	0.018446	1.01275	0.002692	1.00896
112.7	-0.2164	-0.0344	0.047799	0.178901	0.186002		112.6	-0.1804	-0.07212	-0.01272	-0.05126	0.0498716		15	0.986048	0.00405	1.14217	0.012431	0.990971	0.034301		1.06305	0.022696	0.954165	0.09299	1.06035	0.040942		20	1.01471	0.074615	1.00629	0.037248	0.984793	0.061669	1.06262	0.055343	1.01258	0.05142		1.00863	0.016632	1.05018	0.007979	0.986879	0.024969	1.03072	0.009734	1.03992
112.8	-0.1366	-0.013	0.0862	0.216002	0.2094		112.7	-0.1345	-0.07836	0.09144	-0.00385	0.109018		20	0.978276	0.00515	1.15664	0.011774	1.0088	0.030089		1.04138	0.009633	1.03653	0.069953	1.04438	0.034326		25	1.01173	0.036278	1.02395	0.023594	0.992838	0.023864	1.04505	0.029345	0.995278	0.025601		1.00424	0.01055	0.990592	0.001645	1.00423	0.012396	0.993436	0.001499	0.99119
112.9	-0.0651	-0.0392	0.053502	0.238003	0.2514		112.8	-0.0584	-0.10428	0.0148848	-0.05082	0.147784		25	1.00259	0.0009	1.08571	0.036169	0.996108	0.019543		1.02803	0.043484	0.992586	0.090077	1.02656	0.034356		30	1.00205	0.025031	0.969371	0.025391	0.983376	0.006353	0.972123	0.017034	0.927491	0.016259		0.993671	0.010358	0.929626	0.021066	0.992251	0.008842	0.97228	0.021869	0.959336
113	-0.0511	-0.0212	0.0421	0.2897	0.3381		112.9	-0.1338	0.01824	0.12108	0.0040711	0.123123		30	1.00726	0.00266	1.09576	0.018847	0.980535	0.026149		0.990362	0.011119	1.00246	0.059333	0.999926	0.021748		35	0.980166	0.002481	0.945829	0.011242	0.977544	0.006207	0.953001	0.007845	0.913473	0.008431		0.976344	0.018787	0.920457	0.029061	0.996225	0.027617	0.961211	0.02258	0.957682
113.1	-0.0541	-0.017	0.0037	0.3312	0.4239		113	-0.1126	0.07836	0.25644	-0.03795	0.197288		35	1.02034	0.00967	1.06674	0.02372	0.976772	0.024981		0.974267	0.011014	0.96709	0.022202	0.971948	0.014899		40	0.984059	0.034269	0.922237	0.020294	1.00161	0.012937	0.93795	0.023023	0.899209	0.018751		0.976947	0.027197	0.979086	0.012529	0.976853	0.014357	0.988203	0.006681	0.975185
113.2	-0.088	0.0527	0.0657	0.328602	0.435001		113.1	-0.093	0.0790848	0.235685	-0.07491	0.244519		40	1.03096	0.00737	1.10193	0.045208	0.972721	0.026712		1.09502	0.03954	0.929754	0.082494	0.948613	0.031208		45	1.00392	0.04882	0.939258	0.044561	1.03844	0.004779	0.931692	0.060093	1.00441	0.036478		0.977012	0.019484	1.05344	0.009615	0.984507	0.038156	1.04021	0.007367	1.0412
113.3	-0.0448	0.1096	0.0922	0.365401	0.4083		113.2	-0.0409	0.1662	0.3444	0.0985611	0.258167		45	1.05238	0.02385	1.106	0.038294	0.983782	0.055045		0.99191	0.037958	1.02126	0.054774	0.945267	0.038099		50	0.97596	0.074896	0.968993	0.062003	1.02404	0.019038	0.866899	0.05704	0.958188	0.046027		0.991564	0.009883	1.00476	0.009103	0.974264	0.01405	0.982695	0.011046	0.994654
113.4	-0.0157	0.120801	0.109501	0.341302	0.4709		113.3	0.0469	0.195362	0.337802	0.0983422	0.323596		50	1.04805	0.01678	1.08882	0.024195	0.994978	0.038685		0.991449	0.018249	1.02208	0.061852	0.921196	0.042175		55	0.931661	0.107385	0.919778	0.092723	1.00159	0.014723	0.915527	0.087999	0.954158	0.065148		0.948996	0.040766	1.06136	0.030779	1.01349	0.020187	0.986109	0.037632	1.02239
113.5	-0.0112	0.0904	0.1227	0.4364	0.4825		113.4	0.0293	0.23028	0.3786	0.172371	0.39312		55	1.04465	0.01697	1.086	0.033644	1.02011	0.080886		1.08818	0.04259	1.02833	0.053888	0.911429	0.053854		60	0.98544	0.096873	0.913555	0.084153	1.04872	0.029312	0.86547	0.07236	0.896361	0.061942		0.965957	0.036408	0.89768	0.055931	1.02151	0.020729	1.01438	0.059563	0.976748
113.6	0.0068	0.141	0.1697	0.420801	0.5188		113.5	0.0864	0.20964	0.32268	0.1441	0.486031		60	1.03904	0.02364	1.0531	0.036802	1.02555	0.075992		1.02707	0.042845	0.9879	0.061208	0.892981	0.074508		65	0.963464	0.119339	0.870726	0.114813	1.04786	0.012815	0.849366	0.082489	1.00604	0.070039		0.934994	0.080506	0.969663	0.011692	1.02779	0.034194	0.982931	0.007868	0.983623
113.7	0.0419	0.146801	0.181401	0.4436	0.531801		113.6	0.0632	0.24144	0.3642	0.23397	0.479026		65	1.06327	0.00684	0.998665	0.053944	1.02862	0.089231		1.03404	0.058498	1.00331	0.054869	0.88857	0.038594		70	0.931732	0.162236	0.905145	0.143066	1.04061	0.01866	0.851525	0.121254	0.970857	0.094327		0.939513	0.06902	0.953719	0.024001	1.02291	0.019629	1.01063	0.028562	0.98643
113.8	0.0337	0.1706	0.1996	0.490001	0.5492		113.7	0.0905	0.29868	0.41316	0.297111	0.449085		70	1.08944	0.03227	0.980014	0.042288	1.02356	0.085621		0.981303	0.057111	1.05035	0.093992	0.88746	0.084788		75	0.999707	0.118846	0.85925	0.114988	1.08701	0.024099	0.859905	0.046619	0.94566	0.061902		0.943323	0.057067	1.05841	0.032979	1.02614	0.031323	0.977681	0.040367	1.01889
113.9	0.071	0.179301	0.201601	0.460002	0.5467		113.8	0.1459	0.254522	0.371282	0.234852	0.510237		75	1.08491	0.02953	0.978087	0.062587	1.03383	0.076346		0.997724	0.061099	0.970445	0.074435	0.89316	0.093855		80	0.964122	0.150523	0.930974	0.132952	1.0675	0.033256	0.876063	0.052066	0.965374	0.072758		0.949474	0.031839	1.06723	0.031516	1.01479	0.015992	1.07254	0.013107	1.04765
114	0.0759	0.195	0.214	0.4413	0.5361		113.9	0.109	0.25008	0.36888	0.246511	0.508872		80	1.07806	0.03019	0.97579	0.117703	1.05135	0.049371		0.97602	0.137387	1.03777	0.1164	0.883365	0.06536		85	1.02031	0.104749	0.942202	0.112531	1.10278	0.013868	0.824007	0.061907	0.939285	0.062769		0.950583	0.029899	1.03033	0.054951	1.02243	0.022854	1.0626	0.039021	1.06289
114.1	0.087	0.1934	0.2162	0.401801	0.5135		114	0.0747	0.21936	0.41448	0.31174	0.534898		85	1.06847	0.02239	0.926432	0.083454	1.05125	0.07165		1.07388	0.090733	0.995352	0.186575	0.900918	0.081862		90	1.04133	0.131219	0.843529	0.10596	1.13755	0.076631	0.801827	0.077846	1.00933	0.086812		0.968404	0.041611	1.04614	0.065998	1.05011	0.006535	1.00164	0.073253	1.05296
114.2	0.0827	0.217701	0.171101	0.441701	0.511301		114.1	0.1276	0.256441	0.364921	0.311961	0.52589		90	1.09723	0.03476	0.87216	0.089309	1.06499	0.059227		1.07204	0.0867	0.9819	0.102091	0.908523	0.071184		95	0.998588	0.109588	0.895737	0.114561	1.10223	0.046576	0.794752	0.076173	0.996715	0.079103		0.964166	0.063055	1.07945	0.066671	1.03983	0.014796	1.10966	0.0427	1.10193
114.3	0.0691	0.1754	0.1973	0.438301	0.4832		114.2	0.1171	0.261	0.3768	0.33198	0.497042		95	1.08909	0.03023	0.804694	0.130173	1.02758	0.061059		1.07006	0.108203	0.992469	0.063867	0.882489	0.100656		100	0.992361	0.071464	0.838727	0.08684	1.10072	0.104516	0.791897	0.121366	0.921445	0.104241		0.952313	0.057944	1.02413	0.081626	1.02721	0.019351	1.05837	0.084949	1.10897
114.4	0.0984	0.164601	0.213601	0.413801	0.4895		114.3	0.1624	0.211681	0.350281	0.330881	0.486031		100	1.08395	0.02415	0.784366	0.112215	1.08781	0.056645		0.969186	0.128544	1.02807	0.05747	0.893578	0.077968		105	1.04058	0.069636	0.895658	0.0801	1.14202	0.124587	0.7899	0.126951	0.955796	0.110546		0.956414	0.063061	1.0127	0.070462	1.05024	0.026479	1.09589	0.062126	1.11761
114.5	0.0705	0.1574	0.1759	0.412	0.4861		114.4	0.1351	0.18432	0.33984	0.301181	0.49959		105	1.08278	0.02659	0.765537	0.133354	1.09644	0.076421		0.993891	0.106571	0.99257	0.086725	0.88493	0.061067		110	0.995147	0.09016	0.812171	0.11407	1.11747	0.039809	0.811583	0.077782	0.936876	0.07722		0.974632	0.05819	1.02812	0.081948	1.08393	0.044037	1.14694	0.050829	1.13454
114.6	0.0467	0.1488	0.16	0.382701	0.4568		114.5	0.0902	0.2064	0.31296	0.28853	0.46592		110	1.0821	0.02081	0.76753	0.125096	1.08847	0.061399		1.127	0.1123	1.00861	0.059641	0.878566	0.076025		115	0.980991	0.06459	0.845391	0.1072	1.12082	0.078401	0.780054	0.11783	0.90771	0.101144		1.00324	0.04926	1.01983	0.06324	1.07265	0.03841	1.15943	0.031656	1.13558
114.7	0.0605	0.120001	0.128001	0.3836	0.433401		114.6	0.0748	0.16668	0.28896	0.26565	0.439439		115	1.10572	0.027	0.72207	0.125239	1.09235	0.097654		1.06292	0.11323	1.00642	0.070896	0.8748	0.090222		120	1.00886	0.073237	0.811715	0.1205	1.13306	0.072976	0.78968	0.079554	0.915563	0.09101		0.998902	0.064205	1.02698	0.104454	1.07919	0.047277	1.15541	0.068736	1.14652
114.8	0.0408	0.1239	0.1248	0.344901	0.4331		114.7	0.0657	0.1356	0.23388	0.231331	0.425061		120	1.09287	0.03299	0.662358	0.115596	1.10399	0.085194		0.986391	0.10366	1.00972	0.024711	0.856028	0.051682		125	0.981225	0.115209	0.83036	0.086217	1.12641	0.070608	0.7652	0.085494	1.00904	0.080773		1.03034	0.090611	1.05637	0.077422	1.07969	0.052696	1.19478	0.032019	1.14555
114.9	0.0503	0.108801	0.092901	0.3475	0.4314		114.8	0.0502	0.12528	0.2178	0.22286	0.409955		125	1.10986	0.03614	0.612691	0.156633	1.12501	0.100964		0.989229	0.098683	0.98564	0.068752	0.84669	0.075386		130	0.949018	0.123256	0.880337	0.097953	1.10346	0.086248	0.765002	0.11147	0.996282	0.098557		1.0457	0.104292	1.16224	0.056416	1.07456	0.060735	1.21381	0.033488	1.15101
115	0.0429	0.0909	0.0783	0.3349	0.4291		114.9	0.044	0.1212	0.20004	0.22088	0.388479		130	1.09994	0.03991	0.586261	0.142736	1.12664	0.094054		0.956169	0.061742	0.999	0.107998	0.853249	0.05572		135	0.970912	0.13379	0.858592	0.106799	1.12544	0.066785	0.75367	0.06089	0.925054	0.078158		1.0364	0.077217	1.06419	0.035948	1.0715	0.051986	1.15224	0.044027	1.10834
115.1	0.0336	0.0773	0.0668	0.3296	0.4207		115	0.0297	0.08568	0.16848	0.18997	0.378833		135	1.09888	0.03172	0.579918	0.183386	1.07478	0.078419		0.953328	0.120395	0.99887	0.181407	0.853782	0.070551		140	0.939755	0.1245	0.850578	0.10568	1.09714	0.064914	0.752993	0.06397	0.986241	0.078188		1.0602	0.055609	1.14915	0.039951	1.05957	0.03606	1.15981	0.017066	1.1264
115.2	0.028	0.068	0.0616	0.3221	0.4081		115.1	0.0138	0.07512	0.16488	0.17743	0.381381		140	1.11769	0.04525	0.579906	0.177422	1.09024	0.076158		0.97566	0.1294	1.03511	0.046786	0.851127	0.105583		145	0.967969	0.101442	0.860763	0.073564	1.10013	0.102687	0.741004	0.10875	0.9664	0.095		1.04456	0.073552	1.07318	0.04346	1.06731	0.046128	1.14781	0.021396	1.13065
115.3	0.0295	0.0717	0.0578	0.3237	0.3938		115.2	0.0086	0.06516	0.16668	0.17006	0.377013		145	1.11765	0.04618	0.585254	0.196018	1.06205	0.081845		0.952584	0.130541	0.96937	0.102376	0.862702	0.114027		150	0.874325	0.06323	0.822661	0.12124	1.03588	0.051477	0.728232	0.0838	0.997635	0.085506		1.05272	0.074386	1.1081	0.05753	1.05176	0.027174	1.1821	0.02742	1.12734
115.4	0.031	0.0706	0.0487	0.3373	0.4026		115.3	0.0094	0.06756	0.16092	0.16709	0.373009		150	1.10806	0.038	0.54159	0.194158	1.10179	0.088018		0.950098	0.108756	0.966227	0.072853	0.841787	0.100843		155	0.897833	0.121299	0.904735	0.08273	1.05369	0.056286	0.72145	0.122677	0.920938	0.087231		1.03908	0.100941	1.038	0.066231	1.07382	0.012205	1.16126	0.033662	1.13734
115.5	0.0355	0.0723	0.0422	0.3492	0.3883		115.4	0.0146	0.06636	0.15444	0.16852	0.364273		155	1.13423	0.04434	0.577256	0.149456	1.11704	0.068505		0.955124	0.10669	0.96304	0.114866	0.835649	0.104111		160	0.907359	0.122568	0.927158	0.10606	1.07849	0.034024	0.726274	0.084	0.963454	0.074695		1.03363	0.068724	1.05947	0.076097	1.09977	0.034174	1.16306	0.031112	1.10746
115.6	0.0368	0.0796	0.0437	0.3596	0.3639		115.5	0.0152	0.06288	0.15516	0.165	0.35126		160	1.12987	0.0523	0.517532	0.208721	1.11166	0.048186		0.976228	0.123653	0.936681	0.093905	0.836593	0.103397		165	0.925117	0.0578	0.966642	0.0823	1.08676	0.047891	0.70286	0.1287	0.943336	0.086297		1.04391	0.07052	1.07744	0.062274	1.06849	0.033809	1.13102	0.035837	1.063
115.7	0.0385	0.087	0.0403	0.362	0.3494		115.6	0.0068	0.04824	0.13944	0.15598	0.337064		165	1.133	0.0459	0.523565	0.161689	1.11219	0.063978		0.949097	0.129953	0.9498	0.044403	0.813468	0.115927		170	0.922026	0.081093	0.900133	0.098673	1.06621	0.011807	0.703076	0.103792	1.1167	0.071424		1.04347	0.081473	1.08692	0.063865	1.06879	0.012998	1.16631	0.045611	1.0877
115.8	0.0385	0.0859	0.0358	0.3522	0.329		115.7	-0.0065	0.036	0.12372	0.15466	0.318409		170	1.16752	0.04834	0.478744	0.148621	1.09619	0.082825		0.945225	0.1047	0.915	0.070975	0.815004	0.095858		175	0.896389	0.099469	0.900206	0.106081	1.04873	0.039123	0.661007	0.114343	0.913188	0.086516		1.02424	0.095662	1.09676	0.068855	1.05624	0.01956	1.15483	0.039236	1.08008
115.9	0.0365	0.0762	0.0232	0.339001	0.3109		115.8	-0.014	0.02196	0.10956	0.14773	0.303758		175	1.16506	0.04841	0.495164	0.210692	1.10862	0.059382		0.936245	0.123264	0.9258	0.050948	0.803046	0.146654		180	0.882669	0.110624	0.886585	0.091208	1.03041	0.03758	0.68642	0.105751	0.891227	0.07818		1.00733	0.081682	1.06466	0.102876	1.06477	0.015578	1.17331	0.042197	1.09628
116	0.0349	0.0688	0.0126	0.3307	0.2875		115.9	-0.0189	0.006	0.08832	0.12133	0.2912		180	1.16761	0.05039	0.455408	0.192497	1.11904	0.065709		0.913937	0.106494	0.913447	0.0142753	0.795446	0.127416		185	0.840001	0.042274	0.895762	0.07817	1.00358	0.04653	0.659926	0.107	0.915219	0.077233		1.01646	0.086035	1.0366	0.094378	1.04657	0.025547	1.1702	0.038826	1.10861
116.1	0.0241	0.0572	-0.0093	0.311401	0.2763		116	-0.0335	-0.00672	0.0684	0.10472	0.275639		185	1.16109	0.04367	0.457207	0.195898	1.10158	0.047403		0.90376	0.181788	0.92932	0.065673	0.778528	0.136627		190	0.814535	0.056756	0.946508	0.07279	0.987298	0.037324	0.620458	0.10555	0.860957	0.071888		0.977181	0.102636	1.12458	0.087888	1.04	0.041852	1.13068	0.052665	1.11408
116.2	0.0088	0.042601	-0.0231	0.3063	0.2595		116.1	-0.0467	-0.02688	0.04956	0.09163	0.268359		190	1.17625	0.06163	0.435445	0.193757	1.12465	0.077044		0.889643	0.121403	0.9327	0.02174	0.790131	0.138021		195	0.806034	0.066498	0.869185	0.123152	0.988241	0.039752	0.62083	0.1416	0.863915	0.101501		0.980267	0.101013	1.12534	0.099221	1.03914	0.058359	1.10202	0.082049	1.12281
116.3	-0.0018	0.042	-0.027	0.2988	0.2433		116.2	-0.0574	-0.05196	0.02388	0.07304	0.256165		195	1.18432	0.06812	0.44443	0.216692	1.1061	0.062384		0.840061	0.126906	0.93533	0.029866	0.799713	0.187995		200	0.813213	0.10651	0.863167	0.121489	0.980946	0.020147	0.655482	0.114283	0.87163	0.085306		0.955403	0.093607	1.10564	0.094507	1.02772	0.029312	1.16777	0.039491	1.11008
116.4	-0.0006	0.0334	-0.0336	0.2835	0.2362		116.3	-0.0708	-0.06588	0.00912	0.05324	0.238875		200	1.1809	0.05205	0.414046	0.207081	1.10892	0.06832		0.864995	0.125521	0.934066	0.0209509	0.7754	0.143802		205	0.797498	0.123234	0.836628	0.0874	0.962809	0.016968	0.686881	0.11352	0.814868	0.072629		0.966816	0.091857	1.053	0.109561	1.02815	0.056966	1.13895	0.069044	1.12428
116.5	-0.0025	0.021	-0.0539	0.274	0.2277		116.4	-0.0764	-0.06768	-0.00096	0.04158	0.215215		205	1.18324	0.05858	0.410476	0.199633	1.08627	0.072283		0.838654	0.124918	0.95748	0.076478	0.766003	0.155313		210	0.742407	0.07198	0.810233	0.077	0.920057	0.056747	0.6399	0.082523	0.842447	0.07209		0.94883	0.098576	1.04696	0.074866	1.00571	0.039014	1.16478	0.031697	1.10318
116.6	-0.0122	0.0138	-0.0609	0.2615	0.2173		116.5	-0.0801	-0.0822	-0.0132	0.02728	0.19656		210	1.25605	0.06847	0.400282	0.21258	1.0856	0.086869		0.832345	0.123689	0.96679	0.0216384	0.763298	0.133332		215	0.75857	0.0235438	0.847225	0.098984	0.917753	0.025279	0.664887	0.09707	0.812433	0.073778		0.941464	0.121455	1.00211	0.10281	1.00159	0.054596	1.19419	0.042137	1.12549
116.7	-0.013	0.0036	-0.0748	0.247	0.2026		116.6	-0.0911	-0.09732	-0.02076	0.01309	0.185185		215	1.25139	0.0562	0.331163	0.219885	1.06963	0.086915		0.779075	0.127953	0.96119	0.044751	0.776043	0.144282		220	0.741864	0.1239	0.813702	0.099504	0.90207	0.026565	0.641781	0.118105	0.786635	0.081391		0.938759	0.10646	1.07485	0.082895	0.985534	0.056896	1.14713	0.036278	1.10293
116.8	-0.0181	-0.0257	-0.0994	0.2163	0.1946		116.7	-0.1017	-0.11136	-0.02232	-0.00671	0.167531		220	1.33201	0.0867	0.357736	0.184557	1.07365	0.073554		0.762301	0.1085	0.933716	0.073596	0.760649	0.133177		225	0.713368	0.057155	0.738518	0.0646	0.883336	0.038223	0.616534	0.107814	0.803542	0.070212		0.932403	0.118449	1.02338	0.107185	1.01358	0.083276	1.12566	0.067174	1.11065
116.9	-0.0173	-0.0542	-0.1119	0.1916	0.1895		116.8	-0.1109	-0.1362	-0.02172	-0.03685	0.153426		225	1.32022	0.07834	0.336686	0.19801	1.0576	0.082992		0.783151	0.12462	0.964592	0.09054	0.773228	0.112982		230	0.738703	0.12238	0.764006	0.091955	0.890934	0.022747	0.603928	0.08913	0.833766	0.067944		0.92058	0.152812	1.01953	0.105378	1.00384	0.095793	1.04091	0.084554	1.0584
117	-0.011	-0.0608	-0.1299	0.1913	0.1908		116.9	-0.1131	-0.15912	-0.05076	-0.04774	0.142233		230	1.29913	0.06483	0.354653	0.230446	1.04204	0.081716		0.73667	0.126862	0.960863	0.092068	0.770238	0.117322		235	0.673822	0.050605	0.779832	0.091381	0.832053	0.049024	0.592919	0.12535	0.760931	0.088585		0.900484	0.139242	1.09245	0.113411	0.979623	0.053923	1.04388	0.083958	1.0504
117.1	-0.0058	-0.0769	-0.1345	0.1733	0.1822		117	-0.1244	-0.14304	-0.05304	-0.05808	0.135954		235	1.30307	0.04717	0.303918	0.200177	1.0813	0.092485		0.7397	0.1062	0.895421	0.092485	0.757482	0.097794		240	0.695659	0.05419	0.787444	0.095327	0.852451	0.031891	0.575884	0.10229	0.762431	0.076503		0.89695	0.136548	1.0186	0.124305	0.986469	0.059891	1.06169	0.089703	1.06482
117.2	-0.0076	-0.0956	-0.1452	0.158	0.1798		117.1	-0.1133	-0.16644	-0.07392	-0.0748	0.135407		240	1.35843	0.08251	0.295642	0.189583	1.0764	0.09536		0.72245	0.1069	0.856538	0.091576	0.776514	0.12186		245	0.683219	0.09416	0.787903	0.07122	0.849796	0.02841	0.50712	0.104594	0.756737	0.068075		0.878173	0.148901	1.1059	0.074531	0.982218	0.084211	1.01439	0.05279	1.01455
117.3	-0.0019	-0.1033	-0.154	0.1418	0.1892		117.2	-0.1276	-0.16536	-0.05964	-0.07018	0.131313		245	1.35452	0.07293	0.319941	0.201199	1.08556	0.091506		0.724608	0.124578	0.8388	0.024295	0.772959	0.084295		250	0.668328	0.0948	0.726049	0.120569	0.834707	0.047487	0.524812	0.1214	0.732557	0.096486		0.890422	0.169245	1.04564	0.146155	0.975648	0.054827	0.998072	0.131074	1.0472
117.4	-0.0107	-0.0996	-0.1664	0.1244	0.1786		117.3	-0.1161	-0.15108	-0.05304	-0.06809	0.131131		250	1.33704	0.07296	0.310567	0.190938	1.04981	0.050204		0.702362	0.101537	0.8072	0.037599	0.795476	0.116762		255	0.625518	0.124096	0.717361	0.09246	0.836631	0.044763	0.487225	0.109521	0.683998	0.082248		0.87412	0.153882	1.05765	0.109887	0.970051	0.046601	1.00294	0.101366	1.04514
117.5	-0.005	-0.1107	-0.1727	0.1174	0.1686		117.4	-0.1083	-0.15288	-0.06084	-0.07931	0.125762		255	1.34086	0.06356	0.317481	0.199055	1.07329	0.085106		0.702433	0.1075	0.818213	0.052813	0.796103	0.110012		260	0.654308	0.12137	0.690193	0.09165	0.861811	0.050836	0.474882	0.063753	0.690034	0.068746		0.856638	0.136902	1.14152	0.089967	0.990217	0.084129	1.02293	0.06689	1.02861
117.6	-0.0124	-0.1181	-0.1719	0.115	0.1654		117.5	-0.1098	-0.15876	-0.07512	-0.10879	0.121576		260	1.33425	0.06762	0.311375	0.178281	1.08933	0.053189		0.675116	0.122982	0.80225	0.085923	0.764975	0.097835		265	0.602673	0.120078	0.664706	0.07178	0.819271	0.032694	0.477427	0.09238	0.667684	0.065618		0.881618	0.183222	1.02828	0.104971	1.00351	0.072645	1.01897	0.107574	1.08051
117.7	-0.0271	-0.1115	-0.1861	0.1119	0.1529		117.6	-0.1295	-0.16752	-0.09396	-0.10351	0.123942		265	1.35433	0.08267	0.285593	0.177416	1.07571	0.084875		0.632889	0.122909	0.81739	0.06815	0.768136	0.086306		270	0.603384	0.12189	0.694106	0.078099	0.825825	0.039833	0.455791	0.087588	0.657479	0.068507		0.865308	0.170497	1.04524	0.082805	0.991603	0.079349	0.990947	0.080207	1.03009
117.8	-0.0185	-0.1214	-0.183	0.1043	0.1307		117.7	-0.1289	-0.18096	-0.0966	-0.09768	0.117481		270	1.40462	0.08314	0.275029	0.166375	1.10512	0.074183		0.624397	0.221643	0.77586	0.0249042	0.742559	0.094275		275	0.59139	0.136519	0.669661	0.077612	0.814275	0.045792	0.479966	0.0917	0.673951	0.071701		0.853529	0.169464	1.09758	0.077335	1.01359	0.076657	0.953355	0.074962	0.990016
117.9	-0.0168	-0.1222	-0.1744	0.0994	0.1238		117.8	-0.1291	-0.19224	-0.1044	-0.11748	0.110474		275	1.42859	0.09275	0.276896	0.165682	1.07164	0.064169		0.63206	0.118717	0.74559	0.05066	0.763504	0.082611		280	0.561696	0.063492	0.699726	0.093541	0.798274	0.06469	0.43596	0.113565	0.67667	0.090599		0.883772	0.167797	1.10901	0.069438	0.992689	0.071362	1.01622	0.052125	1.02147
118	-0.0113	-0.131	-0.1757	0.1053	0.1118		117.9	-0.1338	-0.20688	-0.1092	-0.11044	0.099736		280	1.47109	0.0943	0.359078	0.190295	1.09212	0.082249		0.590896	0.123297	0.751942	0.078926	0.76228	0.09799		285	0.599195	0.114235	0.609538	0.077955	0.820786	0.050269	0.450547	0.125396	0.691777	0.08454		0.883528	0.155726	1.11896	0.074154	0.977378	0.062223	1.0637	0.039941	1.04138
118.1	-0.0056	-0.1252	-0.1842	0.1098	0.1101		118	-0.1418	-0.21744	-0.12204	-0.11319	0.095004		285	1.49433	0.11144	0.359286	0.108529	1.07361	0.093096		0.582218	0.125246	0.749563	0.091222	0.763943	0.084698		290	0.597495	0.06563	0.642798	0.067486	0.807777	0.039747	0.394772	0.104826	0.676134	0.070686		0.897677	0.155487	1.01236	0.113867	0.993208	0.076335	1.09137	0.07358	1.07932
118.2	-0.0022	-0.1228	-0.1904	0.1028	0.1219		118.1	-0.1511	-0.22116	-0.12432	-0.12034	0.093457		290	1.48817	0.11966	0.337135	0.139823	1.05776	0.101181		0.565113	0.093659	0.75094	0.075694	0.761402	0.093259		295	0.609927	0.121499	0.602113	0.079392	0.830941	0.029305	0.385923	0.093163	0.687026	0.067287		0.897808	0.128118	1.12241	0.086465	0.975131	0.102675	1.06184	0.0454	1.03354
118.3	0.0026	-0.1193	-0.1936	0.106	0.1315		118.2	-0.1479	-0.22056	-0.12504	-0.11726	0.094549		295	1.49545	0.13372	0.282065	0.17231	1.05663	0.096002		0.57407	0.06468	0.733754	0.052456	0.781606	0.096631		300	0.566645	0.05308	0.631057	0.084025	0.790654	0.054254	0.3512	0.104148	0.599372	0.080809		0.885432	0.141848	1.14994	0.111536	0.979562	0.101876	1.0699	0.059136	1.03451
118.4	0.008	-0.1139	-0.1856	0.1095	0.1301		118.3	-0.1479	-0.204	-0.12672	-0.12122	0.077805		300	1.50674	0.14021	0.435562	0.207349	1.04887	0.076773		0.522333	0.061721	0.705451	0.03412	0.779149	0.092969		305	0.565709	0.050298	0.571668	0.105152	0.806898	0.029895	0.397059	0.063554	0.603216	0.0662		0.886746	0.163504	1.08581	0.103928	0.979901	0.105321	1.07843	0.042571	1.00867
118.5	0.013	-0.1069	-0.175	0.1149	0.1291		118.4	-0.1324	-0.19536	-0.1206	-0.13079	0.064883		305	1.51043	0.12696	0.310732	0.189634	1.031	0.092978		0.53734	0.046264	0.72541	0.02028	0.782778	0.108466		310	0.549574	0.134286	0.581388	0.077095	0.773419	0.059314	0.437304	0.0792	0.598967	0.07187		0.889721	0.149714	1.04949	0.086713	0.971551	0.132153	1.04566	0.035446	0.986269
118.6	0.0284	-0.1076	-0.1686	0.1153	0.1284		118.5	-0.1218	-0.189	-0.11532	-0.13871	0.068796		310	1.55873	0.16234	0.3896	0.172516	1.00816	0.077905		0.517315	0.13846	0.733	0.058686	0.783596	0.125579		315	0.557313	0.11164	0.588591	0.073144	0.771507	0.044408	0.394342	0.11467	0.599574	0.077407		0.875599	0.154411	1.05415	0.106739	0.971681	0.091426	1.03225	0.044782	0.967986
118.7	0.0368	-0.1074	-0.1722	0.1093	0.1171		118.6	-0.129	-0.20196	-0.1152	-0.1496	0.074256		315	1.60289	0.20062	0.386164	0.198359	1.01293	0.108692		0.50359	0.119	0.708017	0.075772	0.76759	0.151598		320	0.558006	0.11614	0.583641	0.056156	0.764666	0.037602	0.377569	0.112515	0.579804	0.068758		0.896818	0.140061	1.00481	0.08303	0.946987	0.108189	0.951915	0.042081	0.992167
118.8	0.0422	-0.1062	-0.1652	0.0985	0.1084		118.7	-0.1364	-0.20472	-0.1212	-0.1606	0.072982		320	1.5953	0.18056	0.419099	0.112175	1.09755	0.095041		0.513527	0.10443	0.69395	0.081097	0.778637	0.134843		325	0.535825	0.075619	0.583075	0.123555	0.723301	0.02778	0.308216	0.10643	0.546043	0.085922		0.869294	0.149978	1.01806	0.087749	0.952553	0.108765	0.958713	0.045454	0.98753
118.9	0.0409	-0.1104	-0.1655	0.096	0.0902		118.8	-0.137	-0.19668	-0.12456	-0.1639	0.079716		325	1.56527	0.20175	0.436235	0.087754	1.01057	0.105943		0.49926	0.114358	0.690317	0.0307062	0.798633	0.135299		330	0.542898	0.076675	0.544936	0.123252	0.72919	0.041884	0.353032	0.11934	0.498915	0.094825		0.86598	0.170134	0.994364	0.081157	0.962212	0.10289	1.01883	0.06738	0.9847
119	0.0325	-0.1097	-0.1699	0.0932	0.0854		118.9	-0.1391	-0.1902	-0.14028	-0.1705	0.091091		330	1.59156	0.18047	0.45732	0.086143	1.09816	0.107517		0.451928	0.064571	0.683516	0.076751	0.807526	0.143018		335	0.530025	0.0951	0.561255	0.065733	0.740806	0.029614	0.320258	0.093313	0.501825	0.062887		0.857379	0.166673	0.98692	0.072539	0.928259	0.10105	0.977305	0.029959	0.983089
119.1	0.0349	-0.1091	-0.1723	0.0882	0.0777		119	-0.1407	-0.18348	-0.14568	-0.17292	0.087997		335	1.56283	0.18691	0.443745	0.188298	0.99515	0.120311		0.388977	0.122775	0.68917	0.042184	0.800778	0.133095		340	0.524944	0.062723	0.524787	0.07991	0.699991	0.051114	0.333199	0.080316	0.472776	0.070447		0.829059	0.141238	0.992833	0.076664	0.890464	0.102002	0.984254	0.045969	0.98407
119.2	0.025	-0.106	-0.1817	0.0867	0.0735		119.1	-0.138	-0.17412	-0.1434	-0.17303	0.08827		340	1.65528	0.1858	0.432949	0.187071	0.981669	0.113962		0.371892	0.065	0.673427	0.041146	0.808251	0.125068		345	0.527999	0.123962	0.495331	0.08066	0.69795	0.017305	0.313343	0.03708	0.500186	0.045015		0.802907	0.124935	0.983028	0.098344	0.84671	0.10664	1.04949	0.069064	0.99455
119.3	0.0193	-0.1092	-0.1793	0.0793	0.0659		119.2	-0.1355	-0.1824	-0.1464	-0.17809	0.092365		345	1.64024	0.18089	0.422074	0.146088	0.9612	0.108584		0.3412	0.061651	0.61985	0.067059	0.79688	0.129968		350	0.473291	0.0664	0.496987	0.12158	0.657731	0.030791	0.301727	0.101317	0.431615	0.084563		0.775019	0.131904	0.98243	0.093129	0.798198	0.090511	0.99668	0.051085	0.98041
119.4	0.0169	-0.1077	-0.1712	0.0735	0.0586		119.3	-0.1388	-0.18324	-0.14472	-0.17952	0.090818		350	1.59966	0.16031	0.423708	0.157791	0.97139	0.109714		0.32485	0.062242	0.614708	0.090457	0.790872	0.103093		355	0.454854	0.070484	0.481515	0.08647	0.64107	0.039419	0.314449	0.098235	0.424023	0.074708		0.77317	0.093676	0.97513	0.093004	0.778512	0.092604	0.997292	0.043723	0.99886
119.5	0.0128	-0.1131	-0.1748	0.0634	0.0483		119.4	-0.1394	-0.18132	-0.14424	-0.17798	0.088634		355	1.6514	0.17717	0.44608	0.059817	0.96771	0.151026		0.354999	0.060613	0.604373	0.023874	0.795457	0.107365		360	0.505076	0.123294	0.468057	0.083875	0.655596	0.033285	0.33385	0.064948	0.402653	0.060703		0.74355	0.11373	1.04287	0.122038	0.701592	0.041237	1.0455	0.049837	0.987898
119.6	0.006	-0.1113	-0.1777	0.0524	0.0417		119.5	-0.1335	-0.1872	-0.14808	-0.18403	0.089089		360	1.66449	0.17699	0.348302	0.123202	0.9449	0.129813		0.348219	0.070406	0.57267	0.074235	0.789332	0.083061		365	0.530191	0.09724	0.445539	0.090486	0.679787	0.029744	0.359645	0.200621	0.394771	0.10695		0.742483	0.092016	0.96896	0.096026	0.719991	0.074355	0.993543	0.044949	0.980367
119.7	0.0047	-0.1149	-0.186	0.046	0.0367		119.6	-0.1322	-0.19008	-0.15276	-0.1848	0.086268		365	1.64184	0.17041	0.444924	0.157066	0.895448	0.147423		0.407301	0.107964	0.585016	0.108974	0.806339	0.111982		370	0.534972	0.07106	0.488935	0.0913	0.681977	0.01439	0.326794	0.059554	0.388894	0.055081		0.746277	0.106654	1.02373	0.111747	0.723079	0.073183	0.954477	0.056098	0.971266
119.8	-0.0016	-0.1164	-0.1906	0.041	0.0402		119.7	-0.1309	-0.19332	-0.15444	-0.18337	0.084357		370	1.62667	0.16231	0.421203	0.202225	0.886311	0.106875		0.357325	0.1168	0.5865	0.048666	0.808227	0.09986		375	0.542739	0.08102	0.426518	0.084125	0.687109	0.019555	0.414317	0.05071	0.390841	0.051463		0.752511	0.101738	0.94261	0.082715	0.708328	0.032329	0.960834	0.037915	0.988502
119.9	-0.0054	-0.1181	-0.1867	0.0403	0.0402		119.8	-0.1315	-0.19764	-0.15588	-0.18601	0.082264		375	1.67314	0.19265	0.420679	0.165293	0.865293	0.127499		0.400117	0.0905	0.532308	0.0395421	0.81613	0.070458		380	0.486094	0.09615	0.443117	0.09781	0.625219	0.041702	0.326618	0.069184	0.383319	0.069565		0.754813	0.107333	0.9843	0.083026	0.711928	0.057474	0.964893	0.046157	0.987618
120	-0.0017	-0.1175	-0.1839	0.037	0.0347		119.9	-0.1329	-0.19584	-0.15876	-0.18326	0.078806		380	1.64917	0.16142	0.471411	0.063851	0.8598	0.12243		0.451447	0.057041	0.52735	0.0420537	0.81232	0.090433		385	0.512705	0.101182	0.4451	0.053454	0.636997	0.046971	0.325653	0.085434	0.38328	0.061953		0.759248	0.10285	0.922464	0.102329	0.697291	0.024205	0.990925	0.052789	0.988709
120.1	0.0024	-0.1211	-0.1831	0.0312	0.0325		120	-0.131	-0.20148	-0.16932	-0.18139	0.075348		385	1.6381	0.18197	0.48752	0.151287	0.842133	0.135251		0.369927	0.11344	0.51744	0.071334	0.8199	0.061251		390	0.556239	0.073753	0.462008	0.054488	0.675457	0.016355	0.424307	0.077072	0.367107	0.049305		0.75095	0.109711	0.919826	0.08946	0.680149	0.002155	0.97919	0.03672	0.986066
120.2	0.0037	-0.1232	-0.1855	0.0305	0.0255		120.1	-0.1322	-0.20412	-0.17112	-0.18282	0.075803		390	1.65549	0.14392	0.506796	0.106051	0.83222	0.11184		0.410706	0.13747	0.499201	0.066577	0.808398	0.110293		395	0.572972	0.066446	0.459047	0.107	0.685703	0.024513	0.295359	0.092902	0.357567	0.074805		0.728649	0.102375	0.955018	0.106993	0.688257	0.019421	0.9783	0.043725	0.987726
120.3	-0.0039	-0.1235	-0.186	0.0266	0.0277		120.2	-0.1336	-0.20748	-0.16524	-0.18238	0.073892		395	1.61409	0.12864	0.516682	0.110455	0.840206	0.144832		0.405792	0.11672	0.48558	0.0422723	0.82538	0.179034		400	0.589881	0.057245	0.395256	0.103818	0.700249	0.011367	0.293141	0.207998	0.329587	0.107728		0.723326	0.104325	0.964882	0.134525	0.687074	0.035134	1.01381	0.059565	0.989528
120.4	-0.0041	-0.1255	-0.1894	0.0212	0.0229		120.3	-0.1296	-0.20256	-0.1584	-0.1738	0.066339		400	1.59048	0.14162	0.52472	0.141551	0.846944	0.138195		0.376979	0.11801	0.484846	0.080439	0.81488	0.174996		405	0.609402	0.09242	0.41222	0.121885	0.702637	0.038095	0.299166	0.092819	0.333209	0.084266		0.732393	0.103764	0.970679	0.110431	0.673513	0.033199	0.996047	0.046642	0.98562
120.5	-0.006	-0.1295	-0.1918	0.0167	0.0153		120.4	-0.122	-0.20316	-0.15192	-0.16841	0.062517		405	1.57804	0.12923	0.5375	0.102469	0.844531	0.136232		0.379086	0.103565	0.479152	0.043152	0.8078	0.163136		410	0.631193	0.10792	0.387321	0.107876	0.708749	0.012732	0.305201	0.098792	0.33246	0.073133		0.703605	0.078716	1.01479	0.13631	0.670895	0.033731	0.946074	0.064389	0.988611
120.6	-0.0089	-0.1325	-0.1951	0.0149	0.0117		120.5	-0.1178	-0.20508	-0.15324	-0.17226	0.060879		410	1.5245	0.13338	0.54303	0.178199	0.785596	0.149541		0.337735	0.11593	0.457259	0.054913	0.80953	0.167028		415	0.672132	0.080466	0.408131	0.107494	0.732374	0.018777	0.30464	0.066572	0.380264	0.064281		0.665564	0.099245	1.0644	0.14608	0.61124	0.036386	0.969739	0.109441	0.98804
120.7	-0.0067	-0.1346	-0.1928	0.0108	0.0074		120.6	-0.1183	-0.20052	-0.15192	-0.17468	0.056147		415	1.49725	0.12215	0.5389	0.140493	0.80676	0.16624		0.347903	0.079537	0.440705	0.0539954	0.8157	0.12236		420	0.624144	0.098371	0.434292	0.109654	0.680647	0.035427	0.254212	0.098347	0.350857	0.081143		0.659375	0.080657	0.967519	0.113918	0.597436	0.017941	0.9889	0.048985	0.98712
120.8	-0.0083	-0.1381	-0.1935	0.0081	0.0033		120.7	-0.1162	-0.2028	-0.15648	-0.17787	0.053326		420	1.48601	0.12604	0.539126	0.113071	0.772653	0.153212		0.465523	0.114697	0.438718	0.05819	0.827609	0.10302		425	0.64521	0.068388	0.384012	0.06669	0.673647	0.041181	0.311457	0.071326	0.361021	0.059732		0.67507	0.098276	0.984626	0.123598	0.577081	0.012752	0.990352	0.063308	0.987
120.9	-0.0127	-0.1433	-0.1946	0.0085	-0.0011		120.8	-0.1168	-0.20712	-0.16104	-0.18161	0.048594		425	1.45042	0.13586	0.54305	0.11264	0.777262	0.175791		0.424226	0.146222	0.428706	0.0375449	0.803926	0.1174		430	0.65893	0.066291	0.406578	0.067	0.683758	0.045668	0.296047	0.073376	0.355011	0.062015		0.641982	0.091099	0.97126	0.088866	0.579204	0.032323	0.98239	0.042598	0.978625
121	-0.0111	-0.1476	-0.1987	0.0103	-0.002		120.9	-0.1147	-0.20388	-0.15492	-0.17666	0.041951		430	1.42711	0.12975	0.35523	0.135179	0.718892	0.202215		0.380056	0.118685	0.409165	0.0952	0.816027	0.15804		435	0.680625	0.028896	0.408241	0.1666	0.682528	0.027103	0.274199	0.089988	0.363887	0.094564		0.614693	0.106944	0.998069	0.131717	0.503087	0.015347	0.989344	0.053817	0.980263
121.1	-0.011	-0.1498	-0.2034	0.0135	-0.0003		121	-0.1105	-0.20328	-0.15324	-0.17556	0.040495		435	1.41813	0.12588	0.571957	0.119432	0.710664	0.202631		0.442248	0.1089	0.387277	0.066337	0.830521	0.129858		440	0.713192	0.024502	0.344065	0.0813	0.70881	0.027465	0.306534	0.121128	0.397325	0.076631		0.596246	0.097426	0.979065	0.095131	0.503095	0.023803	0.988012	0.057332	0.977327
121.2	-0.0131	-0.1478	-0.2024	0.0177	-7.3e-10		121.1	-0.1138	-0.20688	-0.15948	-0.17919	0.039949		440	1.41604	0.11556	0.5617	0.091015	0.71605	0.203426		0.432212	0.112431	0.353685	0.048889	0.838251	0.120937		445	0.692002	0.041244	0.337551	0.097249	0.711893	0.017239	0.248758	0.076621	0.446836	0.063703		0.595044	0.083639	0.97283	0.129719	0.504282	0.024894	0.9895	0.053604	0.981451
121.3	-0.0083	-0.1479	-0.197	0.0209	0.0016		121.2	-0.1173	-0.20916	-0.15888	-0.18051	0.036855		445	1.41712	0.11464	0.5942	0.150014	0.701836	0.183776		0.431402	0.1288	0.360389	0.0429969	0.890837	0.1408		450	0.727325	0.032093	0.34217	0.119299	0.731695	0.027757	0.395593	0.05969	0.427846	0.068915		0.598192	0.086247	0.965863	0.096672	0.503832	0.026985	0.981134	0.047097	0.977208
121.4	-0.0057	-0.1498	-0.1936	0.0191	-0.0026		121.3	-0.1181	-0.21492	-0.15972	-0.18238	0.038675		450	1.38344	0.1127	0.599	0.114138	0.654859	0.201164		0.422328	0.063026	0.351363	0.0413862	0.890783	0.19899		455	0.725065	0.036776	0.348663	0.123432	0.731975	0.028666	0.354518	0.0683	0.420999	0.073466		0.563621	0.095638	0.983436	0.115901	0.449381	0.023456	0.95485	0.060838	0.96386
121.5	-0.0068	-0.1484	-0.1916	0.014	-0.0082		121.4	-0.1152	-0.2172	-0.16452	-0.18766	0.036582		455	1.38834	0.12949	0.5912	0.156557	0.655359	0.229452		0.473947	0.1029	0.366229	0.051082	0.87978	0.2492		460	0.737168	0.029229	0.345815	0.10598	0.738779	0.027993	0.370765	0.081695	0.434365	0.071889		0.56781	0.092601	0.984333	0.127257	0.433727	0.029276	0.993907	0.059282	0.978535
121.6	-0.0059	-0.1502	-0.1934	0.0102	-0.0155		121.5	-0.1148	-0.21528	-0.16152	-0.18733	0.033488		460	1.31273	0.13066	0.604673	0.079519	0.642557	0.236169		0.491295	0.05361	0.364011	0.0548431	0.907018	0.15279		465	0.757039	0.042301	0.362932	0.10281	0.747388	0.042982	0.365914	0.11949	0.455058	0.088427		0.562136	0.099932	0.93532	0.117388	0.408789	0.0256	0.983823	0.054556	0.978442
121.7	-0.004	-0.1521	-0.1932	0.0072	-0.0135		121.6	-0.1087	-0.21528	-0.16248	-0.18491	0.028392		465	1.27907	0.0795	0.610087	0.134456	0.626788	0.193538		0.479825	0.1068	0.360987	0.078418	0.905431	0.208482		470	0.753519	0.042372	0.334867	0.082264	0.773325	0.016986	0.323788	0.11251	0.446437	0.070587		0.554951	0.082393	0.987448	0.113455	0.420837	0.012415	0.984597	0.069536	0.985175
121.8	-0.0058	-0.1522	-0.1925	0.0084	-0.0131		121.7	-0.1095	-0.2154	-0.16308	-0.18568	0.026845		470	1.17353	0.07806	0.61042	0.163428	0.609568	0.198583		0.468756	0.1322	0.37312	0.0333095	0.8969	0.156697		475	0.757285	0.056361	0.325061	0.080476	0.775975	0.043034	0.325644	0.134418	0.451314	0.085976		0.513995	0.063213	0.939816	0.142892	0.408917	0.016067	0.975564	0.104597	0.96181
121.9	-0.0082	-0.1413	-0.1898	0.0086	-0.0182		121.8	-0.1089	-0.21876	-0.16608	-0.18678	0.022477		475	1.16362	0.06761	0.6044	0.145026	0.589141	0.186198		0.493444	0.082233	0.35387	0.0328137	0.91652	0.1829		480	0.776388	0.032848	0.30978	0.070479	0.782312	0.027085	0.360917	0.092	0.419989	0.063188		0.504978	0.055934	1.01152	0.12536	0.399256	0.01791	0.975744	0.141063	0.98274
122	-0.0032	-0.1361	-0.1881	0.0045	-0.0211		121.9	-0.1091	-0.22128	-0.16512	-0.19096	0.019565		480	1.15082	0.06807	0.636099	0.136247	0.559742	0.205699		0.538235	0.05968	0.34147	0.0427	0.960956	0.20032		485	0.726159	0.072896	0.273525	0.048148	0.76055	0.029776	0.40645	0.125479	0.456742	0.067801		0.513883	0.09258	0.921253	0.149781	0.369028	0.012481	0.978134	0.089939	0.975339
122.1	0.0002	-0.139	-0.1904	-0.0005	-0.0192		122	-0.1073	-0.22176	-0.16788	-0.19514	0.014742		485	1.15188	0.06692	0.62205	0.173275	0.576688	0.214298		0.477657	0.098473	0.35402	0.0506	0.952772	0.20194		490	0.805048	0.039817	0.273226	0.061241	0.809389	0.037094	0.328079	0.121927	0.404126	0.073421		0.496407	0.083831	0.994579	0.12325	0.371133	0.018657	0.97844	0.123924	0.95736
122.2	0.0006	-0.1381	-0.1913	0.0026	-0.0214		122.1	-0.1049	-0.21924	-0.17112	-0.20548	0.007826		490	1.13013	0.07389	0.637853	0.112083	0.571335	0.214921		0.556966	0.09034	0.342197	0.0624121	1.01646	0.188861		495	0.785371	0.039205	0.27424	0.048332	0.787562	0.037596	0.33277	0.132143	0.405673	0.07269		0.502659	0.088817	1.00665	0.117672	0.370596	0.019325	0.976899	0.133253	0.978338
122.3	-0.0001	-0.1312	-0.1854	0.0048	-0.0211		122.2	-0.103	-0.21792	-0.17388	-0.21197	0.007189		495	1.07622	0.0512	0.6567	0.106171	0.557449	0.207217		0.583758	0.1115	0.35058	0.0766	0.998692	0.20696		500	0.849685	0.064167	0.305546	0.047607	0.853443	0.064359	0.350449	0.066382	0.44295	0.059449		0.502707	0.087301	0.97599	0.145506	0.363105	0.022273	0.990141	0.081207	0.975173
122.4	0.003	-0.1279	-0.1822	0.0059	-0.0275		122.3	-0.1038	-0.21924	-0.17592	-0.21571	-0.000546		500	1.07357	0.0454	0.65119	0.1324	0.542151	0.220089		0.587979	0.0899	0.340595	0.062	1.04309	0.194697		505	0.879804	0.104331	0.259332	0.058177	0.86418	0.104988	0.343392	0.063552	0.427889	0.075572		0.485774	0.096786	0.99667	0.151532	0.337612	0.02984	0.976039	0.104735	0.975621
122.5	0.0054	-0.1254	-0.1835	0.0012	-0.0329		122.4	-0.1075	-0.21516	-0.17424	-0.20801	-0.004914		505	1.06249	0.03986	0.66872	0.18556	0.53362	0.20809		0.584677	0.09761	0.32959	0.081114	1.12227	0.20015		510	0.85647	0.05443	0.319914	0.052348	0.851716	0.056469	0.356324	0.126763	0.422572	0.078527		0.46645	0.089468	0.985688	0.128536	0.339748	0.015897	0.972226	0.082347	0.970741
122.6	0.0074	-0.1262	-0.1849	0.0007	-0.0377		122.5	-0.1033	-0.2208	-0.1776	-0.20966	-0.004823		510	1.07929	0.04842	0.688365	0.159667	0.51102	0.160478		0.603103	0.074677	0.324239	0.01886	1.12915	0.213929		515	0.882308	0.090387	0.326256	0.068177	0.877545	0.091003	0.370038	0.0884	0.413865	0.082527		0.461513	0.090591	0.981755	0.123174	0.343458	0.02093	0.966318	0.088455	0.966553
122.7	0.0038	-0.1251	-0.1833	-0.0061	-0.0385		122.6	-0.1105	-0.2256	-0.1806	-0.21659	-0.008645		515	1.06489	0.04467	0.69679	0.138252	0.511238	0.163137		0.629896	0.10764	0.327765	0.082457	1.09845	0.201655		520	0.960828	0.063501	0.332011	0.10822	0.946818	0.0604	0.400515	0.096573	0.397055	0.088398		0.450308	0.057601	0.987377	0.113239	0.340662	0.02607	0.967645	0.112098	0.968293
122.8	0.0068	-0.126	-0.1902	-0.0151	-0.0432		122.7	-0.112	-0.22596	-0.18036	-0.21923	-0.012922		520	1.05541	0.04292	0.740911	0.162908	0.530359	0.185913		0.609419	0.06216	0.326585	0.0433192	1.1393	0.219312		525	0.940393	0.109622	0.24974	0.095555	0.91536	0.102394	0.352983	0.0941	0.383632	0.09735		0.464484	0.070836	0.987336	0.115392	0.33829	0.021583	0.971804	0.096489	0.96525
122.9	0.0101	-0.1298	-0.1894	-0.0181	-0.0453		122.8	-0.1121	-0.23112	-0.18384	-0.22462	-0.01456		525	1.0557	0.04436	0.76392	0.144718	0.499078	0.175278		0.646947	0.0928	0.327189	0.03643	1.17813	0.21568		530	0.90963	0.074705	0.324866	0.104851	0.907727	0.074867	0.315495	0.094533	0.396517	0.091417		0.436853	0.071481	0.982454	0.11476	0.321038	0.019434	0.963415	0.108105	0.964062
123	0.0108	-0.1308	-0.1934	-0.0178	-0.0476		122.9	-0.1162	-0.23592	-0.18972	-0.22814	-0.016107		530	1.06318	0.04282	0.76997	0.143102	0.502651	0.185835		0.671978	0.0935	0.326914	0.03527	1.22883	0.231763		535	0.882612	0.061908	0.284466	0.110899	0.884345	0.061431	0.334036	0.085738	0.408853	0.086023		0.434326	0.064537	0.98071	0.138389	0.318311	0.028709	0.98406	0.113447	0.962564
123.1	0.0076	-0.1321	-0.1931	-0.0189	-0.0507		123	-0.1185	-0.2388	-0.19236	-0.2321	-0.017745		535	1.0659	0.04226	0.7889	0.154727	0.507111	0.206039		0.668594	0.071226	0.317132	0.09191	1.20783	0.235517		540	0.973038	0.10017	0.334279	0.100599	0.964753	0.097361	0.407634	0.123734	0.400885	0.107231		0.437823	0.071717	0.97591	0.120485	0.312318	0.032858	0.963566	0.076195	0.9995
123.2	0.0089	-0.134	-0.1959	-0.0243	-0.0547		123.1	-0.1211	-0.24204	-0.19488	-0.23199	-0.018109		540	1.05524	0.04377	0.759012	0.129267	0.486504	0.160904		0.738676	0.06372	0.3105	0.0271237	1.22347	0.21368		545	0.959796	0.063744	0.285742	0.125986	0.938597	0.057967	0.414733	0.123178	0.398848	0.102377		0.434907	0.08255	0.983163	0.14623	0.317165	0.016472	0.96141	0.11866	0.964072
123.3	0.01	-0.1345	-0.1969	-0.0279	-0.0543		123.2	-0.123	-0.24528	-0.1926	-0.23584	-0.019019		545	1.05141	0.0395	0.76632	0.138836	0.485766	0.186169		0.720358	0.097781	0.323625	0.094601	1.26046	0.278277		550	1.03083	0.075273	0.247061	0.11913	1.01928	0.069054	0.405223	0.084196	0.386566	0.090793		0.433101	0.073813	0.95706	0.132738	0.304094	0.024978	0.984529	0.113343	0.961875
123.4	0.0083	-0.1384	-0.2004	-0.0307	-0.0562		123.3	-0.1223	-0.24456	-0.18876	-0.23419	-0.022204		550	1.0471	0.03048	0.783251	0.167507	0.451328	0.160995		0.718497	0.07527	0.3009	0.071516	1.28789	0.230899		555	1.03471	0.069139	0.287952	0.106107	1.01172	0.053482	0.3465	0.06333	0.373179	0.074306		0.429509	0.094129	0.972167	0.109809	0.290869	0.03084	0.992266	0.075702	0.95889
123.5	0.0106	-0.137	-0.2007	-0.0301	-0.0609		123.4	-0.1189	-0.24468	-0.19092	-0.23452	-0.025298		555	1.03331	0.05214	0.78408	0.150917	0.445403	0.166272		0.773216	0.06615	0.31386	0.0377015	1.27372	0.28765		560	1.01898	0.043	0.323483	0.111366	0.997269	0.027593	0.404949	0.09974	0.404899	0.079566		0.407809	0.083106	0.977648	0.141287	0.276572	0.023907	0.960446	0.099511	0.960378
123.6	0.0112	-0.1388	-0.2002	-0.0344	-0.0599		123.5	-0.1189	-0.24528	-0.19332	-0.23683	-0.026117		560	1.019	0.04754	0.784332	0.153863	0.431841	0.175061		0.745809	0.06774	0.3146	0.077596	1.25059	0.24557		565	0.999673	0.090899	0.397107	0.116051	0.986051	0.09027	0.416283	0.09517	0.457901	0.100497		0.404715	0.097244	0.977205	0.12992	0.266018	0.020706	0.962477	0.087369	0.961697
123.7	0.0076	-0.1425	-0.1997	-0.0314	-0.0623		123.6	-0.12	-0.24624	-0.19164	-0.2387	-0.028574		565	1.02562	0.03177	0.768	0.121979	0.433798	0.186559		0.784363	0.107716	0.32866	0.0615234	1.29728	0.256787		570	1.0503	0.057465	0.337166	0.122906	1.01656	0.023154	0.397254	0.123245	0.450387	0.089768		0.412442	0.098071	0.977229	0.127187	0.26403	0.022527	0.960673	0.093742	0.961333
123.8	0.0052	-0.1413	-0.1926	-0.0241	-0.0601		123.7	-0.1205	-0.24948	-0.19032	-0.23639	-0.03003		570	1.03265	0.03	0.7754	0.117475	0.439543	0.169564		0.834934	0.097324	0.32963	0.108544	1.30752	0.2367		575	1.05906	0.080346	0.321709	0.098095	1.05106	0.077169	0.430446	0.0906	0.472055	0.088621		0.400745	0.093054	0.970842	0.112364	0.272134	0.020405	0.962847	0.059368	0.959242
123.9	0.0113	-0.1375	-0.1887	-0.0246	-0.0614		123.8	-0.1175	-0.24948	-0.19236	-0.23331	-0.029848		575	1.01686	0.02754	0.7899	0.12437	0.434447	0.188217		0.778392	0.10746	0.3295	0.097783	1.39265	0.259586		580	1.05504	0.107594	0.289339	0.084104	1.0455	0.104232	0.405684	0.10884	0.402436	0.099059		0.395869	0.089603	0.977695	0.123545	0.263815	0.020753	0.960091	0.097112	0.961787
124	0.016	-0.1336	-0.1869	-0.0272	-0.0648		123.9	-0.1217	-0.25032	-0.1902	-0.23177	-0.030303		580	1.01089	0.03456	0.761222	0.164671	0.451961	0.209723		0.841113	0.09621	0.319276	0.0551	1.36354	0.239976		585	1.03504	0.073529	0.355736	0.083762	1.03322	0.072873	0.40011	0.09737	0.427244	0.084668		0.406738	0.08415	0.974374	0.110939	0.255576	0.017275	0.958881	0.085937	0.960182
124.1	0.0234	-0.1305	-0.1824	-0.0247	-0.0698		124	-0.1213	-0.24852	-0.18696	-0.23034	-0.029484		585	1.0025	0.03781	0.7563	0.136763	0.440666	0.194946		0.812176	0.09938	0.31695	0.06037	1.42552	0.246819		590	1.01767	0.076247	0.355353	0.072106	1.00866	0.073037	0.494072	0.1006	0.397454	0.081914		0.393403	0.092521	0.980217	0.143748	0.261513	0.010053	0.961742	0.10502	0.962326
124.2	0.0308	-0.127	-0.177	-0.027	-0.0725		124.1	-0.1208	-0.24192	-0.18396	-0.2266	-0.026208		590	0.998166	0.03728	0.76939	0.163922	0.426344	0.185541		0.848174	0.129991	0.3097	0.036533	1.41013	0.21202		595	1.05171	0.081604	0.299069	0.085932	1.03603	0.07053	0.426977	0.122472	0.406922	0.092978		0.395529	0.087129	0.975475	0.116677	0.260121	0.009188	0.989567	0.091283	0.960483
124.3	0.0375	-0.1256	-0.1812	-0.0258	-0.0764		124.2	-0.1155	-0.24024	-0.18408	-0.22561	-0.029757		595	0.993528	0.03363	0.781115	0.171617	0.425443	0.19204		0.861271	0.098531	0.323546	0.07854	1.44239	0.245448		600	1.03161	0.047824	0.354049	0.051572	1.03488	0.04981	0.448364	0.0971	0.402571	0.066161		0.386059	0.093078	0.983285	0.141715	0.256861	0.012398	0.962053	0.115605	0.964741
124.4	0.0343	-0.1214	-0.1794	-0.0288	-0.0779		124.3	-0.1136	-0.23424	-0.17652	-0.22176	-0.034489		600	1.00395	0.03226	0.782	0.192025	0.416331	0.187566		0.855009	0.051335	0.3161	0.0322494	1.41947	0.243462		605	1.03036	0.037063	0.375805	0.057741	1.03866	0.040989	0.38611	0.13345	0.471329	0.077393		0.377634	0.102474	0.989955	0.112	0.254155	0.006215	0.963595	0.144614	0.966467
124.5	0.0344	-0.1232	-0.1778	-0.0307	-0.0816		124.4	-0.1101	-0.23616	-0.1776	-0.22176	-0.038038		605	0.989336	0.03855	0.783466	0.232368	0.405391	0.184777		0.86139	0.060099	0.311891	0.09181	1.46811	0.248472
124.6	0.0381	-0.1278	-0.1786	-0.0322	-0.0871		124.5	-0.1082	-0.24144	-0.17712	-0.2189	-0.042952		610	0.971393	0.03184	0.78463	0.14878	0.416451	0.193807		0.904861	0.05241	0.329699	0.0557431	1.48013	0.315597
124.7	0.038	-0.1294	-0.1787	-0.0335	-0.0952		124.6	-0.1105	-0.24576	-0.17172	-0.2156	-0.049049		615	0.975456	0.03154	0.78421	0.173972	0.402359	0.188348		0.877403	0.05307	0.33056	0.0798	1.53922	0.253668
124.8	0.0371	-0.1278	-0.178	-0.038	-0.093		124.7	-0.111	-0.2484	-0.1674	-0.21142	-0.05005
124.9	0.0369	-0.1291	-0.1777	-0.0346	-0.0919		124.8	-0.1112	-0.2532	-0.16248	-0.21054	-0.055237
125	0.0351	-0.1237	-0.175	-0.0382	-0.0889		124.9	-0.1121	-0.25572	-0.15876	-0.20867	-0.05733
125.1	0.0413	-0.1231	-0.1792	-0.0371	-0.0884		125	-0.1111	-0.25716	-0.15756	-0.20867	-0.062244
125.2	0.0406	-0.1234	-0.1742	-0.0366	-0.0899		125.1	-0.1091	-0.2538	-0.15624	-0.21043	-0.06552
125.3	0.0447	-0.1207	-0.1703	-0.0394	-0.0978		125.2	-0.1068	-0.25512	-0.15996	-0.21384	-0.064883
125.4	0.0472	-0.1232	-0.1763	-0.0453	-0.0939		125.3	-0.1113	-0.2568	-0.16428	-0.21505	-0.065611
125.5	0.0447	-0.1234	-0.18	-0.0436	-0.0922		125.4	-0.1135	-0.25236	-0.15852	-0.21021	-0.065793
125.6	0.0441	-0.1162	-0.1745	-0.045	-0.0894		125.5	-0.108	-0.25188	-0.1578	-0.20669	-0.066248
125.7	0.0522	-0.1158	-0.1722	-0.0419	-0.0892		125.6	-0.1058	-0.25188	-0.15564	-0.20669	-0.067067
125.8	0.055	-0.1138	-0.1685	-0.0393	-0.0894		125.7	-0.1063	-0.2508	-0.15408	-0.20504	-0.06825
125.9	0.0596	-0.1092	-0.1665	-0.0417	-0.0914		125.8	-0.1084	-0.2496	-0.15288	-0.20317	-0.067977
126	0.0623	-0.1045	-0.1649	-0.0444	-0.0943		125.9	-0.1082	-0.25452	-0.15324	-0.1991	-0.066157
126.1	0.0608	-0.0996	-0.1635	-0.0473	-0.0958		126	-0.1072	-0.25848	-0.15192	-0.19602	-0.06734
126.2	0.0619	-0.096	-0.1641	-0.0479	-0.0952		126.1	-0.1041	-0.25776	-0.15132	-0.19415	-0.064246
126.3	0.0626	-0.0954	-0.1602	-0.0525	-0.091		126.2	-0.1054	-0.25572	-0.14664	-0.19448	-0.062426
126.4	0.0694	-0.0972	-0.1602	-0.0522	-0.0904		126.3	-0.1075	-0.24912	-0.13992	-0.18898	-0.058786
126.5	0.0699	-0.0941	-0.1578	-0.0542	-0.0911		126.4	-0.1034	-0.25128	-0.13884	-0.18997	-0.052143
126.6	0.0734	-0.0908	-0.1527	-0.0543	-0.091		126.5	-0.1038	-0.25212	-0.138	-0.18722	-0.047866
126.7	0.0792	-0.0891	-0.1484	-0.0593	-0.0889		126.6	-0.1026	-0.2514	-0.1338	-0.18326	-0.04459
126.8	0.081	-0.089	-0.152	-0.0566	-0.0852		126.7	-0.099	-0.25116	-0.1314	-0.17699	-0.040677
126.9	0.0802	-0.0863	-0.1494	-0.0531	-0.0874		126.8	-0.0979	-0.24732	-0.12648	-0.17006	-0.038402
127	0.0822	-0.0784	-0.1471	-0.0542	-0.0933		126.9	-0.0914	-0.24216	-0.11988	-0.16368	-0.032214
127.1	0.0849	-0.0719	-0.1442	-0.0609	-0.0927		127	-0.0857	-0.24564	-0.12204	-0.16874	-0.029393
127.2	0.0871	-0.0717	-0.1416	-0.0614	-0.0953		127.1	-0.0874	-0.24168	-0.1146	-0.1628	-0.032942
127.3	0.0867	-0.0662	-0.1403	-0.0658	-0.0981		127.2	-0.0832	-0.23724	-0.10944	-0.16049	-0.034489
127.4	0.0865	-0.0622	-0.1458	-0.0701	-0.0996		127.3	-0.0794	-0.23436	-0.11496	-0.16093	-0.02912
127.5	0.0833	-0.0586	-0.1451	-0.0647	-0.1039		127.4	-0.0784	-0.22968	-0.12012	-0.16027	-0.028847
127.6	0.0887	-0.0644	-0.1414	-0.0629	-0.1103		127.5	-0.0779	-0.22836	-0.11412	-0.15224	-0.025935
127.7	0.0912	-0.066	-0.138	-0.0617	-0.1141		127.6	-0.0762	-0.23316	-0.11112	-0.14883	-0.025025
127.8	0.0903	-0.0675	-0.1369	-0.0517	-0.122		127.7	-0.0774	-0.2352	-0.10764	-0.15004	-0.02366
127.9	0.0848	-0.0559	-0.135	-0.0607	-0.1187		127.8	-0.0711	-0.231	-0.10644	-0.14762	-0.023387
128	0.0917	-0.0589	-0.1375	-0.0582	-0.1164		127.9	-0.074	-0.23292	-0.10092	-0.14762	-0.019929
128.1	0.0842	-0.0493	-0.1338	-0.05	-0.1127		128	-0.0745	-0.23268	-0.0984	-0.14542	-0.013923
128.2	0.0874	-0.0371	-0.1227	-0.0515	-0.1131		128.1	-0.077	-0.23028	-0.0948	-0.13266	-0.008827
128.3	0.0917	-0.0343	-0.1207	-0.0503	-0.1132		128.2	-0.0738	-0.225	-0.09384	-0.12485	-0.004732
128.4	0.095	-0.0328	-0.1216	-0.0529	-0.1204		128.3	-0.0637	-0.21828	-0.08268	-0.11374	-0.00182
128.5	0.0945	-0.0312	-0.1197	-0.066	-0.1251		128.4	-0.0561	-0.21564	-0.07272	-0.09691	-0.005733
128.6	0.1014	-0.0306	-0.1282	-0.0661	-0.1354		128.5	-0.053	-0.20904	-0.06828	-0.08074	-0.009646
128.7	0.1053	-0.0324	-0.1349	-0.0745	-0.1412		128.6	-0.0551	-0.21312	-0.05856	-0.0759	-0.008554
128.8	0.1019	-0.0428	-0.1456	-0.0734	-0.1393		128.7	-0.0608	-0.219	-0.05856	-0.07062	-0.0091
128.9	0.0996	-0.0518	-0.1591	-0.0744	-0.1439		128.8	-0.0546	-0.23004	-0.06612	-0.06688	-0.008645
129	0.0983	-0.0601	-0.1581	-0.0772	-0.1431		128.9	-0.0565	-0.23784	-0.0738	-0.0704	-0.006916
129.1	0.096	-0.0657	-0.1613	-0.0794	-0.1313		129	-0.0601	-0.24468	-0.07584	-0.06985	-0.005915
129.2	0.0909	-0.0715	-0.1609	-0.0752	-0.1371		129.1	-0.0612	-0.24372	-0.0774	-0.06644	0.001092
129.3	0.0909	-0.066	-0.1553	-0.0758	-0.1388		129.2	-0.0586	-0.24924	-0.08172	-0.06743	0.004004
129.4	0.1005	-0.0652	-0.1559	-0.0791	-0.1371		129.3	-0.0597	-0.23808	-0.0798	-0.0671	0.007644
129.5	0.0947	-0.0604	-0.1581	-0.0812	-0.1301		129.4	-0.0558	-0.22968	-0.06756	-0.06435	0.0182
129.6	0.0932	-0.0613	-0.165	-0.0794	-0.1235		129.5	-0.0488	-0.2112	-0.0558	-0.05808	0.019838
129.7	0.0872	-0.0567	-0.1633	-0.0808	-0.1222		129.6	-0.0385	-0.19896	-0.0486	-0.05071	0.021385
129.8	0.0839	-0.0518	-0.1622	-0.0844	-0.118		129.7	-0.037	-0.19572	-0.0462	-0.05115	0.025662
129.9	0.0821	-0.0564	-0.1685	-0.0862	-0.1151		129.8	-0.0355	-0.19416	-0.05424	-0.05236	0.03094
130	0.0774	-0.0557	-0.1717	-0.0847	-0.1162		129.9	-0.0302	-0.19416	-0.05544	-0.05533	0.036946
130.1	0.0747	-0.0604	-0.1679	-0.0812	-0.1177		130	-0.0289	-0.189	-0.05388	-0.05896	0.044135
130.2	0.0717	-0.0511	-0.1675	-0.077	-0.1097		130.1	-0.0233	-0.17232	-0.04524	-0.05676	0.045409
130.3	0.0753	-0.0571	-0.1626	-0.0813	-0.1025		130.2	-0.0191	-0.1566	-0.03408	-0.05093	0.041041
130.4	0.0804	-0.0584	-0.1653	-0.078	-0.0923		130.3	-0.0152	-0.15036	-0.03276	-0.044	0.043316
130.5	0.0791	-0.0504	-0.1622	-0.0779	-0.0975		130.4	-0.0154	-0.15672	-0.03708	-0.04587	0.047866
130.6	0.0869	-0.0431	-0.1591	-0.0808	-0.0929		130.5	-0.0202	-0.1578	-0.03348	-0.04477	0.050323
130.7	0.0902	-0.0393	-0.1575	-0.0788	-0.095		130.6	-0.0202	-0.15828	-0.03276	-0.03883	0.052689
130.8	0.0867	-0.0305	-0.1527	-0.0787	-0.0977		130.7	-0.0145	-0.15396	-0.0246	-0.02849	0.056147
130.9	0.0923	-0.0221	-0.1534	-0.0868	-0.0929		130.8	-0.0104	-0.14568	-0.01968	-0.01782	0.053053
131	0.0937	-0.026	-0.1578	-0.0846	-0.0924		130.9	-0.0095	-0.13932	-0.01392	-0.01045	0.055146
131.1	0.0848	-0.0229	-0.1438	-0.0793	-0.0909		131	-0.0053	-0.12696	-0.0024	-0.00077	0.062335
131.2	0.0885	-0.0191	-0.1395	-0.0748	-0.0883		131.1	-0.002	-0.11676	0.00672	0.01078	0.069251
131.3	0.0904	-0.0146	-0.1355	-0.0709	-0.0867		131.2	0.0016	-0.10464	0.01236	0.02057	0.078624
131.4	0.0928	-0.0161	-0.1325	-0.068	-0.0836		131.3	0.0079	-0.08988	0.021	0.02068	0.07644
131.5	0.096	-0.0165	-0.1289	-0.0615	-0.0784		131.4	0.0156	-0.08088	0.02424	0.03421	0.080808
131.6	0.1025	-0.0115	-0.1258	-0.0562	-0.0678		131.5	0.0196	-0.0774	0.01908	0.03278	0.08463
131.7	0.1071	-0.0049	-0.1164	-0.0512	-0.0638		131.6	0.0193	-0.06852	0.02376	0.03729	0.084812
131.8	0.1168	-0.0019	-0.1144	-0.0536	-0.0601		131.7	0.0232	-0.06144	0.02868	0.03751	0.088634
131.9	0.1189	0.0038	-0.1162	-0.0513	-0.053		131.8	0.0253	-0.05124	0.03396	0.03597	0.085995
132	0.117	0.0092	-0.1158	-0.0398	-0.035		131.9	0.0314	-0.039	0.04068	0.03553	0.081718
132.1	0.1156	0.0139	-0.1097	-0.0252	-0.0266		132	0.0365	-0.04584	0.04572	0.02618	0.079989
132.2	0.1187	0.0224	-0.095	-0.0252	-0.0239		132.1	0.0307	-0.045	0.04476	0.02497	0.081172
132.3	0.1275	0.0308	-0.0875	-0.0278	-0.0132		132.2	0.028	-0.04968	0.04716	0.01848	0.083538
132.4	0.1313	0.0291	-0.0865	-0.0195	-0.0011		132.3	0.0264	-0.0444	0.05496	0.02233	0.089453
132.5	0.1346	0.0386	-0.0836	-0.0117	0.0037		132.4	0.0306	-0.03444	0.0648	0.02332	0.098917
132.6	0.1391	0.052	-0.0757	-0.0041	0.0143		132.5	0.0379	-0.01668	0.07644	0.02937	0.103285
132.7	0.1443	0.0516	-0.072	0.0015	0.0221		132.6	0.0457	-8.64e-08	0.09048	0.03586	0.100646
132.8	0.1437	0.059	-0.0656	0.0071	0.0203		132.7	0.0527	0.01224	0.0894	0.04565	0.098098
132.9	0.1508	0.0588	-0.0706	0.009	0.0087		132.8	0.0526	0.02412	0.08616	0.04268	0.097734
133	0.153	0.0549	-0.0724	0.006	0.0101		132.9	0.0457	0.0294	0.08736	0.03751	0.094276
133.1	0.1557	0.0394	-0.0785	0.0056	0.0051		133	0.0397	0.02256	0.08892	0.04345	0.096733
133.2	0.1481	0.0272	-0.0748	0.0067	-0.003		133.1	0.0379	0.01968	0.09324	0.04136	0.093457
133.3	0.1506	0.0088	-0.0794	0.0005	-0.0003		133.2	0.0307	0.01224	0.09636	0.03927	0.087542
133.4	0.1513	-0.0048	-0.0811	0.0038	0.0131		133.3	0.0221	0.01284	0.09636	0.0407	0.082082
133.5	0.149	-0.0011	-0.0766	0.0171	0.0099		133.4	0.0175	0.01044	0.08976	0.04092	0.075985
133.6	0.1543	0.0066	-0.0664	0.0251	0.0131		133.5	0.01	0.01152	0.09144	0.03762	0.074984
133.7	0.1717	0.0021	-0.0661	0.0375	0.0224		133.6	0.0084	0.01548	0.08424	0.03564	0.074893
133.8	0.1715	0.0034	-0.061	0.0518	0.024		133.7	0.0085	0.01548	0.09096	0.04092	0.073619
133.9	0.1738	0.0136	-0.0464	0.06	0.0226		133.8	0.0127	0.00852	0.0948	0.03663	0.067067
134	0.187	0.0242	-0.0359	0.0684	0.0332		133.9	0.0183	0.0012	0.09012	0.0264	0.060788
134.1	0.1881	0.0273	-0.0291	0.0779	0.0445		134	0.0189	-0.00168	0.07344	0.0056111	0.049504
134.2	0.1875	0.0429	-0.0157	0.0851	0.0578		134.1	0.0131	-0.00468	0.06648	-0.00649	0.046501
134.3	0.2032	0.0463	-0.0059	0.0928	0.0692		134.2	0.0031	-0.01536	0.05376	-0.01958	0.043771
134.4	0.2126	0.0602	0.0086	0.1043	0.0736		134.3	-0.0128	-0.02508	0.0474	-0.03289	0.035672
134.5	0.223	0.0688	0.0207	0.1064	0.0819		134.4	-0.0157	-0.02004	0.05052	-0.03069	0.041496
134.6	0.2263	0.0745	0.0283	0.1085	0.0889		134.5	-0.012	-0.02124	0.03696	-0.03432	0.041678
134.7	0.2284	0.0771	0.0424	0.1192	0.0915		134.6	-0.0201	-0.01224	0.03636	-0.02992	0.04823
134.8	0.2291	0.0783	0.0498	0.1267	0.1004		134.7	-0.0259	-0.00648	0.03804	-0.02101	0.06188
134.9	0.2284	0.0832	0.0608	0.1343	0.1111		134.8	-0.0248	0.00072	0.04536	-0.00847	0.077441
135	0.2316	0.0913	0.0704	0.1478	0.1177		134.9	-0.0199	0.00576	0.05316	0.00341	0.07917
135.1	0.2363	0.0979	0.0804	0.1544	0.1146		135	-0.0142	0.01032	0.05904	0.01375	0.088361
135.2	0.2418	0.1045	0.0874	0.1601	0.1185		135.1	0.0017	0.0288	0.05424	0.02068	0.095641
135.3	0.2422	0.1083	0.0899	0.1663	0.1263		135.2	0.0038	0.03276	0.05088	0.02739	0.097916
135.4	0.2378	0.1176	0.1056	0.1692	0.126		135.3	0.0049	0.03816	0.048	0.02717	0.102739
135.5	0.2385	0.1292	0.1138	0.1612	0.1291		135.4	0.006	0.04248	0.05064	0.03146	0.102284
135.6	0.2442	0.1292	0.1178	0.1607	0.1399		135.5	0.0116	0.05256	0.06828	0.04708	0.098098
135.7	0.2327	0.1308	0.1254	0.165	0.1442		135.6	0.0207	0.05844	0.07044	0.04928	0.103012
135.8	0.2267	0.136	0.1348	0.1657	0.1373		135.7	0.0242	0.05244	0.06684	0.04554	0.101556
135.9	0.2278	0.1398	0.1376	0.1627	0.1349		135.8	0.0176	0.06372	0.06852	0.05016	0.098462
136	0.2269	0.1357	0.1336	0.1656	0.1391		135.9	0.0204	0.07416	0.07464	0.05852	0.101738
136.1	0.2136	0.1323	0.1347	0.1736	0.1412		136	0.0166	0.08184	0.0774	0.07612	0.096096
136.2	0.2071	0.1386	0.1407	0.1715	0.1505		136.1	0.014	0.08244	0.07992	0.08668	0.092911
136.3	0.2035	0.1366	0.142	0.1777	0.1605		136.2	0.0187	0.08676	0.08196	0.10043	0.088907
136.4	0.197	0.1371	0.1549	0.1804	0.1635		136.3	0.0171	0.0894	0.07536	0.10593	0.090818
136.5	0.2004	0.1355	0.1533	0.191	0.1624		136.4	0.0204	0.09708	0.08436	0.10923	0.093275
136.6	0.2068	0.135	0.1527	0.2005	0.1628		136.5	0.0215	0.10464	0.09864	0.12122	0.099554
136.7	0.2102	0.1323	0.1538	0.1965	0.1658		136.6	0.032	0.10572	0.10248	0.12617	0.106288
136.8	0.2126	0.1308	0.1557	0.1981	0.1718		136.7	0.0353	0.11436	0.10596	0.12771	0.114205
136.9	0.2086	0.1263	0.1564	0.1961	0.172		136.8	0.0389	0.12036	0.11112	0.13365	0.117481
137	0.2008	0.129	0.1626	0.1866	0.174		136.9	0.0451	0.12288	0.11964	0.14861	0.118937
137.1	0.1987	0.1356	0.1679	0.1859	0.1797		137	0.0557	0.12324	0.12648	0.14421	0.116025
137.2	0.1898	0.1415	0.1756	0.19	0.1843		137.1	0.0574	0.12324	0.12636	0.15521	0.106561
137.3	0.181	0.1442	0.1888	0.1906	0.187		137.2	0.0644	0.12132	0.11304	0.15411	0.096733
137.4	0.1823	0.1458	0.1867	0.1894	0.1933		137.3	0.0571	0.10992	0.096	0.14443	0.095186
137.5	0.1806	0.1449	0.1874	0.1925	0.1935		137.4	0.0463	0.10116	0.0798	0.13343	0.096733
137.6	0.17	0.1526	0.1893	0.19	0.1901		137.5	0.03	0.10068	0.07332	0.1287	0.095368
137.7	0.1643	0.1589	0.183	0.1935	0.1889		137.6	0.0295	0.102	0.07056	0.12441	0.094822
137.8	0.1582	0.1626	0.1806	0.1926	0.1945		137.7	0.0319	0.10032	0.06132	0.12034	0.098644
137.9	0.1517	0.1599	0.1816	0.1971	0.2022		137.8	0.0318	0.09672	0.0522	0.11847	0.099008
138	0.1433	0.157	0.1861	0.2034	0.2096		137.9	0.0279	0.08748	0.04908	0.11297	0.091273
138.1	0.1415	0.153	0.1849	0.2104	0.2182		138	0.0216	0.09636	0.05484	0.1122	0.093275
138.2	0.1402	0.1537	0.1859	0.2106	0.2176		138.1	0.0233	0.09432	0.04848	0.10384	0.095004
138.3	0.1403	0.154	0.1875	0.2112	0.2139		138.2	0.0223	0.0954	0.05352	0.10131	0.100828
138.4	0.1386	0.1572	0.1857	0.208	0.2055		138.3	0.0305	0.0954	0.0534	0.10098	0.107653
138.5	0.1356	0.1562	0.181	0.1985	0.2049		138.4	0.0386	0.09948	0.06012	0.11055	0.111657
138.6	0.1328	0.1505	0.1718	0.2004	0.2069		138.5	0.0397	0.11244	0.07008	0.11792	0.113568
138.7	0.1303	0.1487	0.1713	0.2009	0.2014		138.6	0.0468	0.12432	0.08328	0.12001	0.114842
138.8	0.1232	0.1476	0.1729	0.1994	0.2013		138.7	0.0518	0.13044	0.0912	0.11825	0.108745
138.9	0.1141	0.1452	0.1673	0.2007	0.1962		138.8	0.0508	0.12636	0.09516	0.11506	0.108108
139	0.1049	0.1406	0.16	0.1958	0.1901		138.9	0.0544	0.11532	0.08784	0.10824	0.105924
139.1	0.0991	0.1386	0.1525	0.1889	0.1872		139	0.0487	0.11772	0.0882	0.10648	0.103467
139.2	0.0939	0.1344	0.1554	0.188	0.1792		139.1	0.0499	0.11712	0.09108	0.10637	0.100009
139.3	0.0876	0.1352	0.1496	0.1811	0.1696		139.2	0.0518	0.11328	0.09024	0.10538	0.097825
139.4	0.0868	0.1287	0.1462	0.1745	0.164		139.3	0.0518	0.1092	0.08616	0.10483	0.092547
139.5	0.0837	0.1213	0.1379	0.1693	0.1597		139.4	0.0522	0.10488	0.08148	0.09823	0.087269
139.6	0.0806	0.1169	0.1304	0.1691	0.1605		139.5	0.0507	0.09636	0.07452	0.08668	0.085176
139.7	0.0728	0.1127	0.1284	0.1659	0.1597		139.6	0.0423	0.09504	0.06948	0.08074	0.080171
139.8	0.0673	0.1185	0.1241	0.159	0.1603		139.7	0.0418	0.0864	0.057	0.07315	0.078897
139.9	0.0663	0.1164	0.1196	0.1579	0.1593		139.8	0.0386	0.06984	0.04644	0.06182	0.074893
140	0.0648	0.1182	0.1145	0.1582	0.1567		139.9	0.0347	0.06588	0.03996	0.04906	0.065793
140.1	0.0666	0.121	0.1107	0.1524	0.1487		140	0.0326	0.05676	0.03132	0.04587	0.062699
140.2	0.0694	0.1175	0.1035	0.1403	0.1432		140.1	0.0343	0.04008	0.01032	0.0352	0.063609
140.3	0.0643	0.1074	0.0885	0.1309	0.1379		140.2	0.0294	0.03168	0.00444	0.02849	0.062062
140.4	0.053	0.1008	0.0767	0.1283	0.1338		140.3	0.0292	0.02052	-0.00192	0.02464	0.063518
140.5	0.0439	0.0971	0.0676	0.1248	0.1306		140.4	0.0283	0.01188	-0.01284	0.01848	0.061425
140.6	0.041	0.0845	0.0638	0.1199	0.1265		140.5	0.0181	0.00852	-0.01656	0.01485	0.065429
140.7	0.0355	0.084	0.0633	0.1136	0.1153		140.6	0.0151	0.00024	-0.02496	0.00231	0.065975
140.8	0.032	0.085	0.0537	0.1108	0.1158		140.7	0.0078	-0.00708	-0.03528	-0.00517	0.064883
140.9	0.0298	0.0827	0.0409	0.1111	0.1171		140.8	0.0028	-0.01308	-0.04464	-0.00803	0.060242
141	0.0258	0.0793	0.0405	0.0992	0.1114		140.9	-0.003	-0.01956	-0.04992	-0.00957	0.057148
141.1	0.0271	0.0746	0.0325	0.0897	0.1049		141	-0.0095	-0.02604	-0.06084	-0.01507	0.049777
141.2	0.0184	0.0676	0.0291	0.0794	0.0992		141.1	-0.0161	-0.0336	-0.06948	-0.01892	0.042861
141.3	0.0157	0.0585	0.0195	0.08	0.0975		141.2	-0.0227	-0.054	-0.0798	-0.02596	0.044681
141.4	0.006	0.0576	0.0094	0.0863	0.0796		141.3	-0.0342	-0.07188	-0.09264	-0.0385	0.05733
141.5	0.0056	0.0607	0.0148	0.0814	0.0728		141.4	-0.0391	-0.07728	-0.087	-0.04004	0.068432
141.6	0.0101	0.0561	0.0103	0.0735	0.0698		141.5	-0.0352	-0.0666	-0.06456	-0.02255	0.075439
141.7	0.0078	0.0512	0.0029	0.0671	0.0617		141.6	-0.0202	-0.04428	-0.04344	-0.00583	0.077805
141.8	-0.0009	0.0368	0.0074	0.0628	0.0476		141.7	-0.0082	-0.03612	-0.02292	0.00946	0.069797
141.9	-0.0108	0.0348	0.0047	0.0578	0.0472		141.8	0.0081	-0.02772	-0.00624	0.01881	0.058331
142	-0.0145	0.0297	-0.0022	0.0562	0.0419		141.9	0.0169	-0.02424	-0.00888	0.01463	0.05733
142.1	-0.0217	0.0283	-0.0015	0.0563	0.0409		142	0.009	-0.01812	-0.003	0.00638	0.052143
142.2	-0.0164	0.0229	-0.0042	0.0529	0.0454		142.1	0.0087	-0.00972	0.00444	0.01199	0.051688
142.3	-0.0183	0.0189	-0.006	0.0586	0.0466		142.2	0.0111	-0.01176	0.00288	0.01001	0.054782
142.4	-0.0202	0.0198	-0.0039	0.0601	0.0491		142.3	0.0103	-0.00384	0.00564	0.01067	0.055328
142.5	-0.0148	0.0214	-0.0059	0.062	0.0444		142.4	0.016	0.00348	0.01284	0.01837	0.055783
142.6	-0.0126	0.0255	-0.0003	0.0612	0.0398		142.5	0.0203	0.0012	0.00792	0.0198	0.056329
142.7	-0.0058	0.0232	-0.0055	0.0595	0.0342		142.6	0.0199	0.00192	0.00132	0.02145	0.053235
142.8	-0.0077	0.0228	-0.0111	0.0538	0.0282		142.7	0.0186	0.00744	0.0012	0.02145	0.049686
142.9	-0.0105	0.0215	-0.0138	0.0475	0.0199		142.8	0.0154	0.00888	0.00444	0.01936	0.043407
143	-0.011	0.0173	-0.0181	0.043	0.0143		142.9	0.011	0.00144	0.0006	0.01991	0.038584
143.1	-0.0114	0.0175	-0.0221	0.0389	0.0088		143	0.009	-0.0054	-0.00276	0.01331	0.035035
143.2	-0.0125	0.0153	-0.0286	0.0359	0.0048		143.1	0.0057	-0.00252	-0.0066	0.01342	0.03003
143.3	-0.0113	0.0122	-0.0313	0.0344	-0.0004		143.2	0.0067	0.00108	-0.00588	0.01254	0.028756
143.4	-0.0173	0.01	-0.0303	0.0292	-0.0079		143.3	0.0056	-0.00156	-0.00108	0.00803	0.028119
143.5	-0.018	0.004	-0.0314	0.0231	-0.0072		143.4	0.003	0.00072	0.00348	0.01144	0.02366
143.6	-0.019	0.0007	-0.0273	0.0232	-0.0053		143.5	0.001	0.00072	0.0006	0.01364	0.022841
143.7	-0.0192	-0.0007	-0.0259	0.0247	-0.0023		143.6	0.0018	-0.00432	-0.00288	0.00649	0.020111
143.8	-0.0174	-0.0032	-0.0205	0.0258	-0.0018		143.7	-0.0058	-0.00684	-0.0036	0.0022	0.018564
143.9	-0.0127	-0.0031	-0.0202	0.0256	-0.0017		143.8	-0.0091	-0.0096	-0.00492	-0.00121	0.017654
144	-0.0117	-0.0039	-0.0176	0.0224	-0.0039		143.9	-0.0097	-0.00888	-0.003	0.00044	0.018109
144.1	-0.008	-0.0017	-0.0165	0.0245	0.0008		144	-0.0143	-0.0078	-0.00324	0.00099	0.021112
144.2	-0.01	-0.0031	-0.0111	0.0247	-0.0005		144.1	-0.0125	-0.006	-0.00576	0.00165	0.023569
144.3	-0.0063	-0.0001	-0.0047	0.0216	-0.0002		144.2	-0.011	-0.00576	-0.00396	0.00319	0.017836
144.4	0.0017	1.91e-08	-0.0042	0.0182	-0.0029		144.3	-0.0106	0.0024	0.00168	0.00385	0.013741
144.5	-0.0007	0.0011	0.0024	0.017	-0.0012		144.4	-0.0065	0.00576	-0.0006	0.00297	0.011375
144.6	0.0057	-0.0016	-0.0014	0.0192	-0.0001		144.5	-0.0062	0.01152	-0.00336	0.00308	0.010556
144.7	0.0089	-0.0007	0.0005	0.02	0.0017		144.6	-0.0049	0.01044	-0.00096	0.00671	0.009646
144.8	0.0148	-0.0018	0.0012	0.0158	-0.0003		144.7	-0.0004	0.00972	0.00156	0.0088	0.010374
144.9	0.0114	-0.006	-0.0003	0.011	0.0023		144.8	-0.0023	0.0114	0.00288	0.00924	0.012012
145	0.0115	-0.0072	-0.0005	0.006	0.0011		144.9	-0.0016	0.01224	0.00384	0.00913	0.008099
145.1	0.0095	-0.0015	0.004	0.0056	-0.0027		145	0.0025	0.01356	0.00576	0.01452	0.008554
145.2	0.0108	0.0029	0.0096	-0.0005	-0.0058		145.1	0.0092	0.01332	0.003	0.01067	0.005642
145.3	0.0133	0.0038	0.0079	-0.0034	-0.0082		145.2	0.0088	0.01572	0.01116	0.00979	0.004277
145.4	0.01	-0.002	0.0058	-0.0055	-0.0097		145.3	0.0118	0.01332	0.00924	0.00385	0.002366
145.5	0.0089	-0.0035	0.0045	-0.0088	-0.0121		145.4	0.0115	0.00948	0.00732	-0.00088	-0.000273
145.6	0.0053	-0.0022	0.0035	-0.0149	-0.0096		145.5	0.0105	0.00648	0.00492	-0.00198	0.000182
145.7	0.0027	-0.005	0.0003	-0.0125	-0.0076		145.6	0.0158	0.00048	-0.00012	-0.00583	0.001729
145.8	-0.0057	-0.0044	0.0031	-0.012	-0.0115		145.7	0.0171	-0.00324	0.00048	-0.00759	-0.004732
145.9	-0.0025	-0.0051	0.0063	-0.0093	-0.0083		145.8	0.0169	-0.003	-0.00132	-0.00616	-0.009191
146	-0.0013	-0.0074	0.0044	-0.0071	-0.0086		145.9	0.0152	-0.00684	-0.00324	-0.00616	-0.012376
146.1	-0.0019	-0.0063	0.0051	-0.0068	-0.007		146	0.0125	-0.01008	-0.00336	-0.00693	-0.01456
146.2	-0.0002	-0.0028	0.0037	-0.0087	-0.0139		146.1	0.0115	-0.00912	-3.24e-08	-0.01056	-0.018382
146.3	1.46e-11	-0.0049	0.0061	-0.0169	-0.0109		146.2	0.0115	-0.00972	-0.0024	-0.01221	-0.014105
146.4	-0.002	-0.0061	0.0022	-0.0138	-0.0066		146.3	0.0084	-0.0078	-0.00576	-0.01034	-0.016016
146.5	-0.0045	-0.0118	0.01	-0.0076	-0.0106		146.4	0.0078	-0.01116	0.00672	-0.00693	-0.019747
146.6	-0.0085	-0.0063	0.0111	-0.01	-0.0031		146.5	0.0142	-0.01344	0.00456	-0.01672	-0.024752
146.7	-0.009	-0.0083	0.0078	-0.0058	0.003		146.6	0.0105	-0.01236	0.00576	-0.02013	-0.029484
146.8	-0.0097	-0.0003	0.004	-0.0063	0.0139		146.7	0.0156	-0.01656	0.00012	-0.02101	-0.032305
146.9	-0.0039	0.0064	0.0013	-0.0025	0.019		146.8	0.0133	-0.02604	-0.00348	-0.02288	-0.034398
147	-0.0001	0.0113	0.005	-0.0095	0.0228		146.9	0.0107	-0.0222	-0.00516	-0.01936	-0.024934
147.1	0.0036	0.0194	0.0094	-0.012	0.0216		147	0.0101	-0.02004	-0.01152	-0.03157	-0.029757
147.2	0.0062	0.0166	0.0149	-0.0146	0.0266		147.1	0.0074	-0.003	0.00024	-0.033	-0.031304
147.3	0.0069	0.0126	0.0179	-0.0075	0.0237		147.2	0.0045	0.00588	0.01248	-0.02607	-0.032305
147.4	0.012	0.0196	0.0194	-0.0115	0.0185		147.3	0.0002	0.00684	0.0102	-0.01925	-0.031577
147.5	0.015	0.0267	0.0184	-0.0148	0.0218		147.4	-0.0026	0.0132	0.0144	-0.02794	-0.035672
147.6	0.0162	0.0253	0.0107	-0.0247	0.0244		147.5	-0.0016	0.01776	0.01692	-0.03388	-0.041132
147.7	0.0171	0.0226	0.0048	-0.0248	0.0182		147.6	0.0018	0.018	0.02136	-0.03762	-0.031668
147.8	0.0144	0.0258	0.0026	-0.0306	0.0261		147.7	0.0062	0.0264	0.03048	-0.03553	-0.02821
147.9	0.0131	0.0234	0.0004	-0.0299	0.0369		147.8	0.0132	0.0342	0.04044	-0.02904	-0.018928
148	0.0092	0.0237	0.0001	-0.0224	0.0327		147.9	0.0199	0.02916	0.04032	-0.03091	-0.019019
148.1	0.0118	0.0257	0.0044	-0.0312	0.0303		148	0.0258	0.03708	0.04728	-0.02761	-0.019474
148.2	0.0086	0.027	0.0027	-0.0395	0.0219		148.1	0.0312	0.0324	0.03804	-0.03025	-0.027755
148.3	0.0097	0.0256	0.0016	-0.0491	0.0045		148.2	0.0362	0.03564	0.05148	-0.02112	-0.030758
148.4	0.0055	0.0137	-0.0069	-0.0717	0.0045		148.3	0.0452	0.02976	0.0498	-0.02563	-0.030849
148.5	-0.0149	-0.0021	-0.0151	-0.0826	-0.0063		148.4	0.0348	0.03888	0.054	-0.0286	-0.0273
148.6	-0.0274	-0.0054	-0.029	-0.0911	-0.0085		148.5	0.0337	0.0204	0.06	-0.01969	-0.026208
148.7	-0.0448	-0.0144	-0.0454	-0.0922	-0.0125		148.6	0.0371	0.0204	0.0594	-0.04147	-0.0273
148.8	-0.0515	-0.0161	-0.0486	-0.0933	-0.0617		148.7	0.0363	0.01836	0.05916	-0.04972	-0.028119
148.9	-0.0555	-0.0161	-0.0548	-0.097	-0.076		148.8	0.0354	0.01176	0.05796	-0.04741	-0.030849
149	-0.058	-0.0203	-0.0641	-0.1019	-0.0784		148.9	0.0241	0.01128	-0.00468	-0.04554	-0.04004
149.1	-0.075	-0.0231	-0.0653	-0.1026	-0.0784		149	0.0174	-0.0204	-0.0444	-0.04147	-0.04004
149.2	-0.0791	-0.0305	-0.0677	-0.1043	-0.0787		149.1	0.0192	-0.0204	-0.04932	-0.03454	-0.03367
149.3	-0.0861	-0.0537	-0.0782	-0.1043	-0.0863		149.2	0.0241	-0.03384	-0.05592	-0.03454	-0.030849
149.4	-0.0869	-0.0601	-0.0834	-0.1146	-0.0947		149.3	0.0192	-0.03384	-0.04932	-0.01969	-0.028119
149.5	-0.0916	-0.0666	-0.0971	-0.1148	-0.0947		149.4	0.0241	-0.0204	-0.0444	-0.01507	-0.0273
149.6	-0.0917	-0.0689	-0.0973	-0.1156	-0.1042		149.5	0.028	-0.0204	-0.0396	0.01199	-0.026208
149.7	-0.0936	-0.1185	-0.1021	-0.13	-0.1396		149.6	0.0287	0.01128	-0.00468	0.01595	-0.025571
149.8	-0.097	-0.1236	-0.1164	-0.13	-0.1571		149.7	0.0354	0.01176	0.05796	0.02442	-0.019474
149.9	-0.1038	-0.1491	-0.1229	-0.1578	-0.2501		149.8	0.0363	0.01836	0.05916	0.02849	0.002548
150	-0.1111	-0.1729	-0.1492	-0.1711	-1.4205		149.9	0.0371	0.0204	0.0594	0.03421	0.110292
150.1	-0.1157	-0.185	-0.2115	-1.4978	-3.6347		150	0.0401	0.02244	0.06	0.0605	0.329693
150.2	-0.1899	-0.2868	-1.3437	-3.41002	-5.4777		150.1	0.0426	0.053514	0.102474	0.190735	0.329693
150.3	-0.5204	-0.9232	-3.0999	-5.9698	-5.4777		150.2	0.161	0.34284	0.3918	0.45594	0.329693
150.4	-1.0373	-2.31065	-5.38565	-5.9698	-5.4777		150.3	0.4021	0.34284	0.3918	0.45595	0.329693
150.5	-2.2005	-3.6679	-6.1365	-5.9698	-5.4777		150.4	0.4021	0.34284	0.3918	0.45595	0.329693
150.6	-2.5752	-4.7907	-6.1365	-5.9698	-5.4777		150.5	0.4021	0.34284	0.3918	0.45595	0.329693
150.7	-2.6423	-5.094	-6.1365	-5.9698	-5.4777		150.6	0.4021	0.34284	0.3918	0.45892	0.329693
150.8	-2.6423	-5.094	-6.1365	-5.9698	-5.4777		150.7	0.4021	0.34284	0.3918	0.45925	0.333424
150.9	-2.6423	-5.094	-6.1365	-5.9698	-5.4777		150.8	0.4021	0.34284	0.3918	0.46585	0.353353
151	-2.6423	-5.094	-6.1365	-5.9698	-5.4777		150.9	0.4021	0.34284	0.3918	0.52448	0.712348
151.1	-2.6423	-5.094	-6.1365	-5.9698	-5.4876		151	0.4021	0.34284	0.42408	0.55836	2.20548
151.2	-2.6423	-5.1014	-6.1464	-5.9797	-5.6135		151.1	0.4343	0.41424	0.475318	0.665718	3.67421
151.3	-2.6423	-5.1014	-6.2043	-6.0878	-6.0663		151.2	0.493	0.476758	0.69864	1.2431	4.93593
151.4	-2.6522	-5.1113	-6.2682	-6.10562	-5.6135		151.3	0.5059	0.648589	1.25795	2.79047	6.1829
151.5	-2.6783	-5.1495	-6.2723	-6.0878	-5.4876		151.4	0.6027	0.846	2.40384	3.94547	7.2568
151.6	-2.6902	-5.15913	-6.2723	-5.9797	-5.4777		151.5	1.057	1.4214	3.26316	5.04724	8.46646
151.7	-2.6951	-5.1941	-6.2682	-5.9698	-6.0889		151.6	1.2976	1.75885	3.77845	5.97708	9.46246
151.8	-2.6902	-5.1941	-6.2682	-6.0878	-5.3456		151.7	1.3736	2.26032	4.5186	7.00404	10.4997
151.9	-2.6902	-5.267	-6.4649	-5.8377	-4.6741		151.8	1.6151	2.66221	5.20081	7.91979	11.5073
152	-2.6951	-5.3151	-6.4649	-5.3553	-3.9921		151.9	1.8325	3.12252	5.89236	8.82288	12.4311
152.1	-2.7264	-5.267	-6.2043	-4.9748	-3.2188		152	2.0066	3.5016	6.41076	9.61499	13.4169
152.2	-2.6783	-5.1495	-5.9961	-4.5727	-2.6232		152.1	2.1531	3.81516	7.01868	10.5193	14.3006
152.3	-2.6333	-5.0364	-5.851	-4.1773	-1.9317		152.2	2.3206	4.26864	7.6398	11.3507	15.1747
152.4	-2.5773	-5.0196	-5.6897	-3.7555	-1.23		152.3	2.5112	4.68816	8.28672	12.1041	15.9795
152.5	-2.5619	-4.8485	-5.5473	-3.3159	-0.6388		152.4	2.6759	5.01708	8.83092	12.8608	16.7562
152.6	-2.5115	-4.7812	-5.3645	-2.9076	-0.0596		152.5	2.886	5.3244	9.28536	13.5758	17.5408
152.7	-2.482	-4.7287	-5.179	-2.5254	0.520103		152.6	3.0039	5.59584	9.73944	14.238	18.3181
152.8	-2.4488	-4.6776	-4.9842	-2.1575	1.0563		152.7	3.143	5.85144	10.2356	14.9442	19.1011
152.9	-2.3932	-4.589	-4.7807	-1.816	1.627		152.8	3.2735	6.16344	10.677	15.6001	19.8465
153	-2.3726	-4.4862	-4.6232	-1.4488	2.173		152.9	3.3799	6.4476	11.14	16.2363	20.5494
153.1	-2.318	-4.4205	-4.4234	-1.0772	2.6891		153	3.5021	6.7356	11.5733	16.8771	21.2603
153.2	-2.2885	-4.3425	-4.2529	-0.7514	3.2232		153.1	3.6131	7.01784	12.0115	17.4968	21.9605
153.3	-2.2406	-4.3047	-4.0866	-0.3985	3.7409		153.2	3.7227	7.257	12.4153	18.0965	22.6231
153.4	-2.2147	-4.2162	-3.9176	-0.0513	4.2194		153.3	3.8347	7.52412	12.8509	18.6984	23.271
153.5	-2.1716	-4.1488	-3.739	0.2797	4.7468		153.4	3.9519	7.76712	13.2484	19.2792	23.8875
153.6	-2.1184	-4.0966	-3.6014	0.634602	5.246		153.5	4.0706	7.97892	13.6418	19.8675	24.5141
153.7	-2.1069	-4.0283	-3.4311	0.973401	5.7377		153.6	4.1882	8.211	14.0384	20.4241	25.1152
153.8	-2.0676	-3.9516	-3.2609	1.3157	6.2398		153.7	4.3019	8.45712	14.4142	20.948	25.7021
153.9	-2.0143	-3.8717	-3.088	1.6315	6.6717		153.8	4.4168	8.68332	14.7703	21.4796	26.2796
154	-1.9733	-3.8001	-2.9281	1.9421	7.1239		153.9	4.5283	8.90748	15.1336	21.998	26.8365
154.1	-1.9334	-3.7261	-2.7643	2.2426	7.5092		154	4.6329	9.12708	15.4936	22.5094	27.3887
154.2	-1.8886	-3.6519	-2.6158	2.5425	7.8944		154.1	4.7294	9.3408	15.8489	23.0047	27.9267
154.3	-1.8436	-3.5724	-2.4668	2.8327	8.2877		154.2	4.8487	9.54324	16.1912	23.4942	28.4665
154.4	-1.7898	-3.497	-2.3229	3.1272	8.6861		154.3	4.9665	9.74532	16.5232	23.9547	28.9831
154.5	-1.7359	-3.4179	-2.1789	3.4273	9.0742		154.4	5.0766	9.96588	16.859	24.4126	29.4725
154.6	-1.6903	-3.3342	-2.0115	3.7021	9.4501		154.5	5.1857	10.1705	17.1787	24.872	29.9317
154.7	-1.6307	-3.2596	-1.8551	3.9495	9.8098		154.6	5.2849	10.3832	17.4965	25.3353	30.4178
154.8	-1.5814	-3.184	-1.7031	4.1957	10.1615		154.7	5.3766	10.587	17.807	25.7786	30.8981
154.9	-1.5299	-3.1139	-1.5625	4.4352	10.4788		154.8	5.4677	10.7776	18.1075	26.2034	31.3556
155	-1.48	-3.0443	-1.4257	4.6749	10.8378		154.9	5.555	10.9567	18.4193	26.6332	31.8167
155.1	-1.4295	-2.9906	-1.3008	4.903	11.1511		155	5.654	11.1242	18.723	27.0544	32.2695
155.2	-1.3859	-2.9491	-1.1955	5.1202	11.441		155.1	5.7397	11.2865	19.0074	27.4533	32.7148
155.3	-1.3572	-2.8941	-1.0906	5.3387	11.7379		155.2	5.8291	11.4438	19.2821	27.8485	33.1372
155.4	-1.3168	-2.8401	-0.9843	5.564	12.0363		155.3	5.9035	11.6082	19.5644	28.2794	33.5477
155.5	-1.2959	-2.7911	-0.8786	5.7774	12.329		155.4	5.9865	11.772	19.8415	28.6741	33.9688
155.6	-1.2653	-2.741	-0.7688	5.9694	12.6012		155.5	6.0685	11.9302	20.1217	29.0195	34.3691
155.7	-1.2318	-2.6871	-0.6702	6.161	12.8573		155.6	6.1574	12.0946	20.402	29.3887	34.7395
155.8	-1.2023	-2.6384	-0.5871	6.354	13.1138		155.7	6.2446	12.2568	20.6744	29.7343	35.1124
155.9	-1.1759	-2.5925	-0.5008	6.5446	13.3673		155.8	6.3286	12.4106	20.9394	30.0836	35.4806
156	-1.1476	-2.5464	-0.4205	6.7334	13.611		155.9	6.4083	12.546	21.1928	30.4373	35.8379
156.1	-1.1209	-2.5027	-0.3444	6.9254	13.8649		156	6.4766	12.6742	21.4199	30.7562	36.1804
156.2	-1.0952	-2.4502	-0.2598	7.1047	14.101		156.1	6.5326	12.8102	21.6302	31.0659	36.5104
156.3	-1.0649	-2.4026	-0.1609	7.2739	14.3242		156.2	6.5872	12.9458	21.8603	31.3885	36.8454
156.4	-1.0308	-2.3517	-0.069	7.4312	14.5471		156.3	6.6415	13.0794	22.0709	31.6954	37.1841
156.5	-1.0017	-2.3039	0.015	7.5915	14.7776		156.4	6.699	13.2186	22.2775	32.0084	37.5126
156.6	-0.9706	-2.2627	0.1028	7.7515	14.9969		156.5	6.7598	13.3444	22.4875	32.3215	37.8413
156.7	-0.9389	-2.2085	0.1942	7.9074	15.2164		156.6	6.817	13.4675	22.6847	32.6212	38.173
156.8	-0.9002	-2.161	0.2803	8.0637	15.4245		156.7	6.8738	13.5994	22.8655	32.9075	38.499
156.9	-0.8699	-2.1109	0.3646	8.2274	15.6121		156.8	6.9321	13.7261	23.0548	33.2045	38.813
157	-0.846	-2.0574	0.4488	8.3678	15.7972		156.9	6.9971	13.8514	23.2543	33.4993	39.1123
157.1	-0.8138	-2.024	0.5267	8.4956	15.9889		157	7.0569	13.9728	23.4485	33.7794	39.4128
157.2	-0.7979	-1.985	0.6007	8.6312	16.1878		157.1	7.1235	14.0898	23.6464	34.0742	39.7073
157.3	-0.7795	-1.9466	0.6692	8.7805	16.3767		157.2	7.1854	14.2066	23.8582	34.3619	40.0302
157.4	-0.7566	-1.9095	0.742	8.9054	16.5513		157.3	7.2451	14.3242	24.0522	34.6429	40.3158
157.5	-0.7324	-1.8684	0.8084	9.0369	16.7254		157.4	7.3065	14.4564	24.2504	34.924	40.5668
157.6	-0.7056	-1.832	0.8787	9.1752	16.891		157.5	7.3679	14.5856	24.4424	35.188	40.8378
157.7	-0.6832	-1.8031	0.9341	9.3076	17.0593		157.6	7.4274	14.7013	24.614	35.4526	41.1085
157.8	-0.6585	-1.764	0.9978	9.4368	17.2028		157.7	7.4896	14.817	24.7792	35.7195	41.367
157.9	-0.6297	-1.7244	1.0641	9.5741	17.3511		157.8	7.5423	14.9264	24.9413	35.9773	41.6073
158	-0.5995	-1.6823	1.1244	9.6959	17.5099		157.9	7.5975	15.0374	25.1282	36.2317	41.8537
158.1	-0.5798	-1.6464	1.1817	9.8272	17.6731		158	7.6532	15.1393	25.3181	36.473	42.105
158.2	-0.5586	-1.6091	1.2406	9.9472	17.8168		158.1	7.7086	15.2406	25.4845	36.7176	42.3574
158.3	-0.5273	-1.5739	1.3026	10.0603	17.9439		158.2	7.7532	15.3384	25.6502	36.956	42.6006
158.4	-0.5017	-1.5359	1.3661	10.1696	18.0806		158.3	7.803	15.4366	25.8228	37.1893	42.8433
158.5	-0.4811	-1.5038	1.4151	10.266	18.2064		158.4	7.8585	15.5261	25.9774	37.4109	43.0842
158.6	-0.4613	-1.47	1.4629	10.3744	18.3247		158.5	7.9082	15.6277	26.126	37.6253	43.3305
158.7	-0.4447	-1.4499	1.5195	10.483	18.4541		158.6	7.9593	15.7297	26.2783	37.8436	43.5626
158.8	-0.4249	-1.4141	1.5752	10.5892	18.5688		158.7	8.0058	15.8309	26.4356	38.0563	43.7933
158.9	-0.4027	-1.3923	1.6228	10.6823	18.6923		158.8	8.0536	15.9228	26.5999	38.264	44.0141
159	-0.3837	-1.369	1.6661	10.7772	18.8224		158.9	8.1037	16.0271	26.7703	38.4796	44.2387
159.1	-0.3694	-1.3425	1.7113	10.8752	18.9495		159	8.1622	16.1237	26.9341	38.7013	44.4646
159.2	-0.3524	-1.3108	1.7623	10.9735	19.0642		159.1	8.2172	16.2194	27.0895	38.92	44.6825
159.3	-0.3343	-1.2792	1.8137	11.0655	19.1768		159.2	8.2634	16.3184	27.2514	39.1336	44.8907
159.4	-0.317	-1.2517	1.8632	11.1602	19.2821		159.3	8.3082	16.4064	27.3956	39.3286	45.1077
159.5	-0.2995	-1.2252	1.9144	11.245	19.3901		159.4	8.3545	16.5005	27.5393	39.5315	45.3337
159.6	-0.2811	-1.1962	1.9602	11.3261	19.4897		159.5	8.398	16.5854	27.6925	39.7398	45.5619
159.7	-0.264	-1.1688	2.0069	11.4098	19.5891		159.6	8.4389	16.6813	27.8476	39.9516	45.7749
159.8	-0.2449	-1.1488	2.053	11.489	19.6923		159.7	8.4859	16.7676	27.9874	40.1563	45.987
159.9	-0.2365	-1.1253	2.1012	11.5644	19.7921		159.8	8.5274	16.8646	28.1258	40.3598	46.1882
160	-0.227	-1.1033	2.1487	11.65	19.8927		159.9	8.5721	16.9489	28.2766	40.5501	46.3849
160.1	-0.2151	-1.0752	2.1994	11.7227	19.9874		160	8.6129	17.0304	28.4191	40.7305	46.5863
160.2	-0.1958	-1.0525	2.2375	11.8051	20.0796		160.1	8.6438	17.1139	28.5349	40.9004	46.7768
160.3	-0.1826	-1.0344	2.282	11.8872	20.1654		160.2	8.6787	17.1984	28.6678	41.0692	46.9646
160.4	-0.167	-1.0166	2.3232	11.9695	20.2509		160.3	8.7179	17.2789	28.7921	41.252	47.1577
160.5	-0.1559	-0.994	2.3616	12.0417	20.34		160.4	8.7557	17.3605	28.9154	41.4318	47.3418
160.6	-0.1396	-0.9755	2.4022	12.1189	20.4309		160.5	8.7893	17.4394	29.0512	41.6098	47.5228
160.7	-0.1264	-0.9515	2.4445	12.1959	20.5237		160.6	8.8254	17.5202	29.1716	41.7835	47.7053
160.8	-0.1134	-0.9265	2.489	12.2712	20.6088		160.7	8.861	17.6016	29.2976	41.9642	47.8842
160.9	-0.0982	-0.9018	2.5365	12.3421	20.6955		160.8	8.9011	17.6864	29.4236	42.1389	48.0595
161	-0.0764	-0.8842	2.5763	12.418	20.7808		160.9	8.9449	17.7637	29.5436	42.2973	48.2417
161.1	-0.0673	-0.8709	2.6126	12.4935	20.8601		161	8.9835	17.8312	29.6524	42.4682	48.4303
161.2	-0.0571	-0.8514	2.6536	12.5629	20.9363		161.1	9.0193	17.904	29.7679	42.6549	48.6161
161.3	-0.0414	-0.8368	2.6876	12.6271	21.0134		161.2	9.0594	17.98	29.8729	42.8257	48.8044
161.4	-0.0301	-0.8153	2.7206	12.6952	21.0894		161.3	9.0984	18.0619	29.9705	42.9884	48.9738
161.5	-0.017	-0.7939	2.763	12.7575	21.1651		161.4	9.1331	18.1355	30.0731	43.1464	49.1483
161.6	0.0026	-0.7772	2.7923	12.8182	21.2379		161.5	9.1693	18.2022	30.1777	43.3121	49.3341
161.7	0.0145	-0.7645	2.8254	12.8799	21.3125		161.6	9.1997	18.2803	30.2809	43.4786	49.5148
161.8	0.0249	-0.7506	2.8482	12.9457	21.3818		161.7	9.2349	18.3552	30.3893	43.6347	49.6866
161.9	0.0336	-0.7305	2.8782	13.0104	21.4533		161.8	9.2712	18.4325	30.5042	43.7802	49.8493
162	0.05	-0.7096	2.9124	13.0701	21.5192		161.9	9.3058	18.5038	30.6157	43.9179	50.0117
162.1	0.0633	-0.6878	2.9474	13.142	21.589		162	9.3357	18.5692	30.7236	44.0663	50.1721
162.2	0.078	-0.6682	2.9817	13.2052	21.6525		162.1	9.3689	18.6402	30.8382	44.2174	50.3304
162.3	0.0912	-0.6465	3.0083	13.257	21.7165		162.2	9.4084	18.7039	30.9461	44.3587	50.4804
162.4	0.1062	-0.626	3.0404	13.3126	21.784		162.3	9.4461	18.7714	31.0464	44.5034	50.6258
162.5	0.1194	-0.61	3.0745	13.3658	21.8541		162.4	9.4804	18.8354	31.1507	44.6499	50.7769
162.6	0.1279	-0.5965	3.1124	13.4245	21.9146		162.5	9.5153	18.902	31.2487	44.7883	50.9312
162.7	0.1405	-0.5796	3.1477	13.4797	21.9786		162.6	9.5483	18.9593	31.352	44.9327	51.0748
162.8	0.1515	-0.5644	3.1763	13.5328	22.0421		162.7	9.5813	19.0294	31.4556	45.07	51.2159
162.9	0.1582	-0.5457	3.2092	13.5885	22.1031		162.8	9.6126	19.0943	31.5533	45.1945	51.3541
163	0.1703	-0.5276	3.2442	13.642	22.1572		162.9	9.643	19.1551	31.6535	45.3167	51.5086
163.1	0.1858	-0.5115	3.2723	13.6961	22.2035		163	9.6784	19.2234	31.7617	45.447	51.6657
163.2	0.1977	-0.4934	3.3082	13.7471	22.2462		163.1	9.7169	19.282	31.8637	45.582	51.8084
163.3	0.2098	-0.4732	3.3401	13.7847	22.2896		163.2	9.7492	19.3411	31.9556	45.7113	51.9445
163.4	0.2191	-0.4597	3.3687	13.8215	22.3434		163.3	9.7856	19.4076	32.0488	45.8429	52.0828
163.5	0.2315	-0.4528	3.3911	13.8661	22.3934		163.4	9.815	19.4747	32.1509	45.9737	52.2262
163.6	0.2397	-0.4397	3.408	13.9173	22.4417		163.5	9.8436	19.5368	32.2583	46.1042	52.369
163.7	0.2461	-0.4248	3.436	13.9644	22.4954		163.6	9.8779	19.6026	32.3605	46.2262	52.4976
163.8	0.2507	-0.4079	3.4615	14.0107	22.543		163.7	9.9105	19.6675	32.4682	46.3506	52.6187
163.9	0.2625	-0.3982	3.4799	14.0582	22.5951		163.8	9.9411	19.7328	32.5693	46.4728	52.7478
164	0.2737	-0.3844	3.4979	14.1024	22.6515		163.9	9.9773	19.7848	32.6646	46.5896	52.8804
164.1	0.2824	-0.373	3.5196	14.15	22.701		164	10.0024	19.8466	32.7614	46.7128	53.0134
164.2	0.293	-0.3601	3.5477	14.1897	22.7485		164.1	10.0304	19.9013	32.8544	46.8265	53.1394
164.3	0.3052	-0.3481	3.5712	14.2303	22.792		164.2	10.0584	19.9651	32.9551	46.9531	53.263
164.4	0.3115	-0.333	3.5952	14.2707	22.8443		164.3	10.0975	20.0196	33.0382	47.0804	53.3868
164.5	0.3186	-0.3191	3.6196	14.3115	22.8926		164.4	10.1268	20.0736	33.1261	47.2076	53.517
164.6	0.3277	-0.3064	3.6428	14.3543	22.9408		164.5	10.1513	20.1257	33.206	47.3287	53.6548
164.7	0.3391	-0.2913	3.6695	14.3945	22.9915		164.6	10.1747	20.181	33.288	47.4497	53.785
164.8	0.3507	-0.277	3.6991	14.4339	23.0391		164.7	10.2026	20.247	33.3732	47.565	53.9094
164.9	0.3636	-0.2631	3.7226	14.4769	23.0922		164.8	10.2251	20.3016	33.4529	47.678	54.0479
165	0.3781	-0.2467	3.7468	14.5085	23.1369		164.9	10.2475	20.3556	33.5226	47.7801	54.1839
165.1	0.3897	-0.2315	3.77	14.5542	23.1755		165	10.2721	20.4218	33.612	47.9028	54.3059
165.2	0.3963	-0.2149	3.7898	14.5934	23.2099		165.1	10.3036	20.4802	33.6907	48.0236	54.4181
165.3	0.4061	-0.2024	3.8078	14.6301	23.2435		165.2	10.3347	20.5319	33.7639	48.1342	54.5322
165.4	0.4104	-0.1956	3.8249	14.6665	23.2783		165.3	10.3559	20.5958	33.8528	48.2548	54.6561
165.5	0.4209	-0.1903	3.8416	14.702	23.3158		165.4	10.3823	20.6489	33.9312	48.3751	54.7718
165.6	0.4246	-0.1874	3.8642	14.7413	23.3465		165.5	10.4084	20.7026	34.0146	48.4931	54.8801
165.7	0.4299	-0.1741	3.8897	14.7738	23.3868		165.6	10.4325	20.7505	34.0856	48.6009	55.0043
165.8	0.4401	-0.1647	3.9062	14.8106	23.4348		165.7	10.4518	20.8034	34.1623	48.7057	55.1227
165.9	0.4498	-0.1496	3.9323	14.8491	23.4735		165.8	10.4758	20.8544	34.2433	48.8094	55.2371
166	0.4589	-0.1362	3.9609	14.8779	23.5169		165.9	10.4996	20.9074	34.3308	48.9195	55.3489
166.1	0.4713	-0.1272	3.9772	14.9075	23.5572		166	10.5249	20.9626	34.4063	49.0269	55.4563
166.2	0.4755	-0.1217	3.9968	14.9386	23.5962		166.1	10.5495	21.0102	34.485	49.1297	55.572
166.3	0.4816	-0.1154	4.0172	14.9683	23.6402		166.2	10.5713	21.057	34.5502	49.2377	55.6829
166.4	0.4859	-0.1075	4.0366	15.0029	23.6823		166.3	10.5946	21.1147	34.6259	49.348	55.7944
166.5	0.492	-0.0967	4.0592	15.0334	23.7215		166.4	10.623	21.163	34.691	49.4535	55.9031
166.6	0.4947	-0.0868	4.0782	15.0669	23.7629		166.5	10.6489	21.2117	34.7599	49.5611	56.0095
166.7	0.4953	-0.0721	4.0985	15.0984	23.8054		166.6	10.6728	21.2628	34.823	49.6653	56.1238
166.8	0.5028	-0.0622	4.1173	15.1305	23.8438		166.7	10.6925	21.3048	34.8853	49.7768	56.2334
166.9	0.5072	-0.0527	4.1383	15.1613	23.8865		166.8	10.7135	21.3439	34.9541	49.8759	56.3383
167	0.512	-0.0431	4.1571	15.1994	23.9258		166.9	10.7369	21.3845	35.025	49.9711	56.4472
167.1	0.5195	-0.0303	4.1805	15.2382	23.9509		167	10.765	21.4396	35.1018	50.0756	56.559
167.2	0.5318	-0.0171	4.204	15.2754	23.9865		167.1	10.791	21.4807	35.1763	50.1572	56.6629
167.3	0.5438	-0.0092	4.2208	15.3079	24.0177		167.2	10.8136	21.5264	35.2523	50.2452	56.7678
167.4	0.5479	0.0049	4.2345	15.3391	24.0449		167.3	10.8355	21.5664	35.3317	50.3416	56.8755
167.5	0.5568	0.0136	4.2463	15.3635	24.0824		167.4	10.8584	21.6193	35.4137	50.4259	56.9869
167.6	0.5591	0.018	4.2519	15.3966	24.1112		167.5	10.8831	21.6713	35.4832	50.5224	57.0921
167.7	0.5627	0.026299	4.2665	15.4242	24.1435		167.6	10.906	21.7184	35.5526	50.6156	57.1973
167.8	0.5693	0.0334	4.2807	15.4504	24.1782		167.7	10.9268	21.762	35.62	50.7066	57.3038
167.9	0.5745	0.044199	4.3009	15.483	24.2118		167.8	10.9463	21.8102	35.694	50.8032	57.4137
168	0.5859	0.0526	4.3163	15.5039	24.2424		167.9	10.9697	21.8506	35.7605	50.9035	57.5141
168.1	0.5923	0.0635	4.333	15.5245	24.2748		168	10.9914	21.8996	35.827	51.005	57.6164
168.2	0.5964	0.074699	4.3447	15.5446	24.3121		168.1	11.0163	21.9476	35.8961	51.1048	57.7111
168.3	0.6044	0.0865	4.3606	15.5724	24.3395		168.2	11.0348	21.9974	35.9639	51.195	57.8085
168.4	0.6153	0.1021	4.3824	15.5958	24.3663		168.3	11.0544	22.0483	36.027	51.2876	57.9094
168.5	0.6252	0.1097	4.3974	15.6232	24.3966		168.4	11.0771	22.0915	36.092	51.3829	58.0029
168.6	0.6305	0.1186	4.4133	15.6547	24.4243		168.5	11.1006	22.1356	36.1588	51.4785	58.1017
168.7	0.638	0.131899	4.4346	15.6812	24.4571		168.6	11.124	22.1773	36.2226	51.5683	58.1995
168.8	0.6471	0.141	4.449	15.7119	24.485		168.7	11.144	22.2206	36.2844	51.6517	58.2943
168.9	0.6554	0.152399	4.4642	15.7376	24.5148		168.8	11.1644	22.2612	36.3516	51.7449	58.3857
169	0.6636	0.1609	4.4801	15.7647	24.5423		168.9	11.1914	22.2991	36.4186	51.8321	58.4788
169.1	0.6714	0.1672	4.499	15.792	24.5707		169	11.2118	22.3343	36.4819	51.9154	58.5675
169.2	0.6784	0.1773	4.5153	15.8232	24.5996		169.1	11.228	22.3712	36.5375	51.9988	58.6551
169.3	0.6832	0.1894	4.5331	15.8496	24.6274		169.2	11.2499	22.4105	36.5995	52.0793	58.7507
169.4	0.6915	0.1971	4.5444	15.8766	24.6527		169.3	11.275	22.4482	36.6646	52.1629	58.8329
169.5	0.6999	0.2043	4.5603	15.904	24.6831		169.4	11.2979	22.4898	36.7291	52.2581	58.9149
169.6	0.7114	0.2128	4.5793	15.9285	24.7114		169.5	11.3248	22.5352	36.7932	52.346	58.9985
169.7	0.7221	0.2245	4.5953	15.955	24.7411		169.6	11.3485	22.5746	36.8534	52.4308	59.0875
169.8	0.7318	0.2343	4.6114	15.9893	24.7672		169.7	11.3709	22.6103	36.911	52.5099	59.183
169.9	0.7405	0.246599	4.6272	16.0171	24.7935		169.8	11.3844	22.6457	36.9718	52.5915	59.2687
170	0.751	0.2592	4.6435	16.0412	24.8189		169.9	11.4044	22.681	37.031	52.6811	59.3625
170.1	0.7599	0.2635	4.659	16.0636	24.8462		170	11.425	22.7122	37.094	52.7604	59.4621
170.2	0.7672	0.268099	4.6739	16.085	24.8651		170.1	11.4446	22.7503	37.1568	52.851	59.5535
170.3	0.774	0.2758	4.6875	16.1064	24.8865		170.2	11.4696	22.7957	37.2229	52.9431	59.6445
170.4	0.7788	0.2825	4.6995	16.1301	24.9106		170.3	11.4948	22.8326	37.2802	53.0244	59.7315
170.5	0.7815	0.2928	4.7143	16.1547	24.9354		170.4	11.5149	22.8637	37.334	53.1063	59.8189
170.6	0.7895	0.3035	4.7311	16.1794	24.9577		170.5	11.5296	22.9015	37.3878	53.1816	59.9098
170.7	0.7972	0.3163	4.7482	16.2082	24.9804		170.6	11.5443	22.9348	37.4371	53.2576	59.9981
170.8	0.8064	0.3283	4.766	16.2317	25.0046		170.7	11.56	22.9774	37.4909	53.3337	60.0819
170.9	0.8138	0.3388	4.7835	16.2539	25.0285		170.8	11.5852	23.0183	37.5475	53.4101	60.1668
171	0.8222	0.3445	4.8	16.2775	25.0481		170.9	11.6091	23.058	37.5998	53.4847	60.2501
171.1	0.8331	0.3529	4.8188	16.2979	25.0728		171	11.627	23.0974	37.6543	53.563	60.3321
171.2	0.8365	0.361799	4.8348	16.3207	25.0924		171.1	11.6416	23.1431	37.7144	53.638	60.4174
171.3	0.8425	0.3718	4.8488	16.3402	25.1144		171.2	11.6608	23.1804	37.7698	53.7115	60.5
171.4	0.8528	0.3793	4.8599	16.3632	25.1362		171.3	11.6797	23.2147	37.821	53.7893	60.5884
171.5	0.8577	0.3869	4.8733	16.386	25.1573		171.4	11.6994	23.25	37.8778	53.8718	60.671
171.6	0.863	0.3993	4.8913	16.4055	25.176		171.5	11.7213	23.2882	37.9385	53.955	60.7594
171.7	0.8735	0.409199	4.9049	16.4241	25.1929		171.6	11.7425	23.3278	37.9997	54.0415	60.847
171.8	0.8773	0.4152	4.9145	16.44	25.2083		171.7	11.7654	23.3566	38.0558	54.1211	60.9374
171.9	0.8794	0.4167	4.9214	16.455	25.2279		171.8	11.784	23.3922	38.115	54.1918	61.0214
172	0.8804	0.418	4.9318	16.4754	25.2512		171.9	11.8007	23.4311	38.1676	54.2722	61.1029
172.1	0.8842	0.4229	4.9428	16.4968	25.2749		172	11.8197	23.4642	38.2214	54.3534	61.1845
172.2	0.8912	0.434199	4.9551	16.5183	25.2958		172.1	11.8392	23.4966	38.2723	54.4303	61.2677
172.3	0.9034	0.4473	4.9701	16.5375	25.3164		172.2	11.8535	23.5282	38.3178	54.5065	61.3431
172.4	0.918	0.4573	4.98	16.5594	25.3457		172.3	11.8674	23.5604	38.3638	54.5841	61.4157
172.5	0.9217	0.4663	4.9937	16.5819	25.3721		172.4	11.8869	23.592	38.414	54.661	61.4959
172.6	0.928	0.4808	5.0132	16.6041	25.3908		172.5	11.9058	23.6243	38.4643	54.7418	61.5713
172.7	0.9403	0.4912	5.0303	16.6239	25.4102		172.6	11.9224	23.6612	38.5207	54.8126	61.651
172.8	0.9492	0.4975	5.0427	16.6453	25.4253		172.7	11.9355	23.6944	38.5724	54.8856	61.7314
172.9	0.9541	0.507199	5.0584	16.6622	25.4446		172.8	11.9501	23.731	38.6243	54.9604	61.8087
173	0.9616	0.5172	5.0696	16.6836	25.4627		172.9	11.9707	23.7617	38.6734	55.0297	61.8893
173.1	0.9678	0.5232	5.0808	16.7042	25.4794		173	11.9921	23.7964	38.7212	55.1011	61.967
173.2	0.9725	0.534099	5.0945	16.7238	25.4974		173.1	12.0076	23.8286	38.7793	55.1681	62.0424
173.3	0.9774	0.5399	5.1048	16.7427	25.5211		173.2	12.027	23.8613	38.8379	55.2323	62.1183
173.4	0.9818	0.549	5.1155	16.7663	25.5404		173.3	12.05	23.9026	38.8943	55.3022	62.1932
173.5	0.9874	0.555	5.1253	16.7852	25.5634		173.4	12.0706	23.9417	38.9476	55.3734	62.2708
173.6	0.9955	0.5634	5.1389	16.8059	25.5868		173.5	12.0908	23.978	38.9996	55.4402	62.3487
173.7	1.0027	0.5755	5.1514	16.8246	25.6035		173.6	12.0996	24.0109	39.0529	55.508	62.4262
173.8	1.0108	0.5882	5.1653	16.8405	25.6215		173.7	12.1172	24.0439	39.107	55.573	62.4997
173.9	1.017	0.5944	5.1741	16.8555	25.6427		173.8	12.1296	24.0718	39.1538	55.6413	62.5761
174	1.0184	0.6002	5.1845	16.8723	25.6664		173.9	12.1462	24.1044	39.1992	55.7113	62.649
174.1	1.0218	0.609	5.1973	16.8937	25.6818		174	12.1606	24.1369	39.2478	55.7794	62.7214
174.2	1.0274	0.6145	5.2094	16.913	25.7019		174.1	12.1809	24.1645	39.2926	55.8421	62.7996
174.3	1.0337	0.6162	5.2167	16.9352	25.7194		174.2	12.1966	24.1894	39.3349	55.9027	62.8803
174.4	1.0331	0.6251	5.2273	16.9501	25.7388		174.3	12.2089	24.2231	39.3865	55.9764	62.9576
174.5	1.0384	0.6295	5.2357	16.9697	25.7555		174.4	12.2288	24.2586	39.4355	56.0508	63.0262
174.6	1.0415	0.642	5.2478	16.9871	25.768		174.5	12.2537	24.2969	39.4835	56.1181	63.0989
174.7	1.0486	0.6497	5.2539	16.9989	25.7813		174.6	12.2698	24.333	39.5323	56.1803	63.1718
174.8	1.0515	0.6514	5.2587	17.0161	25.7963		174.7	12.2859	24.3655	39.5852	56.2444	63.2406
174.9	1.0529	0.6565	5.2686	17.0312	25.8112		174.8	12.3044	24.3997	39.6324	56.3103	63.3132
175	1.0535	0.6601	5.2754	17.0446	25.825		174.9	12.3192	24.4338	39.6756	56.3755	63.3862
175.1	1.0556	0.6668	5.2826	17.0581	25.8367		175	12.3345	24.4726	39.7219	56.4484	63.465
175.2	1.0576	0.6728	5.2878	17.0727	25.8499		175.1	12.3538	24.5029	39.7684	56.5198	63.5411
175.3	1.0628	0.6797	5.3006	17.0834	25.8681		175.2	12.3712	24.5344	39.8123	56.5857	63.6134
175.4	1.0639	0.6858	5.3064	17.1019	25.8854		175.3	12.3916	24.5654	39.8545	56.6459	63.6822
175.5	1.0655	0.6949	5.3142	17.1163	25.9007		175.4	12.4101	24.5902	39.8998	56.7081	63.753
175.6	1.0676	0.7015	5.3214	17.1319	25.9218		175.5	12.4267	24.6112	39.9449	56.7742	63.8259
175.7	1.0682	0.706	5.3304	17.1466	25.9377		175.6	12.4396	24.639	39.9877	56.8413	63.8964
175.8	1.0704	0.7151	5.3434	17.161	25.9455		175.7	12.4566	24.6703	40.0344	56.9111	63.9649
175.9	1.0758	0.7217	5.3535	17.1675	25.9628		175.8	12.4695	24.7028	40.0813	56.9754	64.0303
176	1.0807	0.7245	5.3591	17.1868	25.9784		175.9	12.4892	24.7328	40.1303	57.0395	64.0983
176.1	1.0802	0.7309	5.3665	17.207	25.9923		176	12.5077	24.7556	40.174	57.1026	64.1717
176.2	1.0819	0.7438	5.3769	17.2181	26.0044		176.1	12.5231	24.7868	40.219	57.1608	64.2477
176.3	1.0884	0.7508	5.3857	17.2325	26.0192		176.2	12.5427	24.8194	40.2606	57.2256	64.315
176.4	1.0905	0.7583	5.395	17.2483	26.0328		176.3	12.5545	24.8502	40.3038	57.2921	64.3848
176.5	1.0956	0.7667	5.4088	17.2634	26.0489		176.4	12.569	24.8821	40.3547	57.3576	64.4536
176.6	1.1038	0.7695	5.416	17.2803	26.0618		176.5	12.5836	24.9148	40.4048	57.4258	64.528
176.7	1.1114	0.777	5.425	17.297	26.0735		176.6	12.6023	24.9464	40.4525	57.4904	64.5943
176.8	1.1161	0.7794	5.4325	17.3124	26.0889		176.7	12.6156	24.9766	40.5035	57.5543	64.6615
176.9	1.1149	0.783	5.4408	17.3286	26.1009		176.8	12.6319	25.0021	40.5458	57.6189	64.7276
177	1.1153	0.7862	5.4513	17.3453	26.1144		176.9	12.6442	25.0327	40.5932	57.6814	64.7905
177.1	1.1181	0.7947	5.4613	17.3615	26.1271		177	12.6576	25.066	40.6386	57.747	64.8503
177.2	1.121	0.8038	5.4691	17.3733	26.1392		177.1	12.6714	25.0978	40.6799	57.8081	64.9138
177.3	1.1283	0.807999	5.4814	17.3843	26.1516		177.2	12.686	25.1245	40.7255	57.8667	64.9791
177.4	1.1339	0.8107	5.492	17.3961	26.1633		177.3	12.6994	25.1522	40.7683	57.916	65.0398
177.5	1.1363	0.8147	5.4997	17.4083	26.1768		177.4	12.7103	25.1864	40.8185	57.9807	65.1023
177.6	1.1374	0.8218	5.5067	17.4232	26.1951		177.5	12.7295	25.2142	40.8624	58.0407	65.1731
177.7	1.1392	0.8294	5.5104	17.442	26.2125		177.6	12.7436	25.2404	40.901	58.098	65.2463
177.8	1.1395	0.840299	5.5203	17.463	26.2286		177.7	12.7595	25.265	40.9423	58.1499	65.3183
177.9	1.1465	0.8527	5.5355	17.4824	26.2378		177.8	12.7728	25.3	40.9902	58.2113	65.3822
178	1.1573	0.8649	5.5513	17.4919	26.2517		177.9	12.7851	25.3332	41.0374	58.2781	65.4532
178.1	1.1685	0.873	5.559	17.5052	26.267		178	12.7999	25.3615	41.0809	58.337	65.5228
178.2	1.1739	0.8808	5.5675	17.5239	26.2746		178.1	12.8135	25.3924	41.1298	58.3993	65.5906
178.3	1.178	0.890599	5.5794	17.5365	26.2826		178.2	12.8282	25.4264	41.1784	58.4617	65.6546
178.4	1.1818	0.8966	5.5841	17.55	26.2943		178.3	12.847	25.4516	41.223	58.5254	65.7188
178.5	1.1803	0.9019	5.5919	17.5633	26.3038		178.4	12.8653	25.477	41.2668	58.5842	65.7814
178.6	1.1846	0.9079	5.6011	17.575	26.3138		178.5	12.8753	25.5059	41.3153	58.6445	65.8432
178.7	1.1887	0.9078	5.6042	17.5884	26.3301		178.6	12.8877	25.5332	41.3556	58.6971	65.9005
178.8	1.187	0.9103	5.6124	17.6067	26.3441		178.7	12.9002	25.56	41.3926	58.7517	65.961
178.9	1.1899	0.9187	5.6227	17.6248	26.3545		178.8	12.9092	25.5896	41.4342	58.8055	66.0258
179	1.1964	0.9236	5.63	17.6407	26.3667		178.9	12.9186	25.6174	41.4782	58.8557	66.0911
179.1	1.199	0.9305	5.6417	17.6528	26.3795		179	12.9243	25.6484	41.5236	58.909	66.1566
179.2	1.2004	0.9393	5.6504	17.6633	26.3975		179.1	12.9345	25.6789	41.5631	58.9644	66.225
179.3	1.2029	0.9421	5.6567	17.678	26.4121		179.2	12.947	25.7143	41.6039	59.0187	66.2851
179.4	1.205	0.9504	5.6656	17.6923	26.4211		179.3	12.9624	25.7414	41.6486	59.0782	66.3425
179.5	1.2099	0.9593	5.6747	17.7004	26.4355		179.4	12.9762	25.766	41.6882	59.132	66.4016
179.6	1.2146	0.9646	5.6829	17.7127	26.4489		179.5	12.9861	25.7898	41.7242	59.1847	66.4657
179.7	1.216	0.9736	5.6939	17.7222	26.457		179.6	12.9974	25.8158	41.7658	59.2387	66.5275
179.8	1.2212	0.976799	5.7023	17.7359	26.4699		179.7	13.0091	25.8401	41.8032	59.2936	66.5884
179.9	1.2217	0.9768	5.7091	17.7482	26.481		179.8	13.0209	25.8698	41.8493	59.3561	66.655
180	1.2261	0.9827	5.7217	17.7563	26.492		179.9	13.0312	25.9021	41.8936	59.418	66.7146
180.1	1.2334	0.9852	5.7301	17.7709	26.5011		180	13.0465	25.9291	41.9333	59.4758	66.7747
180.2	1.2375	0.9908	5.7407	17.7831	26.5159		180.1	13.0619	25.9584	41.9778	59.5328	66.8381
180.3	1.2447	0.9971	5.7495	17.7941	26.5262		180.2	13.0748	25.9855	42.0228	59.5851	66.8987
180.4	1.2519	1.0051	5.7608	17.8049	26.5345		180.3	13.0896	26.0192	42.071	59.6445	66.9599
180.5	1.2581	1.0073	5.7706	17.8151	26.5475		180.4	13.1051	26.0483	42.1145	59.6961	67.0178
180.6	1.2609	1.0103	5.7747	17.8197	26.5639		180.5	13.1144	26.0764	42.1547	59.7478	67.0746
180.7	1.264	1.0153	5.7832	17.8348	26.572		180.6	13.1224	26.1046	42.1996	59.801	67.1363
180.8	1.2693	1.0243	5.7963	17.8489	26.5814		180.7	13.1369	26.1281	42.2394	59.855	67.1971
180.9	1.2805	1.0295	5.8033	17.8531	26.5932		180.8	13.15	26.1564	42.276	59.9101	67.2616
181	1.2855	1.0342	5.8082	17.8604	26.6018		180.9	13.1598	26.1817	42.3142	59.9674	67.3173
181.1	1.2923	1.0392	5.8146	17.8715	26.6132		181	13.1738	26.209	42.3517	60.0246	67.3754
181.2	1.2964	1.0455	5.8229	17.8826	26.6283		181.1	13.1868	26.2261	42.3846	60.071	67.4325
181.3	1.302	1.0516	5.8318	17.8933	26.6376		181.2	13.1907	26.2464	42.4235	60.12	67.4867
181.4	1.3074	1.0568	5.8349	17.8988	26.6456		181.3	13.2001	26.2708	42.4622	60.1716	67.5458
181.5	1.3148	1.0593	5.8412	17.9033	26.6546		181.4	13.2091	26.2955	42.4963	60.2223	67.6054
181.6	1.3154	1.0618	5.8483	17.9175	26.6646		181.5	13.2225	26.3218	42.5342	60.2704	67.6635
181.7	1.3184	1.0698	5.8564	17.9348	26.6733		181.6	13.2353	26.3504	42.5734	60.325	67.7211
181.8	1.3226	1.0779	5.8657	17.9478	26.6812		181.7	13.2501	26.3766	42.6131	60.3735	67.7779
181.9	1.3264	1.0799	5.8682	17.9559	26.6978		181.8	13.2619	26.4002	42.6504	60.4217	67.8329
182	1.3291	1.0835	5.8711	17.9715	26.7035		181.9	13.2747	26.4208	42.6875	60.4738	67.8891
182.1	1.3311	1.094	5.8812	17.9786	26.711		182	13.285	26.4457	42.7206	60.5249	67.9434
182.2	1.3373	1.0984	5.8892	17.9875	26.7222		182.1	13.2959	26.476	42.7592	60.5754	68.0031
182.3	1.3399	1.099	5.8961	18.0012	26.7347		182.2	13.3111	26.4997	42.793	60.6265	68.0641
182.4	1.3454	1.1051	5.9029	18.0087	26.7498		182.3	13.3223	26.5228	42.8286	60.6754	68.1272
182.5	1.3514	1.1093	5.9083	18.0176	26.7607		182.4	13.337	26.5486	42.8628	60.7291	68.1849
182.6	1.3546	1.1157	5.913	18.0296	26.7709		182.5	13.3502	26.5752	42.8968	60.7803	68.2467
182.7	1.3583	1.125	5.9239	18.038	26.7812		182.6	13.3658	26.6002	42.9296	60.8252	68.3087
182.8	1.3647	1.1296	5.9317	18.0487	26.787		182.7	13.3773	26.6257	42.9691	60.8777	68.3716
182.9	1.3706	1.1373	5.9357	18.0552	26.7914		182.8	13.3877	26.6501	43.0064	60.9272	68.4281
183	1.3747	1.141	5.9374	18.0621	26.8016		182.9	13.398	26.6773	43.043	60.9761	68.4827
183.1	1.3766	1.1455	5.9406	18.0697	26.8109		183	13.4103	26.7007	43.0778	61.0244	68.5358
183.2	1.3783	1.1501	5.9476	18.0744	26.8212		183.1	13.4211	26.7246	43.1131	61.0777	68.5938
183.3	1.3818	1.1511	5.9508	18.0853	26.8337		183.2	13.4352	26.7444	43.1441	61.1271	68.6474
183.4	1.3855	1.1545	5.9518	18.0968	26.8428		183.3	13.4471	26.7738	43.1824	61.181	68.6948
183.5	1.3884	1.1604	5.9548	18.1096	26.8549		183.4	13.4612	26.793	43.2143	61.2276	68.743
183.6	1.3928	1.168	5.9632	18.1211	26.8659		183.5	13.4663	26.8114	43.2456	61.2698	68.8004
183.7	1.397	1.1724	5.9711	18.1329	26.8746		183.6	13.4724	26.83	43.2797	61.3162	68.8605
183.8	1.4053	1.1771	5.9809	18.1483	26.8841		183.7	13.4811	26.8561	43.3194	61.3702	68.914
183.9	1.4145	1.1786	5.9906	18.1598	26.8916		183.8	13.4942	26.8853	43.3554	61.4204	68.9697
184	1.4172	1.1803	5.9955	18.1692	26.9092		183.9	13.5119	26.9092	43.3879	61.4676	69.0272
184.1	1.4178	1.1832	6.0004	18.1838	26.9206		184	13.5269	26.9328	43.4208	61.5093	69.0826
184.2	1.421	1.1939	6.0149	18.1969	26.9308		184.1	13.5384	26.9569	43.4602	61.5592	69.1369
184.3	1.4285	1.2039	6.0196	18.2025	26.9414		184.2	13.5484	26.9792	43.4885	61.6051	69.1888
184.4	1.4354	1.2028	6.0235	18.2112	26.9518		184.3	13.5583	26.9962	43.5176	61.6494	69.2387
184.5	1.439	1.2042	6.029	18.219	26.9629		184.4	13.5689	27.0166	43.5461	61.6925	69.2886
184.6	1.4427	1.2098	6.0382	18.2278	26.9671		184.5	13.5776	27.0407	43.5744	61.741	69.3448
184.7	1.45	1.2141	6.0455	18.2308	26.9748		184.6	13.588	27.0664	43.6081	61.7881	69.4038
184.8	1.4566	1.2171	6.051	18.2376	26.9812		184.7	13.5994	27.0871	43.6421	61.8354	69.46
184.9	1.4602	1.2191	6.0522	18.2449	26.9892		184.8	13.6086	27.1099	43.6826	61.8802	69.5083
185	1.4618	1.2229	6.0541	18.2522	26.9996		184.9	13.6259	27.1319	43.7155	61.9245	69.5568
185.1	1.4695	1.2323	6.0601	18.2652	27.0108		185	13.64	27.1561	43.7498	61.9684	69.6094
185.2	1.4782	1.2373	6.0641	18.2782	27.0195		185.1	13.6547	27.1771	43.7826	62.0115	69.6641
185.3	1.4906	1.243	6.07	18.2879	27.0228		185.2	13.6656	27.199	43.813	62.0556	69.7139
185.4	1.4986	1.2483	6.0738	18.2952	27.029		185.3	13.6763	27.22	43.8487	62.0988	69.7693
185.5	1.5042	1.2528	6.0782	18.3043	27.0323		185.4	13.6882	27.2363	43.8752	62.1353	69.8248
185.6	1.5077	1.2584	6.0866	18.3152	27.037		185.5	13.6953	27.2581	43.9109	62.1795	69.8793
185.7	1.515	1.2603	6.0924	18.3227	27.0415		185.6	13.7081	27.2813	43.944	62.2253	69.9299
185.8	1.52	1.2636	6.0968	18.3313	27.0472		185.7	13.7171	27.3049	43.9748	62.2667	69.9772
185.9	1.5265	1.2653	6.1033	18.3415	27.0555		185.8	13.7275	27.3292	44.0083	62.3118	70.026
186	1.5315	1.2686	6.1086	18.354	27.0594		185.9	13.7376	27.3505	44.0452	62.361	70.0761
186.1	1.5335	1.2753	6.1121	18.3634	27.0627		186	13.7481	27.3683	44.0747	62.4066	70.1259
186.2	1.5397	1.2806	6.1142	18.3674	27.0669		186.1	13.7545	27.3942	44.1118	62.4515	70.1763
186.3	1.5431	1.2831	6.1142	18.3699	27.0704		186.2	13.76	27.4177	44.1491	62.4993	70.2219
186.4	1.5403	1.286	6.1203	18.379	27.0747		186.3	13.7705	27.4336	44.1798	62.547	70.2653
186.5	1.5417	1.2897	6.126	18.3862	27.0791		186.4	13.7757	27.4464	44.212	62.5897	70.3105
186.6	1.5443	1.297	6.1309	18.3923	27.0795		186.5	13.7857	27.4654	44.2388	62.627	70.3586
186.7	1.5474	1.3006	6.1336	18.4034	27.0796		186.6	13.7969	27.4835	44.2669	62.6644	70.4097
186.8	1.5456	1.304	6.1391	18.4094	27.088		186.7	13.8059	27.5065	44.2991	62.7071	70.4612
186.9	1.5466	1.3046	6.1411	18.4155	27.0938		186.8	13.8143	27.5332	44.33	62.7538	70.5137
187	1.5455	1.3108	6.1479	18.4213	27.1		186.9	13.8208	27.5555	44.3675	62.7969	70.5599
187.1	1.5482	1.3178	6.1532	18.4271	27.1096		187	13.8312	27.5808	44.4019	62.8415	70.6137
187.2	1.5491	1.3237	6.1572	18.4347	27.1142		187.1	13.8427	27.5974	44.4288	62.8813	70.6661
187.3	1.5519	1.3286	6.1625	18.4462	27.119		187.2	13.8495	27.619	44.465	62.9298	70.714
187.4	1.5579	1.334	6.1671	18.4507	27.1246		187.3	13.866	27.6415	44.4952	62.9728	70.7617
187.5	1.5632	1.3387	6.1739	18.4574	27.1335		187.4	13.8792	27.6604	44.5236	63.0137	70.8068
187.6	1.5669	1.3466	6.1821	18.4614	27.1384		187.5	13.8882	27.678	44.5546	63.0564	70.8527
187.7	1.5712	1.3527	6.1866	18.4661	27.1444		187.6	13.8977	27.693	44.5867	63.1028	70.8998
187.8	1.5753	1.3563	6.193	18.4702	27.1468		187.7	13.9079	27.714	44.6149	63.1419	70.9479
187.9	1.5797	1.36	6.1965	18.4758	27.1506		187.8	13.9167	27.7356	44.6452	63.1848	70.999
188	1.5825	1.3606	6.202	18.4822	27.1529		187.9	13.9266	27.7513	44.6738	63.2247	71.0446
188.1	1.5825	1.3619	6.2067	18.4867	27.1623		188	13.9369	27.7711	44.7036	63.2698	71.0907
188.2	1.5832	1.3625	6.2134	18.4979	27.1679		188.1	13.9461	27.7872	44.727	63.3073	71.1371
188.3	1.5881	1.3688	6.2206	18.5072	27.1735		188.2	13.9526	27.8072	44.7528	63.3441	71.179
188.4	1.5955	1.3724	6.2241	18.5171	27.1745		188.3	13.9611	27.8279	44.785	63.3845	71.2219
188.5	1.5964	1.3754	6.2311	18.5257	27.1746		188.4	13.9725	27.8416	44.8103	63.4213	71.2633
188.6	1.5997	1.3752	6.234	18.5325	27.1755		188.5	13.9769	27.8533	44.8316	63.4506	71.3048
188.7	1.6021	1.3787	6.2359	18.5352	27.1773		188.6	13.9803	27.8683	44.8562	63.4861	71.3478
188.8	1.6022	1.3796	6.2373	18.5384	27.1767		188.7	13.9893	27.8836	44.8868	63.526	71.3939
188.9	1.5984	1.3839	6.2381	18.54	27.1802		188.8	13.9976	27.8995	44.9154	63.5622	71.4401
189	1.5953	1.385	6.2419	18.546	27.1866		188.9	14.0056	27.9181	44.9426	63.6012	71.488
189.1	1.5967	1.3866	6.2483	18.5538	27.195		189	14.0153	27.9373	44.9675	63.6387	71.5306
189.2	1.5995	1.3935	6.2561	18.5653	27.2004		189.1	14.023	27.9616	44.9971	63.6822	71.5747
189.3	1.6033	1.3977	6.2615	18.5756	27.2057		189.2	14.0335	27.9791	45.0299	63.7187	71.6217
189.4	1.6114	1.4022	6.2696	18.5826	27.2061		189.3	14.0442	27.998	45.0649	63.7586	71.6715
189.5	1.6139	1.4079	6.276	18.5853	27.2136		189.4	14.0543	28.0199	45.0965	63.7992	71.7176
189.6	1.6141	1.4105	6.2801	18.591	27.2199		189.5	14.068	28.0462	45.1303	63.8432	71.7652
189.7	1.6122	1.4141	6.2887	18.5967	27.2248		189.6	14.0838	28.0661	45.1604	63.8846	71.8086
189.8	1.6229	1.4213	6.299	18.6051	27.2271		189.7	14.093	28.0877	45.1952	63.9283	71.854
189.9	1.6285	1.4229	6.3063	18.6086	27.2299		189.8	14.1045	28.104	45.2269	63.9665	71.9006
190	1.6303	1.4257	6.3066	18.6163	27.2357		189.9	14.1137	28.1214	45.2549	64.0056	71.9475
190.1	1.6343	1.4306	6.3083	18.6178	27.2351		190	14.1202	28.1377	45.2824	64.0444	71.9936
190.2	1.638	1.434	6.3102	18.6175	27.2323		190.1	14.1267	28.158	45.3157	64.0881	72.0364
190.3	1.6372	1.4317	6.3063	18.617	27.2332		190.2	14.1377	28.1742	45.3436	64.127	72.0808
190.4	1.6362	1.4309	6.3117	18.6211	27.2403		190.3	14.1496	28.191	45.373	64.1683	72.127
190.5	1.6343	1.4355	6.3181	18.63	27.2434		190.4	14.1583	28.2086	45.4033	64.2052	72.1723
190.6	1.6356	1.4426	6.3252	18.6366	27.2457		190.5	14.1672	28.2308	45.4338	64.2408	72.2203
190.7	1.6386	1.4477	6.3297	18.6383	27.2519		190.6	14.1731	28.2535	45.4601	64.2734	72.2685
190.8	1.6413	1.4518	6.3313	18.6433	27.2582		190.7	14.183	28.2726	45.4871	64.3127	72.3117
190.9	1.6406	1.4578	6.3326	18.6528	27.2594		190.8	14.1931	28.2893	45.52	64.3509	72.3583
191	1.6438	1.4672	6.34	18.6579	27.2606		190.9	14.2079	28.3067	45.5474	64.3916	72.4035
191.1	1.649	1.4672	6.3438	18.666	27.2601		191	14.2161	28.3277	45.5789	64.4336	72.4468
191.2	1.648	1.4704	6.3483	18.673	27.2602		191.1	14.2252	28.3453	45.6054	64.4737	72.486
191.3	1.6482	1.4674	6.3516	18.6771	27.2624		191.2	14.2365	28.3603	45.6256	64.5099	72.5291
191.4	1.6473	1.4682	6.3542	18.6845	27.2672		191.3	14.2404	28.3808	45.6559	64.5495	72.5738
191.5	1.6492	1.4701	6.3608	18.69	27.2728		191.4	14.2467	28.3962	45.6847	64.5893	72.6157
191.6	1.6517	1.474	6.3664	18.698	27.2835		191.5	14.2531	28.4165	45.7178	64.6309	72.6624
191.7	1.6586	1.4752	6.3734	18.7067	27.2859		191.6	14.2672	28.4338	45.7462	64.6688	72.7046
191.8	1.6601	1.484	6.3825	18.7087	27.2883		191.7	14.279	28.4512	45.7728	64.7066	72.7469
191.9	1.6653	1.483	6.383	18.716	27.2949		191.8	14.2906	28.4736	45.8028	64.744	72.7882
192	1.661	1.4843	6.384	18.7243	27.2985		191.9	14.3049	28.4954	45.8348	64.7808	72.8273
192.1	1.6599	1.4894	6.3883	18.7312	27.3087		192	14.3173	28.507	45.8585	64.8113	72.8703
192.2	1.6643	1.4914	6.3912	18.7452	27.3154		192.1	14.3279	28.5229	45.885	64.8475	72.9083
192.3	1.6667	1.5004	6.4034	18.7537	27.319		192.2	14.3371	28.54	45.9148	64.889	72.9467
192.4	1.6747	1.5062	6.4121	18.7599	27.3196		192.3	14.3518	28.5588	45.9438	64.9219	72.9887
192.5	1.6814	1.514	6.4163	18.7636	27.3258		192.4	14.3606	28.5788	45.9727	64.9593	73.0315
192.6	1.6836	1.52	6.4205	18.773	27.3361		192.5	14.3722	28.5956	45.9983	64.996	73.0697
192.7	1.6871	1.5239	6.427	18.7842	27.3477		192.6	14.3817	28.6106	46.0259	65.0349	73.1059
192.8	1.6931	1.531	6.4386	18.7928	27.3547		192.7	14.3912	28.6291	46.0512	65.0705	73.1452
192.9	1.7029	1.5332	6.4449	18.8024	27.3574		192.8	14.3999	28.642	46.0764	65.1057	73.1879
193	1.7076	1.5351	6.4506	18.8108	27.3613		192.9	14.4029	28.6579	46.1046	65.1399	73.2232
193.1	1.7079	1.5386	6.4557	18.8185	27.3627		193	14.4116	28.6692	46.1305	65.174	73.2622
193.2	1.712	1.5403	6.4634	18.8289	27.3632		193.1	14.4204	28.6772	46.1518	65.2059	73.298
193.3	1.7155	1.5466	6.4698	18.8318	27.367		193.2	14.4255	28.6966	46.1833	65.243	73.3395
193.4	1.7184	1.5486	6.4734	18.8317	27.3735		193.3	14.4374	28.7149	46.2127	65.2736	73.383
193.5	1.7222	1.5498	6.4802	18.8386	27.3814		193.4	14.4437	28.7356	46.2455	65.3121	73.4276
193.6	1.7227	1.5569	6.4876	18.8442	27.3881		193.5	14.4507	28.7518	46.2776	65.3488	73.4682
193.7	1.7276	1.5602	6.4931	18.8515	27.3951		193.6	14.4605	28.7664	46.3024	65.3849	73.5085
193.8	1.734	1.5636	6.4984	18.8575	27.4		193.7	14.4692	28.7861	46.3267	65.4217	73.5465
193.9	1.7375	1.5707	6.503	18.8657	27.404		193.8	14.4793	28.8048	46.3534	65.4622	73.5867
194	1.7437	1.5761	6.5055	18.8699	27.4088		193.9	14.4875	28.8194	46.3802	65.4996	73.6257
194.1	1.7487	1.5802	6.5105	18.8751	27.41		194	14.496	28.84	46.4116	65.5408	73.6657
194.2	1.7535	1.5859	6.5164	18.8762	27.4117		194.1	14.5085	28.8598	46.4394	65.5739	73.7093
194.3	1.7549	1.5898	6.5163	18.8776	27.4164		194.2	14.5182	28.8788	46.4654	65.6116	73.75
194.4	1.7539	1.5946	6.5169	18.8824	27.4207		194.3	14.5284	28.8961	46.4927	65.6447	73.7944
194.5	1.7538	1.6002	6.5206	18.8863	27.4318		194.4	14.5396	28.9134	46.5216	65.6787	73.843
194.6	1.7543	1.6069	6.5205	18.8934	27.4381		194.5	14.5443	28.9364	46.5557	65.7141	73.8846
194.7	1.7567	1.6169	6.5306	18.9017	27.4443		194.6	14.5577	28.9616	46.5905	65.7568	73.9299
194.8	1.7651	1.6206	6.5352	18.9081	27.4508		194.7	14.5745	28.9794	46.6176	65.7906	73.9768
194.9	1.7711	1.6274	6.5407	18.9173	27.4594		194.8	14.5833	29.0006	46.6487	65.8248	74.0187
195	1.7778	1.63	6.5429	18.9273	27.4701		194.9	14.5932	29.0232	46.6799	65.8645	74.0632
195.1	1.7839	1.6348	6.5476	18.9383	27.4745		195	14.6088	29.0443	46.7112	65.9042	74.1054
195.2	1.7898	1.6472	6.5579	18.9438	27.472		195.1	14.6206	29.0665	46.7452	65.9428	74.1472
195.3	1.8002	1.6543	6.563	18.9435	27.4697		195.2	14.6334	29.0873	46.7794	65.9795	74.1888
195.4	1.8066	1.6576	6.5657	18.9463	27.4699		195.3	14.6451	29.1044	46.8083	66.016	74.2255
195.5	1.8033	1.6632	6.5675	18.9498	27.4715		195.4	14.6528	29.1228	46.8368	66.0555	74.2637
195.6	1.8038	1.6683	6.5693	18.9538	27.4732		195.5	14.665	29.1366	46.8632	66.0912	74.3068
195.7	1.8081	1.6695	6.5728	18.9594	27.4724		195.6	14.6702	29.1536	46.8889	66.1222	74.3485
195.8	1.8137	1.6737	6.5768	18.9653	27.4703		195.7	14.6786	29.1708	46.9121	66.1572	74.3875
195.9	1.8129	1.6777	6.5796	18.965	27.4712		195.8	14.6899	29.1892	46.9378	66.1917	74.4279
196	1.8129	1.6808	6.578	18.9698	27.475		195.9	14.6979	29.2074	46.9618	66.2229	74.4665
196.1	1.8138	1.6877	6.5861	18.9733	27.4756		196	14.7034	29.228	46.987	66.2585	74.5032
196.2	1.8168	1.6911	6.5937	18.9794	27.4784		196.1	14.7088	29.2463	47.0089	66.2905	74.5397
196.3	1.821	1.6935	6.5993	18.987	27.4854		196.2	14.7184	29.2597	47.0356	66.3211	74.579
196.4	1.8276	1.6978	6.6046	18.9917	27.4904		196.3	14.7252	29.2817	47.0604	66.3555	74.6219
196.5	1.8278	1.7025	6.6074	18.9971	27.4919		196.4	14.7336	29.2982	47.0887	66.3935	74.6609
196.6	1.8329	1.707	6.6093	18.9984	27.4946		196.5	14.7415	29.3184	47.1234	66.4379	74.6984
196.7	1.8371	1.7074	6.6114	19.0027	27.4947		196.6	14.7544	29.3345	47.156	66.4754	74.7373
196.8	1.8393	1.7109	6.6135	19.009	27.4994		196.7	14.7669	29.3479	47.1824	66.5069	74.7747
196.9	1.8404	1.7155	6.6183	19.0171	27.5036		196.8	14.7754	29.3658	47.2127	66.5387	74.8126
197	1.8433	1.7191	6.6262	19.0206	27.5058		196.9	14.7848	29.3819	47.2346	66.5688	74.847
197.1	1.849	1.7234	6.6301	19.0238	27.5118		197	14.7904	29.3994	47.2596	66.6006	74.8829
197.2	1.8548	1.7283	6.6328	19.0316	27.5217		197.1	14.7982	29.4164	47.2907	66.633	74.9249
197.3	1.8553	1.7329	6.6376	19.0373	27.525		197.2	14.8098	29.4344	47.3183	66.6686	74.9642
197.4	1.8595	1.7423	6.6429	19.0396	27.5283		197.3	14.8163	29.4582	47.3503	66.7054	75.0008
197.5	1.8617	1.7466	6.6467	19.0413	27.5298		197.4	14.8301	29.4775	47.3783	66.7398	75.0389
197.6	1.8617	1.7538	6.6502	19.0415	27.5297		197.5	14.8422	29.4971	47.4029	66.7691	75.0758
197.7	1.8612	1.7547	6.6509	19.0415	27.529		197.6	14.8519	29.5103	47.4234	66.7971	75.1125
197.8	1.8586	1.7567	6.6506	19.0369	27.5335		197.7	14.8611	29.5253	47.4452	66.8283	75.1523
197.9	1.8591	1.758	6.6505	19.0416	27.5391		197.8	14.8659	29.5438	47.4768	66.8597	75.1929
198	1.858	1.7644	6.6572	19.047	27.5403		197.9	14.8737	29.557	47.504	66.8944	75.23
198.1	1.8641	1.7734	6.663	19.0476	27.5406		198	14.8816	29.5747	47.531	66.9314	75.2653
198.2	1.8711	1.7771	6.6651	19.0505	27.5389		198.1	14.8886	29.5937	47.5556	66.9687	75.2986
198.3	1.872	1.7786	6.6687	19.0474	27.5382		198.2	14.8957	29.61	47.5778	66.9997	75.3338
198.4	1.8715	1.7772	6.667	19.0479	27.5412		198.3	14.9024	29.6244	47.5988	67.0276	75.3748
198.5	1.8658	1.7795	6.6641	19.0543	27.5423		198.4	14.9087	29.6375	47.6186	67.0578	75.4148
198.6	1.8667	1.7817	6.6661	19.0593	27.542		198.5	14.915	29.6558	47.641	67.0882	75.4506
198.7	1.8683	1.7791	6.6668	19.06	27.5393		198.6	14.9255	29.6752	47.6674	67.1214	75.4899
198.8	1.8691	1.7795	6.6646	19.0604	27.5333		198.7	14.9346	29.6924	47.6912	67.1513	75.531
198.9	1.8619	1.7802	6.6638	19.0611	27.5359		198.8	14.9405	29.7138	47.7229	67.1834	75.5722
199	1.8596	1.7831	6.6649	19.0626	27.5389		198.9	14.9519	29.7316	47.7474	67.2145	75.6097
199.1	1.8584	1.7863	6.666	19.0688	27.5444		199	14.9644	29.7482	47.772	67.2478	75.6519
199.2	1.8634	1.7909	6.6697	19.0716	27.5486		199.1	14.9746	29.7695	47.7991	67.2847	75.6915
199.3	1.8642	1.7944	6.6701	19.074	27.5591		199.2	14.9868	29.7949	47.8267	67.3189	75.7337
199.4	1.8677	1.7949	6.674	19.0867	27.5593		199.3	15.0008	29.8121	47.8488	67.3478	75.7683
199.5	1.8697	1.805	6.6819	19.0932	27.5588		199.4	15.0091	29.8313	47.8735	67.382	75.8033
199.6	1.8713	1.8084	6.6825	19.0939	27.5587		199.5	15.022	29.8447	47.8948	67.4113	75.8372
199.7	1.8719	1.8057	6.6832	19.0981	27.5599		199.6	15.0306	29.8644	47.9147	67.4436	75.8748
199.8	1.8666	1.8094	6.6869	19.1078	27.5667		199.7	15.04	29.884	47.9399	67.4761	75.914
199.9	1.8648	1.8156	6.6933	19.1156	27.5694		199.8	15.0482	29.8982	47.964	67.5059	75.9515
200	1.8695	1.8199	6.6962	19.1222	27.5728		199.9	15.0567	29.914	47.9903	67.5385	75.9845
200.1	1.8732	1.8257	6.7043	19.1333	27.5772		200	15.0647	29.9317	48.0158	67.5688	76.0206
200.2	1.8742	1.8315	6.7124	19.1436	27.5826		200.1	15.0737	29.9459	48.0348	67.596	76.0572
200.3	1.879	1.8362	6.7227	19.1508	27.5862		200.2	15.0793	29.961	48.0551	67.6246	76.0914
200.4	1.8881	1.8379	6.7285	19.1553	27.5877		200.3	15.0889	29.9765	48.0788	67.6552	76.131
200.5	1.8904	1.8364	6.7325	19.1587	27.5878		200.4	15.0989	29.9939	48.1021	67.6877	76.1661
200.6	1.8924	1.8424	6.7407	19.1611	27.5853		200.5	15.1063	30.0138	48.1262	67.7175	76.1996
200.7	1.8964	1.8457	6.7471	19.1658	27.5834		200.6	15.1179	30.0252	48.1448	67.7471	76.232
200.8	1.9001	1.8492	6.7482	19.1696	27.5851		200.7	15.1236	30.0356	48.161	67.7779	76.2681
200.9	1.9009	1.8516	6.7542	19.1753	27.582		200.8	15.1288	30.0462	48.1788	67.8086	76.3063
201	1.9028	1.8505	6.7585	19.179	27.5806		200.9	15.132	30.0584	48.1997	67.8388	76.3414
201.1	1.9037	1.851	6.7615	19.1824	27.5748		201	15.1417	30.075	48.2226	67.8702	76.377
201.2	1.9018	1.8549	6.7663	19.1787	27.5745		201.1	15.1483	30.0906	48.2429	67.8987	76.4118
201.3	1.9044	1.8483	6.7623	19.1787	27.5796		201.2	15.157	30.1027	48.2627	67.9305	76.4479
201.4	1.8982	1.8467	6.7632	19.1846	27.5816		201.3	15.167	30.1128	48.2798	67.9603	76.4818
201.5	1.8962	1.8531	6.768	19.1906	27.585		201.4	15.1714	30.1261	48.2988	67.9875	76.5159
201.6	1.9024	1.8548	6.772	19.1962	27.5907		201.5	15.1776	30.1423	48.3206	68.0143	76.5538
201.7	1.906	1.8556	6.7759	19.2051	27.5944		201.6	15.1856	30.157	48.3452	68.0441	76.5946
201.8	1.9087	1.8617	6.7814	19.2087	27.599		201.7	15.1956	30.1746	48.3733	68.0793	76.6286
201.9	1.9139	1.8659	6.7812	19.2081	27.6026		201.8	15.2038	30.1932	48.4008	68.1139	76.666
202	1.9141	1.8638	6.7798	19.2139	27.6031		201.9	15.216	30.2105	48.4243	68.1476	76.6993
202.1	1.9161	1.8696	6.7867	19.2137	27.606		202	15.229	30.2332	48.4519	68.1864	76.7296
202.2	1.919	1.8688	6.7857	19.2163	27.6104		202.1	15.2442	30.2436	48.4739	68.2103	76.7628
202.3	1.9205	1.8744	6.7881	19.2203	27.617		202.2	15.2543	30.2578	48.491	68.2405	76.802
202.4	1.9234	1.878	6.7881	19.2248	27.6182		202.3	15.2631	30.2716	48.5104	68.2678	76.8357
202.5	1.9224	1.8832	6.7949	19.2318	27.6166		202.4	15.269	30.2836	48.5347	68.2926	76.8666
202.6	1.9314	1.884	6.8007	19.2343	27.6188		202.5	15.2802	30.2978	48.5539	68.3169	76.8998
202.7	1.9319	1.8845	6.8032	19.2393	27.6217		202.6	15.2915	30.3062	48.5708	68.3388	76.9344
202.8	1.9321	1.8885	6.8079	19.2448	27.6252		202.7	15.2961	30.3173	48.588	68.3624	76.9683
202.9	1.9334	1.8943	6.8154	19.2495	27.6283		202.8	15.3019	30.332	48.6126	68.394	77.0041
203	1.9371	1.8949	6.8228	19.25	27.6298		202.9	15.3124	30.3438	48.6365	68.4219	77.04
203.1	1.9421	1.8934	6.8241	19.256	27.6316		203	15.3245	30.3598	48.6599	68.4501	77.0726
203.2	1.9419	1.8941	6.8257	19.2592	27.6267		203.1	15.3305	30.3725	48.6818	68.4807	77.1034
203.3	1.9407	1.8981	6.8319	19.2576	27.6271		203.2	15.3398	30.3847	48.7032	68.5083	77.1359
203.4	1.9454	1.8967	6.8339	19.2592	27.6303		203.3	15.3495	30.4002	48.7248	68.5343	77.1719
203.5	1.9451	1.8974	6.8397	19.2663	27.6298		203.4	15.3586	30.4108	48.7465	68.5588	77.2014
203.6	1.9475	1.9029	6.8472	19.2711	27.6346		203.5	15.3659	30.4229	48.7709	68.5897	77.2302
203.7	1.9508	1.9051	6.8526	19.278	27.6402		203.6	15.3765	30.4327	48.7877	68.6162	77.2639
203.8	1.9545	1.9122	6.8591	19.2847	27.6444		203.7	15.3808	30.4488	48.8083	68.6457	77.2976
203.9	1.958	1.9188	6.8644	19.2928	27.6429		203.8	15.3863	30.4658	48.8323	68.6743	77.3264
204	1.962	1.9281	6.8706	19.2954	27.6402		203.9	15.3968	30.4817	48.8522	68.7053	77.3565
204.1	1.9689	1.9306	6.8731	19.2953	27.6462		204	15.4046	30.494	48.8712	68.7312	77.3895
204.2	1.97	1.9303	6.8767	19.3029	27.648		204.1	15.4084	30.5045	48.8886	68.7579	77.4256
204.3	1.9696	1.9358	6.8846	19.3077	27.6479		204.2	15.4162	30.5201	48.9112	68.7878	77.4649
204.4	1.9756	1.941	6.8861	19.3095	27.6484		204.3	15.4301	30.5414	48.9401	68.8184	77.5023
204.5	1.9784	1.9423	6.8882	19.311	27.6471		204.4	15.4464	30.56	48.9714	68.8497	77.5331
204.6	1.9818	1.9441	6.8923	19.3107	27.6525		204.5	15.4577	30.578	48.9982	68.882	77.5638
204.7	1.9806	1.9436	6.8928	19.3169	27.6525		204.6	15.4685	30.589	49.0219	68.9116	77.5978
204.8	1.9789	1.9503	6.8973	19.3225	27.6531		204.7	15.4738	30.6014	49.0405	68.941	77.6309
204.9	1.9846	1.9533	6.9005	19.3291	27.6607		204.8	15.4816	30.6204	49.0676	68.9703	77.661
205	1.9925	1.9572	6.9052	19.3342	27.6592		204.9	15.4937	30.6354	49.0861	68.9998	77.6925
205.1	1.9949	1.9605	6.9095	19.3363	27.6632		205	15.4986	30.649	49.1036	69.0284	77.723
205.2	2.0016	1.9638	6.9172	19.3335	27.6648		205.1	15.5068	30.6656	49.123	69.0623	77.7541
205.3	2.0019	1.9678	6.9207	19.3369	27.6689		205.2	15.5183	30.6755	49.1386	69.0922	77.7861
205.4	2.0044	1.9704	6.9256	19.3399	27.6659		205.3	15.5234	30.6899	49.1578	69.1222	77.816
205.5	2.0062	1.9724	6.9297	19.3407	27.669		205.4	15.5312	30.7039	49.1784	69.1522	77.8461
205.6	2.009	1.9731	6.9334	19.3427	27.6683		205.5	15.5401	30.7162	49.2014	69.1804	77.8757
205.7	2.0115	1.9745	6.936	19.3498	27.667		205.6	15.5462	30.728	49.226	69.2054	77.9056
205.8	2.013	1.977	6.9362	19.3522	27.6653		205.7	15.5533	30.7411	49.2517	69.236	77.9359
205.9	2.0178	1.974	6.9368	19.3505	27.6577		205.8	15.5606	30.7537	49.2702	69.2624	77.9633
206	2.0196	1.9709	6.9345	19.3491	27.6544		205.9	15.5672	30.7678	49.2902	69.2889	77.9915
206.1	2.0195	1.9679	6.933	19.3442	27.6586		206	15.5735	30.776	49.3064	69.3095	78.0234
206.2	2.0161	1.965	6.9313	19.342	27.6614		206.1	15.581	30.7878	49.3204	69.3342	78.0542
206.3	2.0192	1.9702	6.9335	19.3422	27.6632		206.2	15.588	30.8017	49.3409	69.3609	78.089
206.4	2.0214	1.9703	6.9314	19.3474	27.6632		206.3	15.5929	30.8114	49.3568	69.3857	78.1224
206.5	2.0209	1.9717	6.9342	19.3508	27.6639		206.4	15.5984	30.8212	49.378	69.4144	78.15
206.6	2.0265	1.9722	6.9397	19.3485	27.6647		206.5	15.6061	30.8326	49.399	69.4403	78.1829
206.7	2.0304	1.9678	6.936	19.3522	27.6652		206.6	15.6179	30.8402	49.413	69.4649	78.2166
206.8	2.0307	1.9687	6.9381	19.352	27.6656		206.7	15.6272	30.8519	49.4365	69.4895	78.2496
206.9	2.0293	1.9652	6.9402	19.3497	27.6587		206.8	15.6365	30.8657	49.4596	69.5192	78.2832
207	2.0287	1.962	6.936	19.3436	27.6583		206.9	15.6448	30.8834	49.4866	69.5487	78.3153
207.1	2.0248	1.958	6.9306	19.3452	27.6613		207	15.6553	30.8994	49.5086	69.5716	78.3452
207.2	2.0196	1.9609	6.9359	19.3511	27.6607		207.1	15.6582	30.9127	49.5317	69.6	78.3734
207.3	2.0209	1.964	6.9412	19.3563	27.6616		207.2	15.6659	30.9258	49.5534	69.6292	78.4025
207.4	2.0235	1.9655	6.9464	19.3589	27.662		207.3	15.6724	30.9406	49.5714	69.6531	78.4322
207.5	2.0274	1.9686	6.9489	19.3621	27.6641		207.4	15.679	30.9536	49.5919	69.6793	78.4607
207.6	2.0279	1.9681	6.9503	19.3619	27.6634		207.5	15.689	30.9712	49.6104	69.7028	78.4927
207.7	2.0294	1.9713	6.9531	19.3635	27.6637		207.6	15.6979	30.9865	49.6325	69.7319	78.5248
207.8	2.0287	1.9704	6.9561	19.3629	27.6631		207.7	15.7061	31.0008	49.6549	69.7576	78.5553
207.9	2.0277	1.9725	6.9607	19.3656	27.6635		207.8	15.7125	31.0132	49.6768	69.7854	78.5831
208	2.0269	1.9722	6.9661	19.3659	27.6655		207.9	15.7195	31.0276	49.6957	69.8131	78.6124
208.1	2.0288	1.9768	6.9689	19.3679	27.667		208	15.7311	31.0339	49.7174	69.8353	78.641
208.2	2.028	1.98	6.9706	19.3735	27.6671		208.1	15.7324	31.0424	49.7392	69.8609	78.666
208.3	2.0284	1.9831	6.9777	19.3802	27.6675		208.2	15.7387	31.0561	49.757	69.89	78.6928
208.4	2.0291	1.9828	6.98	19.3847	27.6633		208.3	15.7486	31.066	49.7771	69.9106	78.7189
208.5	2.0299	1.9827	6.9854	19.3898	27.6657		208.4	15.7546	31.0807	49.7947	69.9361	78.7495
208.6	2.0308	1.9834	6.9851	19.3927	27.6662		208.5	15.7629	31.098	49.8125	69.962	78.7772
208.7	2.0246	1.9884	6.9877	19.3944	27.6631		208.6	15.7678	31.1122	49.8301	69.9864	78.8089
208.8	2.0254	1.9893	6.9881	19.3954	27.6657		208.7	15.7778	31.1316	49.8467	70.016	78.8412
208.9	2.0262	1.989	6.9863	19.4012	27.6695		208.8	15.7908	31.151	49.87	70.0443	78.8722
209	2.023	1.9889	6.9896	19.404	27.6686		208.9	15.8051	31.1646	49.8916	70.0714	78.8997
209.1	2.0215	1.9917	6.9909	19.4119	27.6694		209	15.814	31.1791	49.9064	70.0966	78.9322
209.2	2.023	1.998	6.9994	19.4151	27.6754		209.1	15.8218	31.1915	49.925	70.1226	78.9632
209.3	2.026	2.0013	7.0059	19.4231	27.6775		209.2	15.8321	31.2079	49.9414	70.1513	78.9944
209.4	2.0287	2.008	7.011	19.4231	27.6762		209.3	15.8416	31.2214	49.9565	70.1768	79.0288
209.5	2.0308	2.0101	7.0142	19.4243	27.6757		209.4	15.8442	31.2323	49.979	70.1993	79.0595
209.6	2.0274	2.0134	7.0165	19.4252	27.6757		209.5	15.8522	31.2457	49.997	70.2261	79.0952
209.7	2.0273	2.0118	7.0131	19.426	27.6717		209.6	15.8629	31.2568	50.0081	70.2516	79.1291
209.8	2.0261	2.011	7.0129	19.4264	27.6652		209.7	15.8702	31.2706	50.0321	70.2812	79.1608
209.9	2.0268	2.0106	7.016	19.4266	27.6616		209.8	15.8815	31.2826	50.052	70.3078	79.1927
210	2.0271	2.0089	7.0182	19.4291	27.6626		209.9	15.8869	31.29	50.068	70.3278	79.2228
210.1	2.0272	2.0039	7.0162	19.4299	27.6624		210	15.8935	31.302	50.0856	70.3505	79.2512
210.2	2.0261	2.0047	7.0177	19.4342	27.6561		210.1	15.9085	31.3163	50.1011	70.3726	79.2783
210.3	2.0265	2.007	7.0172	19.4309	27.6548		210.2	15.9156	31.3314	50.1208	70.3953	79.3089
210.4	2.0293	2.007	7.0144	19.4291	27.6553		210.3	15.9248	31.345	50.141	70.4149	79.3379
210.5	2.0257	2.011	7.0191	19.4315	27.6586		210.4	15.9311	31.3555	50.1605	70.4434	79.3713
210.6	2.0283	2.02	7.0236	19.439	27.6597		210.5	15.9385	31.3667	50.1712	70.4595	79.4021
210.7	2.0319	2.0251	7.0273	19.44	27.6588		210.6	15.9452	31.3778	50.1881	70.4821	79.4362
210.8	2.036	2.0269	7.0288	19.4351	27.6612		210.7	15.9529	31.392	50.2069	70.5066	79.4654
210.9	2.04	2.0261	7.0279	19.4349	27.6578		210.8	15.9624	31.4038	50.2252	70.5283	79.4956
211	2.0363	2.0307	7.0337	19.4284	27.6526		210.9	15.9711	31.4144	50.239	70.5496	79.524
211.1	2.0407	2.0306	7.0327	19.4246	27.6547		211	15.9768	31.4266	50.2566	70.577	79.5469
211.2	2.0392	2.0336	7.0283	19.4298	27.6502		211.1	15.9861	31.4377	50.2739	70.6022	79.5767
211.3	2.036	2.0367	7.0281	19.4356	27.6432		211.2	15.9916	31.4478	50.294	70.6249	79.6036
211.4	2.0368	2.0366	7.0265	19.4343	27.6356		211.3	15.9947	31.463	50.3185	70.6538	79.6325
211.5	2.0371	2.0365	7.0275	19.4337	27.6343		211.4	16.0022	31.4726	50.3339	70.681	79.6597
211.6	2.0348	2.0329	7.0252	19.4319	27.6307		211.5	16.0041	31.4839	50.356	70.7087	79.6894
211.7	2.0302	2.0327	7.0201	19.4343	27.625		211.6	16.0089	31.4928	50.3728	70.7307	79.7201
211.8	2.0258	2.0342	7.0233	19.4323	27.6265		211.7	16.0145	31.5061	50.3916	70.7562	79.7465
211.9	2.0288	2.0365	7.0282	19.4344	27.6263		211.8	16.0228	31.5181	50.4084	70.7795	79.7727
212	2.0277	2.0409	7.032	19.4359	27.6285		211.9	16.0317	31.5269	50.425	70.8011	79.8027
212.1	2.0293	2.0414	7.0375	19.4411	27.6286		212	16.0396	31.5382	50.4403	70.8253	79.8329
212.2	2.0281	2.0421	7.0406	19.4474	27.6204		212.1	16.046	31.5589	50.4628	70.85	79.8635
212.3	2.0294	2.0448	7.0418	19.45	27.6166		212.2	16.0553	31.5764	50.4869	70.8737	79.8942
212.4	2.0269	2.0416	7.04	19.4515	27.613		212.3	16.0644	31.5917	50.5104	70.8997	79.9238
212.5	2.0222	2.0435	7.0396	19.4502	27.6112		212.4	16.0723	31.606	50.5349	70.9325	79.9496
212.6	2.0175	2.0455	7.0406	19.4512	27.6119		212.5	16.0811	31.6261	50.5565	70.9651	79.9754
212.7	2.0134	2.0513	7.0415	19.4579	27.6062		212.6	16.0931	31.644	50.5727	70.9921	80.0064
212.8	2.0121	2.0573	7.0463	19.4585	27.6034		212.7	16.0994	31.656	50.5931	71.0155	80.0359
212.9	2.0125	2.0568	7.0449	19.4613	27.6029		212.8	16.1081	31.6691	50.6101	71.0375	80.0648
213	2.0134	2.0604	7.044	19.4665	27.6037		212.9	16.1157	31.6866	50.6274	71.0619	80.0969
213.1	2.0111	2.0648	7.05	19.4726	27.6079		213	16.1263	31.7003	50.6466	71.0866	80.1246
213.2	2.0137	2.0737	7.0528	19.4756	27.6068		213.1	16.1371	31.7154	50.6651	71.1165	80.1524
213.3	2.018	2.0796	7.0529	19.4733	27.6045		213.2	16.148	31.7273	50.6766	71.1399	80.1813
213.4	2.0202	2.0786	7.0524	19.4715	27.608		213.3	16.1541	31.7406	50.6922	71.1664	80.2124
213.5	2.0167	2.0796	7.0525	19.473	27.6045		213.4	16.1596	31.7538	50.7146	71.1939	80.2414
213.6	2.0118	2.0811	7.0516	19.4735	27.6007		213.5	16.166	31.7639	50.7344	71.2193	80.2675
213.7	2.0117	2.0798	7.0537	19.4742	27.5999		213.6	16.1701	31.7723	50.7515	71.2424	80.2914
213.8	2.0096	2.0787	7.054	19.475	27.5999		213.7	16.1756	31.7803	50.7618	71.2638	80.3182
213.9	2.0046	2.0854	7.0554	19.4784	27.5962		213.8	16.1817	31.7923	50.7769	71.2901	80.3444
214	2.0044	2.0882	7.0559	19.4812	27.5922		213.9	16.1883	31.8017	50.7894	71.3137	80.3737
214.1	2.0038	2.0937	7.0576	19.4879	27.5882		214	16.1929	31.8059	50.7992	71.3382	80.3982
214.2	2.0045	2.0989	7.0603	19.4902	27.5875		214.1	16.1947	31.8204	50.8184	71.3706	80.4214
214.3	2.0052	2.094	7.0605	19.492	27.5857		214.2	16.204	31.8316	50.8348	71.3934	80.4477
214.4	2.0038	2.0937	7.0597	19.4899	27.5833		214.3	16.2083	31.8433	50.853	71.4134	80.4735
214.5	2.0012	2.097	7.0596	19.4895	27.58		214.4	16.2124	31.8605	50.8668	71.4419	80.5006
214.6	1.9986	2.0996	7.0598	19.4918	27.5751		214.5	16.2195	31.8728	50.8847	71.4663	80.5303
214.7	1.9978	2.1018	7.0631	19.4933	27.5753		214.6	16.2272	31.8808	50.9039	71.4909	80.5557
214.8	2.0002	2.1024	7.0643	19.4993	27.5791		214.7	16.2344	31.8925	50.9242	71.5096	80.5797
214.9	1.9989	2.1095	7.0684	19.5041	27.5708		214.8	16.2399	31.9028	50.9408	71.528	80.6053
215	1.9999	2.1134	7.0725	19.5014	27.5703		214.9	16.2415	31.9114	50.9546	71.5523	80.6322
215.1	2.0041	2.1111	7.0674	19.5008	27.5636		215	16.2441	31.92	50.9675	71.5699	80.658
215.2	2.0004	2.1135	7.0673	19.501	27.565		215.1	16.2464	31.9301	50.9839	71.59	80.6771
215.3	1.9979	2.1143	7.0673	19.5016	27.5647		215.2	16.2524	31.9408	51.004	71.6118	80.7023
215.4	1.9967	2.1177	7.0706	19.5037	27.5672		215.3	16.2592	31.9474	51.0216	71.6332	80.7289
215.5	2.0017	2.1171	7.0716	19.5108	27.5622		215.4	16.2637	31.9573	51.0392	71.6585	80.7548
215.6	2.0021	2.1199	7.0729	19.5119	27.5586		215.5	16.273	31.9679	51.0556	71.6838	80.78
215.7	2.008	2.1214	7.0708	19.5141	27.5587		215.6	16.2803	31.981	51.0743	71.7072	80.8038
215.8	2.0104	2.1231	7.0714	19.5176	27.5631		215.7	16.2889	31.9967	51.0974	71.7335	80.8337
215.9	2.0108	2.1239	7.073	19.5227	27.5621		215.8	16.2982	32.009	51.1152	71.7566	80.8577
216	2.0098	2.1256	7.0755	19.5237	27.5633		215.9	16.3051	32.0212	51.1318	71.777	80.8838
216.1	2.0104	2.1273	7.0745	19.5273	27.5639		216	16.3147	32.0345	51.1488	71.8048	80.9132
216.2	2.0087	2.1267	7.0726	19.535	27.5645		216.1	16.323	32.0459	51.1678	71.8299	80.9349
216.3	2.0103	2.1262	7.0719	19.5373	27.5652		216.2	16.3284	32.0563	51.1864	71.8566	80.9606
216.4	2.0101	2.1278	7.0737	19.5417	27.5658		216.3	16.3381	32.0668	51.201	71.8774	80.9888
216.5	2.0075	2.1306	7.0742	19.5464	27.5631		216.4	16.3391	32.0761	51.2203	71.9027	81.0153
216.6	2.0064	2.1303	7.075	19.5508	27.5602		216.5	16.3465	32.0844	51.235	71.926	81.0362
216.7	2.0046	2.1265	7.0757	19.5482	27.5597		216.6	16.353	32.0935	51.2514	71.9512	81.0621
216.8	2.0019	2.1227	7.0752	19.5522	27.5583		216.7	16.3594	32.1001	51.2671	71.9685	81.0853
216.9	1.9981	2.1267	7.0816	19.5561	27.5502		216.8	16.3653	32.1102	51.2884	71.9908	81.1102
217	1.9955	2.1248	7.0852	19.5574	27.548		216.9	16.3757	32.1204	51.3102	72.0163	81.135
217.1	1.993	2.1187	7.083	19.5618	27.552		217	16.3827	32.126	51.3242	72.0345	81.163
217.2	1.9863	2.1151	7.0851	19.5717	27.5511		217.1	16.3876	32.1373	51.3436	72.0513	81.1897
217.3	1.9851	2.1155	7.0967	19.5714	27.5503		217.2	16.3936	32.1548	51.3647	72.0816	81.216
217.4	1.9901	2.1151	7.0977	19.5695	27.554		217.3	16.4025	32.162	51.3781	72.101	81.2428
217.5	1.9903	2.1113	7.0958	19.5738	27.5534		217.4	16.4092	32.1713	51.3954	72.1234	81.2649
217.6	1.9863	2.1111	7.0994	19.5782	27.5525		217.5	16.4187	32.1804	51.413	72.1444	81.2901
217.7	1.987	2.1143	7.1056	19.5825	27.5563		217.6	16.4274	32.1866	51.4223	72.1603	81.319
217.8	1.9911	2.1115	7.1122	19.5855	27.5569		217.7	16.4283	32.1954	51.4423	72.1812	81.3413
217.9	1.9909	2.113	7.1145	19.5914	27.5578		217.8	16.4356	32.205	51.4639	72.2044	81.3648
218	1.9873	2.1152	7.1164	19.5919	27.5552		217.9	16.4423	32.2128	51.4812	72.225	81.3897
218.1	1.99	2.1131	7.1143	19.5942	27.5549		218	16.4512	32.2265	51.5033	72.2491	81.4064
218.2	1.9858	2.1125	7.113	19.5972	27.5568		218.1	16.4582	32.2404	51.5219	72.2687	81.4252
218.3	1.9856	2.1143	7.1204	19.5978	27.5606		218.2	16.4683	32.2411	51.5336	72.2846	81.4471
218.4	1.9887	2.1159	7.128	19.5983	27.5571		218.3	16.4709	32.2498	51.5502	72.305	81.4734
218.5	1.9903	2.1181	7.1345	19.5964	27.5571		218.4	16.474	32.2622	51.5635	72.3262	81.4955
218.6	1.9925	2.1157	7.1347	19.5974	27.5552		218.5	16.4808	32.274	51.5797	72.3472	81.5143
218.7	1.9943	2.1159	7.1352	19.5997	27.5557		218.6	16.4864	32.2814	51.5935	72.3667	81.5375
218.8	1.995	2.1187	7.1378	19.6017	27.5578		218.7	16.4923	32.2872	51.6097	72.3858	81.5607
218.9	1.9955	2.1175	7.1405	19.6097	27.5601		218.8	16.4969	32.2994	51.6266	72.4065	81.586
219	1.9935	2.122	7.147	19.6108	27.5666		218.9	16.5028	32.3124	51.6442	72.4305	81.6094
219.1	1.9949	2.1226	7.1516	19.6181	27.5687		219	16.5097	32.32	51.6608	72.4512	81.6304
219.2	1.9982	2.1259	7.1586	19.6257	27.5679		219.1	16.5129	32.3299	51.6764	72.4705	81.6558
219.3	2.0024	2.1273	7.1701	19.6311	27.5692		219.2	16.5187	32.3317	51.6869	72.4865	81.6795
219.4	2.0057	2.1264	7.1799	19.6382	27.5681		219.3	16.5218	32.3405	51.704	72.5078	81.7027
219.5	2.0078	2.1245	7.1833	19.6418	27.5661		219.4	16.5285	32.346	51.7158	72.525	81.727
219.6	2.0115	2.1261	7.1852	19.6407	27.5663		219.5	16.5334	32.3526	51.7309	72.5428	81.7524
219.7	2.0162	2.1221	7.1874	19.6395	27.5672		219.6	16.5369	32.3634	51.7472	72.5622	81.7743
219.8	2.0173	2.1253	7.1871	19.644	27.561		219.7	16.5439	32.3734	51.764	72.5814	81.7926
219.9	2.0166	2.1284	7.1904	19.644	27.5641		219.8	16.55	32.3812	51.7849	72.5997	81.8129
220	2.0245	2.1231	7.1918	19.6463	27.5652		219.9	16.5544	32.3872	51.803	72.6168	81.8383
220.1	2.0242	2.1266	7.1986	19.6501	27.568		220	16.5594	32.3957	51.8179	72.6356	81.859
220.2	2.0286	2.1309	7.2031	19.651	27.5685		220.1	16.5625	32.4101	51.8353	72.6587	81.8834
220.3	2.0316	2.1292	7.206	19.6523	27.5661		220.2	16.5709	32.421	51.8534	72.6746	81.9109
220.4	2.0349	2.1298	7.2079	19.6532	27.5685		220.3	16.5782	32.4288	51.8725	72.6922	81.9378
220.5	2.0353	2.1322	7.2118	19.6541	27.5724		220.4	16.5847	32.4371	51.8894	72.7172	81.9659
220.6	2.0386	2.1296	7.2124	19.6555	27.5702		220.5	16.5942	32.4403	51.9079	72.7384	81.9884
220.7	2.0397	2.129	7.2134	19.6512	27.5724		220.6	16.5983	32.4479	51.9234	72.7634	82.0132
220.8	2.042	2.129	7.2114	19.6545	27.5753		220.7	16.6053	32.4578	51.9372	72.7845	82.0389
220.9	2.0421	2.1295	7.2129	19.6543	27.5821		220.8	16.6109	32.467	51.9522	72.806	82.0603
221	2.0468	2.1289	7.2139	19.6582	27.5872		220.9	16.6161	32.4668	51.964	72.8278	82.0835
221.1	2.047	2.135	7.2213	19.6626	27.5899		221	16.6221	32.4743	51.9792	72.8477	82.1069
221.2	2.0559	2.1407	7.2289	19.6674	27.5893		221.1	16.6297	32.484	51.9936	72.867	82.1305
221.3	2.0651	2.1423	7.2327	19.6688	27.5832		221.2	16.641	32.4899	52.0111	72.8886	82.1554
221.4	2.0682	2.1434	7.2325	19.6689	27.5838		221.3	16.6443	32.5044	52.0266	72.9068	82.1747
221.5	2.0666	2.1407	7.2291	19.672	27.586		221.4	16.6542	32.5163	52.0436	72.93	82.1957
221.6	2.0615	2.1418	7.2333	19.6735	27.5857		221.5	16.662	32.5205	52.053	72.9447	82.215
221.7	2.0637	2.1422	7.2351	19.6725	27.586		221.6	16.6671	32.5262	52.0636	72.9612	82.2357
221.8	2.0644	2.1379	7.2376	19.6746	27.5866		221.7	16.6698	32.533	52.0798	72.9818	82.2573
221.9	2.0633	2.1399	7.2419	19.6769	27.5848		221.8	16.6731	32.538	52.0912	72.9988	82.2782
222	2.0662	2.1402	7.2442	19.6746	27.5849		221.9	16.6757	32.5434	52.1034	73.0137	82.3071
222.1	2.0714	2.1386	7.2416	19.6752	27.5825		222	16.6819	32.5483	52.116	73.0308	82.332
222.2	2.0704	2.1399	7.2425	19.6805	27.5806		222.1	16.6872	32.5624	52.1351	73.0504	82.3524
222.3	2.0699	2.1431	7.25	19.6833	27.5824		222.2	16.6958	32.5722	52.1508	73.0666	82.3764
222.4	2.0669	2.1436	7.2547	19.6854	27.5885		222.3	16.6998	32.5811	52.1689	73.0839	82.3984
222.5	2.0661	2.1425	7.2593	19.6922	27.5894		222.4	16.7061	32.5853	52.1891	73.1041	82.4217
222.6	2.0677	2.145	7.2664	19.6965	27.5897		222.5	16.712	32.5974	52.203	73.1278	82.445
222.7	2.0727	2.1477	7.2708	19.7007	27.5944		222.6	16.7164	32.611	52.2176	73.1502	82.4735
222.8	2.0751	2.1494	7.2728	19.7115	27.5955		222.7	16.7253	32.62	52.2292	73.1701	82.496
222.9	2.0782	2.1538	7.2847	19.7139	27.6001		222.8	16.7313	32.6366	52.2473	73.1954	82.5203
223	2.0883	2.1516	7.2856	19.7166	27.6012		222.9	16.7411	32.6502	52.2648	73.2168	82.544
223.1	2.0941	2.1559	7.2856	19.7174	27.603		223	16.7471	32.6594	52.2761	73.2301	82.5705
223.2	2.1003	2.1598	7.2899	19.727	27.5977		223.1	16.7523	32.6687	52.2896	73.248	82.5913
223.3	2.1055	2.1632	7.2956	19.727	27.5972		223.2	16.7572	32.6752	52.3097	73.2714	82.6156
223.4	2.1115	2.1606	7.2927	19.729	27.5973		223.3	16.7657	32.6791	52.3234	73.2896	82.6386
223.5	2.1072	2.1618	7.2945	19.7331	27.5969		223.4	16.7714	32.6935	52.3385	73.3109	82.6591
223.6	2.1113	2.1674	7.3019	19.7319	27.5974		223.5	16.7766	32.7038	52.3536	73.3312	82.6903
223.7	2.1169	2.1723	7.3	19.7336	27.601		223.6	16.7811	32.7139	52.3681	73.3484	82.7137
223.8	2.1214	2.1791	7.297	19.7403	27.5986		223.7	16.7882	32.7302	52.388	73.3739	82.7397
223.9	2.123	2.183	7.2993	19.7445	27.5966		223.8	16.8002	32.7437	52.3979	73.3939	82.7636
224	2.1271	2.1785	7.2988	19.7447	27.5978		223.9	16.8053	32.7589	52.4161	73.4153	82.7875
224.1	2.1307	2.1805	7.3001	19.7476	27.5987		224	16.8124	32.7668	52.4315	73.4348	82.8055
224.2	2.1277	2.1862	7.3051	19.7516	27.5931		224.1	16.8159	32.7772	52.4473	73.4536	82.8298
224.3	2.1353	2.1894	7.3086	19.751	27.5897		224.2	16.8231	32.7847	52.4621	73.472	82.851
224.4	2.1395	2.1878	7.3047	19.7519	27.5929		224.3	16.8248	32.7997	52.4792	73.494	82.8748
224.5	2.1348	2.1858	7.302	19.7602	27.5912		224.4	16.8343	32.8052	52.4929	73.5151	82.8976
224.6	2.1336	2.1902	7.3051	19.7646	27.5933		224.5	16.8445	32.8106	52.5103	73.5359	82.9177
224.7	2.1392	2.1965	7.3104	19.7674	27.5959		224.6	16.852	32.8207	52.5269	73.5515	82.9399
224.8	2.1419	2.2019	7.3143	19.7745	27.5941		224.7	16.8591	32.8309	52.5454	73.5717	82.9591
224.9	2.1435	2.2035	7.3161	19.7746	27.5925		224.8	16.8661	32.84	52.5588	73.5905	82.9777
225	2.1446	2.2051	7.3131	19.7723	27.5936		224.9	16.8729	32.8484	52.5712	73.6056	83.0006
225.1	2.1461	2.205	7.3146	19.7735	27.591		225	16.8773	32.8538	52.5834	73.6204	83.0257
225.2	2.1486	2.2055	7.318	19.7712	27.587		225.1	16.8806	32.8628	52.5959	73.6363	83.0501
225.3	2.1499	2.2057	7.3187	19.7676	27.5841		225.2	16.8882	32.871	52.6097	73.6534	83.0696
225.4	2.1507	2.2067	7.3152	19.7697	27.5839		225.3	16.8928	32.8802	52.6277	73.6726	83.093
225.5	2.1537	2.2089	7.3118	19.772	27.5856		225.4	16.8996	32.8868	52.6381	73.685	83.1137
225.6	2.1556	2.2137	7.312	19.7765	27.5841		225.5	16.9033	32.8999	52.6559	73.7044	83.1378
225.7	2.1557	2.2182	7.3159	19.7765	27.5791		225.6	16.9134	32.9078	52.6704	73.7235	83.159
225.8	2.1555	2.2223	7.3193	19.7745	27.5767		225.7	16.9198	32.917	52.6835	73.7398	83.1796
225.9	2.157	2.2197	7.318	19.7746	27.581		225.8	16.927	32.9281	52.6976	73.7615	83.2028
226	2.1546	2.2207	7.3189	19.7798	27.5771		225.9	16.9383	32.9398	52.7099	73.7822	83.2273
226.1	2.1554	2.2236	7.3208	19.7802	27.5734		226	16.9486	32.9548	52.7264	73.8058	83.2482
226.2	2.1583	2.2156	7.315	19.7784	27.5752		226.1	16.9601	32.9668	52.7461	73.8289	83.2707
226.3	2.1523	2.2099	7.3118	19.7838	27.579		226.2	16.9765	32.9777	52.7645	73.8487	83.2934
226.4	2.1505	2.2124	7.3185	19.7888	27.5768		226.3	16.9862	32.9872	52.7776	73.8685	83.315
226.5	2.1524	2.2182	7.3246	19.7911	27.5782		226.4	16.9921	33.0002	52.7886	73.8848	83.3362
226.6	2.1588	2.2183	7.3236	19.7945	27.5739		226.5	16.9975	33.009	52.803	73.903	83.3576
226.7	2.1609	2.2219	7.3327	19.7954	27.5751		226.6	16.9999	33.0163	52.8162	73.9188	83.3796
226.8	2.1638	2.2247	7.3346	19.803	27.5715		226.7	17.0071	33.0238	52.8322	73.9354	83.3974
226.9	2.1623	2.2273	7.3419	19.8045	27.5663		226.8	17.0126	33.0293	52.8463	73.9488	83.4169
227	2.1645	2.2254	7.3434	19.8057	27.5562		226.9	17.0171	33.0336	52.8638	73.9641	83.4385
227.1	2.1637	2.2253	7.3447	19.8026	27.5518		227	17.0208	33.0472	52.8839	73.9842	83.4601
227.2	2.166	2.2175	7.34	19.8015	27.5472		227.1	17.0273	33.0581	52.8982	74.0011	83.4856
227.3	2.1585	2.2173	7.3374	19.8003	27.5453		227.2	17.0308	33.0694	52.9193	74.0219	83.5062
227.4	2.1565	2.2159	7.3375	19.7996	27.5489		227.3	17.0332	33.0823	52.9405	74.0483	83.5271
227.5	2.1566	2.215	7.3382	19.8058	27.5452		227.4	17.044	33.0854	52.9579	74.0679	83.5529
227.6	2.1597	2.2234	7.3454	19.807	27.544		227.5	17.0429	33.0967	52.9733	74.0869	83.5742
227.7	2.1638	2.2272	7.3446	19.8108	27.5493		227.6	17.0522	33.1156	52.9944	74.1113	83.6003
227.8	2.1655	2.2298	7.3496	19.8188	27.5482		227.7	17.0642	33.1301	53.0138	74.1326	83.6265
227.9	2.1669	2.2361	7.3553	19.8204	27.5485		227.8	17.075	33.141	53.0323	74.1532	83.6504
228	2.169	2.2388	7.3605	19.823	27.5506		227.9	17.0817	33.154	53.0498	74.1729	83.6709
228.1	2.169	2.244	7.3664	19.8272	27.5472		228	17.084	33.1687	53.0666	74.197	83.69
228.2	2.172	2.2469	7.3725	19.8281	27.5502		228.1	17.0879	33.1823	53.0809	74.2179	83.7095
228.3	2.177	2.251	7.3801	19.8259	27.552		228.2	17.0945	33.1894	53.0918	74.2342	83.7306
228.4	2.1819	2.2553	7.3846	19.8291	27.5533		228.3	17.0979	33.1951	53.1028	74.2519	83.751
228.5	2.1854	2.2604	7.3885	19.8324	27.5455		228.4	17.1026	33.2057	53.1214	74.2721	83.7705
228.6	2.1899	2.266	7.3913	19.8314	27.543		228.5	17.1095	33.221	53.1373	74.2951	83.7876
228.7	2.1964	2.2662	7.3919	19.8318	27.5417		228.6	17.1207	33.2282	53.1547	74.3115	83.8068
228.8	2.1968	2.2645	7.3954	19.8315	27.5358		228.7	17.1272	33.2357	53.1707	74.3276	83.8225
228.9	2.197	2.2647	7.3957	19.8277	27.5367		228.8	17.1296	33.2448	53.1908	74.3471	83.8439
229	2.1938	2.2625	7.3906	19.8322	27.5347		228.9	17.1386	33.2495	53.2037	74.3613	83.8614
229.1	2.1891	2.2653	7.3934	19.8354	27.5365		229	17.1396	33.2532	53.216	74.3756	83.8834
229.2	2.1881	2.2686	7.4015	19.8361	27.5398		229.1	17.1434	33.2621	53.2301	74.3983	83.9023
229.3	2.1889	2.2723	7.406	19.8396	27.5449		229.2	17.1515	33.2718	53.2493	74.4218	83.9217
229.4	2.1896	2.281	7.4113	19.8451	27.5476		229.3	17.1586	33.2791	53.2632	74.4379	83.9418
229.5	2.1949	2.2879	7.4162	19.8498	27.5509		229.4	17.1639	33.2897	53.277	74.4515	83.9584
229.6	2.2004	2.2909	7.4219	19.8544	27.5521		229.5	17.1694	33.2933	53.2939	74.4693	83.981
229.7	2.202	2.2946	7.4293	19.8552	27.5511		229.6	17.1763	33.3019	53.3048	74.4865	83.9989
229.8	2.2034	2.2957	7.4373	19.8538	27.5509		229.7	17.1817	33.3132	53.3198	74.5083	84.0169
229.9	2.2012	2.2917	7.4403	19.8535	27.5542		229.8	17.1882	33.3184	53.3374	74.5239	84.032
230	2.197	2.2943	7.4393	19.858	27.5552		229.9	17.1915	33.3206	53.3526	74.5374	84.0499
230.1	2.198	2.3023	7.4441	19.8639	27.5537		230	17.1957	33.3168	53.3591	74.5498	84.0707
230.2	2.1986	2.304	7.4511	19.866	27.5521		230.1	17.1983	33.3263	53.3726	74.5692	84.0973
230.3	2.2038	2.3028	7.4535	19.8625	27.5526		230.2	17.2045	33.3353	53.3843	74.5863	84.118
230.4	2.2014	2.3038	7.4559	19.8648	27.5583		230.3	17.209	33.3426	53.4001	74.606	84.1389
230.5	2.1971	2.3086	7.4599	19.8707	27.5555		230.4	17.2196	33.3482	53.417	74.6231	84.1515
230.6	2.2022	2.3166	7.4692	19.8692	27.5572		230.5	17.2232	33.3576	53.4324	74.6393	84.1722
230.7	2.2116	2.3181	7.4679	19.8683	27.5561		230.6	17.2286	33.3643	53.4415	74.6508	84.1899
230.8	2.2116	2.3156	7.4689	19.8712	27.5539		230.7	17.2311	33.375	53.4586	74.67	84.2084
230.9	2.2107	2.3169	7.4724	19.873	27.5515		230.8	17.2389	33.3799	53.4668	74.6845	84.225
231	2.2172	2.3196	7.4766	19.8775	27.553		230.9	17.2426	33.3889	53.4829	74.7023	84.2463
231.1	2.2204	2.3217	7.4806	19.8822	27.5504		231	17.2499	33.3922	53.4914	74.7172	84.2608
231.2	2.2221	2.3227	7.483	19.8862	27.5505		231.1	17.2518	33.4037	53.4989	74.7372	84.2776
231.3	2.2224	2.3253	7.4845	19.8851	27.5519		231.2	17.2589	33.4057	53.5078	74.7499	84.2969
231.4	2.2258	2.3251	7.4824	19.8858	27.5522		231.3	17.2619	33.4099	53.5164	74.7665	84.3217
231.5	2.2283	2.3251	7.4846	19.8863	27.5542		231.4	17.268	33.4151	53.5312	74.7835	84.3435
231.6	2.2274	2.3263	7.4861	19.8841	27.5538		231.5	17.2723	33.4254	53.5465	74.8034	84.3614
231.7	2.2283	2.3271	7.4853	19.887	27.5576		231.6	17.2795	33.4349	53.5615	74.8198	84.3791
231.8	2.2302	2.3331	7.4905	19.893	27.5616		231.7	17.2857	33.443	53.5738	74.8353	84.3933
231.9	2.2355	2.3374	7.4931	19.9041	27.5644		231.8	17.2919	33.4514	53.5889	74.8549	84.4085
232	2.2377	2.3417	7.5033	19.9067	27.5647		231.9	17.2991	33.4542	53.6027	74.8711	84.4234
232.1	2.2458	2.3458	7.509	19.9083	27.5649		232	17.3003	33.4642	53.618	74.8901	84.4399
232.2	2.2461	2.3486	7.5132	19.9128	27.5694		232.1	17.3027	33.469	53.629	74.9051	84.4606
232.3	2.2484	2.3559	7.5224	19.9181	27.5661		232.2	17.3027	33.4753	53.6398	74.9198	84.4827
232.4	2.2573	2.3601	7.5291	19.9176	27.5647		232.3	17.3013	33.4799	53.6522	74.9365	84.4978
232.5	2.2605	2.3604	7.5282	19.9173	27.5696		232.4	17.3054	33.4854	53.6653	74.9551	84.5152
232.6	2.2545	2.3613	7.53	19.921	27.565		232.5	17.3109	33.4843	53.6772	74.9683	84.537
232.7	2.2531	2.3629	7.5331	19.9198	27.5697		232.6	17.3153	33.4914	53.688	74.9837	84.5597
232.8	2.2542	2.3597	7.5311	19.9221	27.5731		232.7	17.3197	33.5051	53.7023	75.0024	84.5838
232.9	2.2534	2.3641	7.5391	19.9217	27.5747		232.8	17.3284	33.5186	53.7145	75.0259	84.6053
233	2.2611	2.3681	7.5419	19.9282	27.577		232.9	17.335	33.5297	53.728	75.0469	84.6224
233.1	2.2658	2.3739	7.5496	19.934	27.5834		233	17.3437	33.5388	53.7413	75.0666	84.6375
233.2	2.2733	2.3798	7.5575	19.9406	27.5846		233.1	17.3541	33.5484	53.7529	75.0829	84.6542
233.3	2.2745	2.3865	7.5648	19.9438	27.5883		233.2	17.3617	33.5544	53.7636	75.1006	84.6682
233.4	2.2793	2.3871	7.5726	19.9448	27.5907		233.3	17.3672	33.559	53.7732	75.1164	84.6848
233.5	2.2825	2.3885	7.5746	19.9507	27.5882		233.4	17.3724	33.5623	53.7817	75.126	84.7031
233.6	2.2836	2.3941	7.58	19.9504	27.5905		233.5	17.3732	33.5712	53.7936	75.139	84.7199
233.7	2.2856	2.3888	7.579	19.951	27.591		233.6	17.3808	33.5761	53.8	75.15	84.7415
233.8	2.2827	2.3865	7.5819	19.9502	27.5911		233.7	17.3788	33.5797	53.8117	75.1643	84.7605
233.9	2.281	2.3882	7.5838	19.9514	27.5909		233.8	17.3805	33.5869	53.8265	75.1808	84.7747
234	2.2812	2.3858	7.5834	19.9568	27.5902		233.9	17.3834	33.59	53.833	75.1927	84.7954
234.1	2.2835	2.3856	7.5843	19.96	27.586		234	17.3845	33.5942	53.8446	75.2104	84.8107
234.2	2.2881	2.3865	7.5843	19.9612	27.588		234.1	17.3936	33.5986	53.8622	75.229	84.8305
234.3	2.289	2.3903	7.5863	19.9673	27.5837		234.2	17.4046	33.5993	53.8742	75.2447	84.8466
234.4	2.2917	2.388	7.5859	19.9692	27.5809		234.3	17.407	33.6046	53.8872	75.2599	84.8612
234.5	2.2944	2.3862	7.5841	19.9726	27.5826		234.4	17.4118	33.6101	53.8974	75.2765	84.8757
234.6	2.2933	2.3884	7.589	19.9768	27.5888		234.5	17.4129	33.6148	53.9042	75.287	84.8918
234.7	2.2952	2.3896	7.5907	19.9852	27.5937		234.6	17.4146	33.6198	53.9132	75.3007	84.9103
234.8	2.2974	2.3909	7.5955	19.9934	27.5945		234.7	17.4166	33.626	53.9233	75.3158	84.9285
234.9	2.3011	2.3966	7.6002	19.9964	27.5969		234.8	17.42	33.6318	53.9341	75.3334	84.946
235	2.3056	2.3986	7.6059	20.0009	27.5971		234.9	17.4236	33.6386	53.944	75.3504	84.9611
235.1	2.3114	2.404	7.6114	20.0035	27.5995		235	17.4217	33.6485	53.954	75.365	84.9815
235.2	2.3163	2.4063	7.6188	20.0039	27.6032		235.1	17.427	33.6544	53.9638	75.3818	85.0006
235.3	2.3226	2.4069	7.6225	20.0111	27.5995		235.2	17.4294	33.6608	53.9789	75.3948	85.02
235.4	2.3263	2.4089	7.628	20.015	27.5948		235.3	17.4329	33.6689	53.9939	75.4135	85.0393
235.5	2.3328	2.4066	7.6303	20.0152	27.5895		235.4	17.437	33.6774	54.0044	75.4321	85.0594
235.6	2.3318	2.4059	7.6294	20.0171	27.5912		235.5	17.4417	33.684	54.018	75.4491	85.0773
235.7	2.33	2.4062	7.6317	20.0205	27.5903		235.6	17.4508	33.6928	54.0314	75.4637	85.0921
235.8	2.3307	2.41	7.6349	20.0202	27.5907		235.7	17.4579	33.6971	54.0442	75.48	85.1078
235.9	2.3365	2.4126	7.6355	20.0238	27.5857		235.8	17.4661	33.7001	54.0566	75.4919	85.1246
236	2.3403	2.4171	7.6404	20.0278	27.5833		235.9	17.4704	33.7038	54.0667	75.507	85.1418
236.1	2.3487	2.4169	7.6423	20.0277	27.5802		236	17.476	33.7087	54.0774	75.5213	85.161
236.2	2.35	2.4163	7.6426	20.0305	27.5825		236.1	17.4805	33.7188	54.0889	75.5345	85.1785
236.3	2.3512	2.4182	7.6434	20.0362	27.585		236.2	17.4845	33.7258	54.103	75.5525	85.1957
236.4	2.3545	2.4222	7.6483	20.0438	27.5879		236.3	17.4911	33.7282	54.1123	75.5689	85.2127
236.5	2.36	2.4262	7.652	20.0494	27.582		236.4	17.4959	33.7346	54.1231	75.5813	85.2301
236.6	2.3668	2.4294	7.6531	20.0469	27.5816		236.5	17.4989	33.7436	54.1331	75.5976	85.2503
236.7	2.3699	2.4276	7.6503	20.0491	27.5829		236.6	17.5041	33.7486	54.1428	75.6149	85.2642
236.8	2.3647	2.4262	7.6511	20.0547	27.5792		236.7	17.5052	33.756	54.1511	75.6372	85.2829
236.9	2.3625	2.4299	7.6569	20.0577	27.5803		236.8	17.5092	33.7592	54.1626	75.6555	85.3014
237	2.3697	2.4275	7.6563	20.0582	27.5844		236.9	17.5113	33.7693	54.1801	75.671	85.3218
237.1	2.3701	2.4265	7.6598	20.0588	27.584		237	17.5174	33.7775	54.1913	75.6875	85.3405
237.2	2.3731	2.4281	7.6657	20.0606	27.5843		237.1	17.5221	33.7902	54.2089	75.7068	85.3627
237.3	2.3763	2.4332	7.6702	20.0628	27.5857		237.2	17.5302	33.7944	54.2286	75.7215	85.3795
237.4	2.3814	2.4357	7.6743	20.0694	27.585		237.3	17.5341	33.8072	54.2468	75.7413	85.3969
237.5	2.3843	2.4432	7.6802	20.0722	27.5828		237.4	17.5416	33.8167	54.2623	75.7595	85.4142
237.6	2.3889	2.4443	7.6807	20.0742	27.5794		237.5	17.5495	33.8238	54.2708	75.7747	85.4301
237.7	2.3883	2.4447	7.6843	20.0817	27.577		237.6	17.5543	33.8278	54.2863	75.7879	85.4456
237.8	2.3873	2.4499	7.6921	20.0825	27.5726		237.7	17.5617	33.8287	54.2962	75.8033	85.461
237.9	2.3901	2.4475	7.692	20.0831	27.5747		237.8	17.5669	33.832	54.3085	75.8176	85.4786
238	2.3907	2.4429	7.6931	20.0837	27.5731		237.9	17.5697	33.8368	54.3208	75.8338	85.4981
238.1	2.3926	2.4447	7.6915	20.0874	27.5705		238	17.5744	33.8464	54.332	75.8475	85.517
238.2	2.3931	2.4463	7.6922	20.0895	27.5695		238.1	17.5803	33.8482	54.3469	75.8568	85.5329
238.3	2.3972	2.4486	7.6934	20.0923	27.5643		238.2	17.5859	33.8519	54.3572	75.8678	85.5508
238.4	2.3984	2.4496	7.6915	20.0929	27.5687		238.3	17.5924	33.8586	54.3684	75.8834	85.5668
238.5	2.3964	2.4498	7.692	20.0995	27.5679		238.4	17.5981	33.8658	54.383	75.9018	85.5858
238.6	2.3974	2.4541	7.696	20.101	27.5632		238.5	17.6034	33.8747	54.4002	75.9189	85.6054
238.7	2.4105	2.4584	7.6971	20.1029	27.5619		238.6	17.6099	33.8838	54.4162	75.9343	85.6214
238.8	2.415	2.4576	7.6986	20.1055	27.5576		238.7	17.618	33.8886	54.425	75.9462	85.64
238.9	2.4151	2.4606	7.7002	20.106	27.555		238.8	17.6224	33.8923	54.4346	75.9612	85.6546
239	2.4152	2.4633	7.6981	20.1106	27.5549		238.9	17.6239	33.8948	54.4502	75.9745	85.6686
239.1	2.4157	2.4661	7.6997	20.1092	27.5548		239	17.6293	33.8977	54.4592	75.9862	85.6861
239.2	2.4192	2.4681	7.6977	20.1106	27.5523		239.1	17.6291	33.9012	54.4704	75.9957	85.7044
239.3	2.421	2.4686	7.6976	20.1125	27.5515		239.2	17.6273	33.9035	54.4883	76.0097	85.7246
239.4	2.4275	2.4724	7.6992	20.1134	27.5521		239.3	17.6306	33.91	54.5057	76.0253	85.7393
239.5	2.4331	2.4765	7.7035	20.1168	27.5479		239.4	17.6375	33.921	54.5228	76.0455	85.7549
239.6	2.4352	2.4794	7.7089	20.1163	27.5467		239.5	17.6474	33.9282	54.5335	76.0609	85.7711
239.7	2.4391	2.478	7.7081	20.117	27.5445		239.6	17.6516	33.933	54.5431	76.0755	85.787
239.8	2.4432	2.4812	7.7113	20.1155	27.5444		239.7	17.6559	33.9376	54.5515	76.0907	85.8078
239.9	2.447	2.4836	7.7118	20.1204	27.5417		239.8	17.661	33.945	54.5597	76.1055	85.8291
240	2.4513	2.4841	7.7136	20.1237	27.5409		239.9	17.6607	33.9518	54.5695	76.1219	85.8492
240.1	2.4563	2.4894	7.7141	20.1218	27.5361		240	17.6665	33.965	54.5882	76.1388	85.8614
240.2	2.4585	2.4906	7.7158	20.1191	27.5397		240.1	17.6765	33.9698	54.6006	76.1516	85.875
240.3	2.46	2.4902	7.7157	20.1236	27.5396		240.2	17.6828	33.9718	54.6053	76.1592	85.8934
240.4	2.4557	2.494	7.7194	20.1241	27.5426		240.3	17.6828	33.977	54.6146	76.1729	85.9135
240.5	2.4542	2.4967	7.7201	20.125	27.5415		240.4	17.6868	33.9832	54.6226	76.1905	85.9345
240.6	2.4548	2.5001	7.7258	20.1246	27.5381		240.5	17.6933	33.9918	54.6401	76.2055	85.9503
240.7	2.458	2.4971	7.7235	20.1267	27.533		240.6	17.7045	34.0019	54.6554	76.2294	85.9639
240.8	2.4598	2.4995	7.7285	20.1232	27.5266		240.7	17.7126	34.0082	54.6653	76.2451	85.9756
240.9	2.4607	2.5017	7.7283	20.1164	27.526		240.8	17.7162	34.0129	54.6752	76.2597	85.9935
241	2.4607	2.5029	7.7234	20.1192	27.526		240.9	17.72	34.0196	54.6845	76.2697	86.0139
241.1	2.4579	2.5091	7.7251	20.1208	27.5282		241	17.7268	34.0273	54.7015	76.2846	86.0313
241.2	2.4608	2.5126	7.7265	20.1234	27.5307		241.1	17.7356	34.0333	54.7159	76.302	86.044
241.3	2.4609	2.5194	7.7271	20.1268	27.529		241.2	17.7415	34.0438	54.7315	76.3193	86.0567
241.4	2.4638	2.5252	7.7281	20.1269	27.5267		241.3	17.7498	34.0495	54.7404	76.3331	86.071
241.5	2.4673	2.5307	7.7308	20.123	27.5272		241.4	17.759	34.057	54.7463	76.3442	86.0886
241.6	2.4696	2.5333	7.7317	20.126	27.5282		241.5	17.7636	34.059	54.7544	76.3563	86.1035
241.7	2.473	2.5384	7.7381	20.1304	27.5256		241.6	17.7651	34.0652	54.7699	76.3739	86.1157
241.8	2.4819	2.5414	7.7414	20.1327	27.5268		241.7	17.766	34.0734	54.7826	76.3917	86.1337
241.9	2.4846	2.5424	7.7422	20.1395	27.5318		241.8	17.7668	34.0824	54.7908	76.4042	86.1533
242	2.4842	2.5441	7.7458	20.1458	27.5334		241.9	17.7692	34.0921	54.8015	76.4181	86.1715
242.1	2.4909	2.5493	7.7518	20.1478	27.5322		242	17.7728	34.1026	54.813	76.431	86.1879
242.2	2.4986	2.5506	7.7583	20.1484	27.5376		242.1	17.777	34.114	54.8244	76.4474	86.2068
242.3	2.5033	2.5529	7.763	20.1461	27.5362		242.2	17.7867	34.1232	54.839	76.4657	86.2246
242.4	2.5056	2.5522	7.7605	20.1447	27.5328		242.3	17.7945	34.1329	54.8534	76.4841	86.2386
242.5	2.5064	2.554	7.7601	20.1464	27.5296		242.4	17.8018	34.145	54.8716	76.5057	86.2554
242.6	2.5109	2.5556	7.7604	20.1457	27.5318		242.5	17.8106	34.1532	54.8858	76.5223	86.2725
242.7	2.5097	2.5531	7.7619	20.151	27.5324		242.6	17.816	34.1594	54.8996	76.534	86.2906
242.8	2.5101	2.5532	7.7652	20.1563	27.531		242.7	17.8209	34.1676	54.913	76.5481	86.3104
242.9	2.518	2.5564	7.7712	20.158	27.5312		242.8	17.8298	34.1754	54.9294	76.5649	86.3272
243	2.526	2.5583	7.7708	20.1581	27.5261		242.9	17.8414	34.1842	54.9414	76.5788	86.3422
243.1	2.5262	2.561	7.7751	20.1541	27.5223		243	17.8454	34.1906	54.9523	76.5962	86.3557
243.2	2.5262	2.5613	7.7734	20.1535	27.5212		243.1	17.849	34.1904	54.9631	76.6064	86.3718
243.3	2.522	2.5633	7.7758	20.1537	27.5212		243.2	17.8509	34.192	54.971	76.6219	86.3899
243.4	2.5253	2.5636	7.777	20.1554	27.5177		243.3	17.8539	34.2004	54.9809	76.6376	86.4094
243.5	2.5268	2.5639	7.777	20.1546	27.5191		243.4	17.8601	34.2082	54.9914	76.6528	86.428
243.6	2.5271	2.5614	7.7763	20.157	27.5191		243.5	17.8634	34.2155	55.0039	76.6686	86.4431
243.7	2.5244	2.5659	7.782	20.1563	27.521		243.6	17.8662	34.2247	55.0206	76.6857	86.4596
243.8	2.5283	2.5649	7.783	20.1548	27.5211		243.7	17.8736	34.2344	55.032	76.7011	86.4776
243.9	2.5299	2.5628	7.7847	20.1571	27.5211		243.8	17.8806	34.2414	55.0438	76.7149	86.4926
244	2.5325	2.5636	7.7852	20.1587	27.5206		243.9	17.8856	34.2516	55.0573	76.7305	86.5074
244.1	2.5358	2.5702	7.7874	20.1602	27.5176		244	17.8925	34.2623	55.0678	76.7446	86.5224
244.2	2.5385	2.5718	7.7891	20.1578	27.5194		244.1	17.8953	34.2677	55.084	76.7599	86.5355
244.3	2.5394	2.57	7.7899	20.163	27.5187		244.2	17.8988	34.2784	55.096	76.7782	86.5536
244.4	2.5351	2.573	7.7938	20.1661	27.5172		244.3	17.9021	34.2877	55.11	76.79	86.5655
244.5	2.5347	2.5727	7.7957	20.1664	27.515		244.4	17.9047	34.2943	55.1236	76.8015	86.5816
244.6	2.5369	2.5748	7.7977	20.1647	27.515		244.5	17.9108	34.2982	55.134	76.8148	86.5986
244.7	2.5384	2.5732	7.7968	20.1685	27.5116		244.6	17.9115	34.3038	55.1392	76.8248	86.6122
244.8	2.5363	2.5708	7.7972	20.1685	27.5113		244.7	17.9159	34.3148	55.1537	76.8412	86.6271
244.9	2.5351	2.572	7.7961	20.1738	27.5088		244.8	17.921	34.3241	55.1718	76.8579	86.64
245	2.5374	2.5775	7.7991	20.1778	27.504		244.9	17.9312	34.3345	55.1861	76.8698	86.6588
245.1	2.542	2.5803	7.8026	20.1766	27.501		245	17.935	34.3424	55.1936	76.8831	86.6759
245.2	2.5399	2.5815	7.8025	20.1786	27.4971		245.1	17.9365	34.3525	55.2072	76.8996	86.6879
245.3	2.5378	2.5839	7.8033	20.1795	27.4939		245.2	17.9437	34.3626	55.2176	76.9125	86.7004
245.4	2.5345	2.5847	7.8015	20.1778	27.4888		245.3	17.9512	34.3727	55.2259	76.9224	86.7154
245.5	2.5302	2.5843	7.8033	20.1798	27.4832		245.4	17.9515	34.377	55.231	76.9331	86.7323
245.6	2.5289	2.5819	7.8006	20.1792	27.48		245.5	17.9509	34.3812	55.2368	76.942	86.7488
245.7	2.5286	2.5808	7.8006	20.1758	27.4765		245.6	17.9552	34.3909	55.2511	76.9608	86.7654
245.8	2.527	2.5807	7.8002	20.1749	27.4722		245.7	17.9651	34.3964	55.2646	76.9729	86.7833
245.9	2.527	2.5806	7.7996	20.1772	27.4659		245.8	17.9713	34.4022	55.2817	76.9875	86.798
246	2.5282	2.5809	7.8	20.1755	27.4612		245.9	17.9781	34.4077	55.2936	77.0038	86.8116
246.1	2.5285	2.5804	7.8003	20.1697	27.4642		246	17.9866	34.4135	55.307	77.0196	86.8273
246.2	2.5265	2.5788	7.8036	20.1702	27.4668		246.1	17.9932	34.4166	55.3157	77.0338	86.8444
246.3	2.5241	2.5797	7.8072	20.1735	27.4632		246.2	17.9969	34.4264	55.3283	77.0452	86.8626
246.4	2.5251	2.5793	7.8109	20.1725	27.4557		246.3	18.0001	34.4402	55.3405	77.0612	86.8746
246.5	2.5286	2.5729	7.8079	20.1734	27.448		246.4	18.0047	34.4498	55.355	77.0779	86.8877
246.6	2.529	2.5711	7.808	20.1732	27.45		246.5	18.0116	34.4578	55.3686	77.0922	86.8987
246.7	2.5292	2.565	7.8051	20.175	27.4503		246.6	18.0148	34.4657	55.3816	77.1058	86.9102
246.8	2.5277	2.5691	7.8073	20.1766	27.4493		246.7	18.0204	34.4693	55.39	77.1168	86.9263
246.9	2.5263	2.5699	7.8044	20.1781	27.4534		246.8	18.0254	34.4719	55.4008	77.1282	86.9449
247	2.5273	2.5688	7.8005	20.1849	27.4534		246.9	18.0325	34.4846	55.4113	77.1412	86.9581
247.1	2.5277	2.5642	7.8067	20.1875	27.4505		247	18.0394	34.4932	55.4207	77.1586	86.9706
247.2	2.5335	2.5659	7.8131	20.1882	27.4435		247.1	18.0405	34.4978	55.4244	77.1734	86.9827
247.3	2.5368	2.5614	7.813	20.1843	27.4335		247.2	18.0454	34.4964	55.4344	77.186	87.0022
247.4	2.5373	2.5534	7.8087	20.1806	27.4287		247.3	18.0454	34.5002	55.4466	77.1971	87.0185
247.5	2.532	2.5489	7.8053	20.1802	27.4285		247.4	18.048	34.5112	55.4603	77.212	87.0309
247.6	2.5274	2.5437	7.8046	20.1815	27.4288		247.5	18.05	34.5187	55.4749	77.2277	87.05
247.7	2.522	2.5425	7.8063	20.1815	27.4269		247.6	18.055	34.5257	55.4862	77.243	87.0657
247.8	2.5211	2.5391	7.8032	20.1813	27.4228		247.7	18.0611	34.5292	55.494	77.2564	87.0822
247.9	2.5193	2.54	7.8003	20.1793	27.4193		247.8	18.07	34.5335	55.5011	77.2692	87.0965
248	2.5157	2.5406	7.7994	20.1769	27.4081		247.9	18.0792	34.5419	55.5208	77.2882	87.1112
248.1	2.5132	2.5388	7.801	20.1682	27.4041		248	18.0892	34.5464	55.5326	77.3035	87.1256
248.2	2.5138	2.5318	7.795	20.1694	27.4026		248.1	18.0935	34.5457	55.5401	77.3134	87.1397
248.3	2.5041	2.5329	7.7921	20.1726	27.3952		248.2	18.0956	34.5486	55.5532	77.3298	87.1502
248.4	2.499	2.532	7.7928	20.1748	27.394		248.3	18.0984	34.556	55.564	77.3414	87.1632
248.5	2.4999	2.532	7.7951	20.1777	27.3912		248.4	18.1013	34.5601	55.5727	77.353	87.1795
248.6	2.4992	2.5343	7.7965	20.1772	27.3895		248.5	18.1025	34.5659	55.5799	77.3662	87.1936
248.7	2.4977	2.533	7.7943	20.1807	27.3865		248.6	18.1063	34.5704	55.5881	77.3808	87.2074
248.8	2.4976	2.5381	7.7972	20.1808	27.3831		248.7	18.1112	34.5799	55.6006	77.3993	87.2167
248.9	2.4985	2.5402	7.7987	20.1785	27.3799		248.8	18.1191	34.586	55.6147	77.4161	87.2312
249	2.4977	2.5408	7.8	20.177	27.3777		248.9	18.1215	34.586	55.6258	77.4259	87.2483
249.1	2.4988	2.5391	7.7996	20.1792	27.3823		249	18.1236	34.5935	55.6367	77.4397	87.2643
249.2	2.4979	2.5365	7.7991	20.1869	27.3821		249.1	18.1333	34.5953	55.6474	77.4531	87.2837
249.3	2.5009	2.5398	7.7994	20.1898	27.3758		249.2	18.1417	34.6043	55.6598	77.4678	87.2952
249.4	2.5075	2.5402	7.7957	20.1845	27.3721		249.3	18.1483	34.6142	55.6763	77.4829	87.31
249.5	2.5074	2.536	7.7923	20.1824	27.3707		249.4	18.1572	34.6184	55.6862	77.495	87.3237
249.6	2.5021	2.5332	7.7905	20.1828	27.3685		249.5	18.1609	34.6198	55.6974	77.5094	87.3343
249.7	2.4986	2.5306	7.7949	20.1863	27.3643		249.6	18.1646	34.6261	55.7086	77.5239	87.3511
249.8	2.4982	2.5301	7.7967	20.1872	27.3596		249.7	18.1675	34.6296	55.7167	77.535	87.3648
249.9	2.4997	2.5293	7.7949	20.1899	27.3533		249.8	18.1707	34.6308	55.7252	77.5463	87.3817
250	2.5008	2.5332	7.7967	20.1906	27.3511		249.9	18.1723	34.6363	55.7374	77.5583	87.3981
250.1	2.5011	2.5358	7.7974	20.194	27.3496		250	18.1743	34.644	55.7437	77.5723	87.4131
250.2	2.5003	2.5346	7.7964	20.194	27.3505		250.1	18.1789	34.6463	55.7564	77.5863	87.4232
250.3	2.5006	2.534	7.7964	20.1995	27.3511		250.2	18.1844	34.6531	55.7645	77.5991	87.4366
250.4	2.5012	2.5333	7.7964	20.2026	27.3492		250.3	18.1907	34.655	55.7702	77.6085	87.4455
250.5	2.5054	2.5342	7.8004	20.2046	27.3494		250.4	18.1968	34.6571	55.7772	77.6203	87.4589
250.6	2.5121	2.5384	7.8018	20.2071	27.3444		250.5	18.2036	34.658	55.7815	77.6282	87.4707
250.7	2.514	2.5413	7.8018	20.2091	27.3389		250.6	18.2013	34.662	55.7892	77.6378	87.4835
250.8	2.5175	2.5422	7.7989	20.2096	27.3389		250.7	18.2054	34.6627	55.8014	77.6509	87.4979
250.9	2.5152	2.5429	7.7994	20.2109	27.3357		250.8	18.208	34.6643	55.8064	77.6641	87.5142
251	2.5149	2.5467	7.8034	20.2083	27.3328		250.9	18.2115	34.6655	55.8114	77.675	87.5259
251.1	2.5175	2.5404	7.8012	20.2073	27.3314		251	18.2093	34.669	55.8218	77.6893	87.5386
251.2	2.5142	2.5356	7.7992	20.2095	27.3278		251.1	18.215	34.6734	55.8311	77.701	87.557
251.3	2.5142	2.5301	7.7995	20.2108	27.3269		251.2	18.2211	34.6763	55.8418	77.7151	87.5724
251.4	2.512	2.5263	7.8004	20.2099	27.3225		251.3	18.2257	34.6848	55.8559	77.7326	87.5903
251.5	2.5105	2.5221	7.8028	20.2083	27.3228		251.4	18.2304	34.6902	55.8679	77.7526	87.6042
251.6	2.5148	2.5189	7.801	20.2091	27.318		251.5	18.2418	34.6946	55.8761	77.769	87.6138
251.7	2.5102	2.5171	7.8036	20.2108	27.3159		251.6	18.2492	34.7006	55.8875	77.7822	87.6265
251.8	2.5075	2.5169	7.8025	20.2149	27.3208		251.7	18.249	34.7015	55.8955	77.7902	87.6438
251.9	2.5036	2.5173	7.8031	20.2217	27.3221		251.8	18.2482	34.707	55.9052	77.8058	87.6551
252	2.5006	2.5201	7.807	20.2267	27.3228		251.9	18.2512	34.7161	55.9178	77.8236	87.669
252.1	2.5019	2.5219	7.8115	20.2259	27.3228		252	18.2593	34.7196	55.9308	77.8369	87.6784
252.2	2.5018	2.5211	7.8081	20.2295	27.3209		252.1	18.2665	34.7246	55.9361	77.8469	87.6937
252.3	2.5006	2.5185	7.807	20.2324	27.3188		252.2	18.267	34.7309	55.9456	77.855	87.7091
252.4	2.5032	2.517	7.8056	20.231	27.3164		252.3	18.2731	34.7341	55.9574	77.8706	87.7255
252.5	2.5029	2.5183	7.8036	20.2335	27.3192		252.4	18.2793	34.7364	55.9646	77.8828	87.7394
252.6	2.5005	2.5209	7.8057	20.2339	27.3202		252.5	18.285	34.7448	55.9771	77.8964	87.7528
252.7	2.4995	2.5234	7.8073	20.2363	27.3166		252.6	18.2911	34.7509	55.9872	77.9089	87.7679
252.8	2.4978	2.5298	7.8085	20.2381	27.3133		252.7	18.2976	34.7513	55.9925	77.919	87.7856
252.9	2.4994	2.5331	7.8115	20.2398	27.3137		252.8	18.2978	34.7552	56.004	77.9279	87.7995
253	2.5002	2.5326	7.8158	20.2434	27.3108		252.9	18.3016	34.7633	56.023	77.9415	87.8171
253.1	2.499	2.5327	7.8239	20.2419	27.3119		253	18.3065	34.7639	56.036	77.9571	87.8297
253.2	2.5008	2.5369	7.8229	20.241	27.3107		253.1	18.3116	34.7693	56.0494	77.97	87.8432
253.3	2.5004	2.5378	7.8226	20.2406	27.3094		253.2	18.3234	34.7722	56.0551	77.9739	87.8611
253.4	2.4979	2.5421	7.8269	20.2421	27.3111		253.3	18.3258	34.7825	56.0653	77.9848	87.8762
253.5	2.4961	2.5471	7.8305	20.2485	27.3112		253.4	18.334	34.7872	56.074	77.9977	87.8921
253.6	2.4968	2.5487	7.8361	20.2485	27.3097		253.5	18.337	34.7935	56.0881	78.0118	87.9058
253.7	2.4989	2.5476	7.8357	20.2527	27.307		253.6	18.3414	34.7947	56.1008	78.0251	87.9163
253.8	2.5005	2.5482	7.8355	20.2569	27.3066		253.7	18.3466	34.7996	56.1164	78.0344	87.9306
253.9	2.4991	2.5469	7.84	20.2574	27.3074		253.8	18.3509	34.8058	56.1281	78.0476	87.9456
254	2.4981	2.5467	7.8417	20.2617	27.3075		253.9	18.3529	34.8113	56.142	78.0673	87.9589
254.1	2.501	2.5484	7.8406	20.2641	27.3078		254	18.3557	34.8145	56.149	78.0826	87.9753
254.2	2.5043	2.5494	7.8391	20.2711	27.3068		254.1	18.3573	34.8188	56.1598	78.0949	87.9943
254.3	2.4998	2.556	7.842	20.2717	27.3074		254.2	18.3656	34.8283	56.176	78.1102	88.006
254.4	2.5035	2.557	7.8453	20.2743	27.3093		254.3	18.3717	34.8402	56.1872	78.1201	88.0212
254.5	2.5051	2.559	7.8474	20.2778	27.3048		254.4	18.3778	34.8402	56.1931	78.1294	88.0367
254.6	2.5056	2.5638	7.8506	20.277	27.305		254.5	18.3829	34.845	56.2001	78.1439	88.0533
254.7	2.5058	2.5625	7.8517	20.2769	27.3037		254.6	18.3883	34.8533	56.2175	78.1563	88.0648
254.8	2.5043	2.5637	7.8575	20.2751	27.2986		254.7	18.3947	34.8613	56.229	78.1659	88.0737
254.9	2.5082	2.5643	7.8601	20.2744	27.2913		254.8	18.3989	34.8626	56.2351	78.1753	88.0895
255	2.5062	2.5628	7.8571	20.2733	27.2932		254.9	18.4003	34.8629	56.234	78.1839	88.0996
255.1	2.504	2.5612	7.8543	20.2775	27.293		255	18.4017	34.8677	56.2423	78.1939	88.1072
255.2	2.4954	2.5641	7.8592	20.2809	27.2863		255.1	18.4033	34.8691	56.2505	78.2045	88.1243
255.3	2.4966	2.5691	7.8629	20.2816	27.2854		255.2	18.4033	34.877	56.2598	78.2157	88.1357
255.4	2.4958	2.5681	7.8663	20.2857	27.2876		255.3	18.4056	34.8839	56.2744	78.2307	88.1497
255.5	2.4931	2.5696	7.8702	20.2941	27.2854		255.4	18.4159	34.8818	56.2807	78.2396	88.1588
255.6	2.4898	2.5734	7.8771	20.2987	27.2817		255.5	18.4145	34.8854	56.2962	78.2509	88.1726
255.7	2.4936	2.5786	7.8819	20.2989	27.2776		255.6	18.4171	34.8898	56.3022	78.2594	88.1865
255.8	2.4952	2.5786	7.8786	20.2948	27.277		255.7	18.4219	34.8944	56.3111	78.2729	88.1968
255.9	2.4915	2.5778	7.8761	20.2936	27.2776		255.8	18.4277	34.8992	56.3191	78.285	88.2068
256	2.4886	2.5789	7.8761	20.2936	27.2772		255.9	18.431	34.9045	56.3248	78.3007	88.2212
256.1	2.4859	2.5758	7.8756	20.2933	27.2744		256	18.4313	34.9033	56.3288	78.309	88.2352
256.2	2.4826	2.5729	7.8764	20.2931	27.2669		256.1	18.4324	34.9067	56.3369	78.3212	88.2492
256.3	2.482	2.5711	7.8781	20.293	27.2618		256.2	18.4386	34.9117	56.3405	78.3331	88.2636
256.4	2.4775	2.5685	7.8778	20.2938	27.2532		256.3	18.4466	34.9147	56.3506	78.3483	88.2796
256.5	2.4737	2.5678	7.8839	20.2865	27.2486		256.4	18.4506	34.915	56.357	78.3592	88.2991
256.6	2.4709	2.5621	7.8797	20.2813	27.2459		256.5	18.4482	34.9222	56.3618	78.3787	88.3114
256.7	2.4604	2.5573	7.8774	20.2809	27.2442		256.6	18.4522	34.9312	56.3738	78.4025	88.3241
256.8	2.452	2.5524	7.8775	20.2798	27.2453		256.7	18.4626	34.9402	56.3881	78.4141	88.3376
256.9	2.4446	2.5492	7.8819	20.2823	27.2429		256.8	18.4677	34.9483	56.3993	78.426	88.3527
257	2.4429	2.5513	7.8872	20.2802	27.2403		256.9	18.4686	34.9525	56.4115	78.4446	88.3617
257.1	2.4416	2.548	7.8871	20.279	27.2385		257	18.4706	34.9639	56.4233	78.4628	88.3745
257.2	2.436	2.549	7.8867	20.281	27.2361		257.1	18.4793	34.9705	56.4282	78.471	88.3911
257.3	2.4313	2.5484	7.8891	20.2801	27.2348		257.2	18.4837	34.9764	56.4403	78.4826	88.401
257.4	2.4315	2.5473	7.8911	20.2797	27.2271		257.3	18.4889	34.9835	56.4514	78.4945	88.41
257.5	2.4322	2.5467	7.8912	20.2771	27.2247		257.4	18.4933	34.9817	56.4566	78.5025	88.4217
257.6	2.4301	2.546	7.8922	20.2788	27.2212		257.5	18.4977	34.986	56.4672	78.5147	88.4323
257.7	2.4213	2.5455	7.8927	20.279	27.2241		257.6	18.4998	34.9951	56.4809	78.5272	88.4469
257.8	2.4208	2.5466	7.8915	20.2794	27.226		257.7	18.506	35.0026	56.4956	78.5407	88.4626
257.9	2.42	2.5477	7.8949	20.2785	27.2221		257.8	18.5114	35.0107	56.5055	78.5561	88.4765
258	2.422	2.5473	7.9001	20.2783	27.2183		257.9	18.518	35.0171	56.518	78.5652	88.4929
258.1	2.4229	2.5464	7.9027	20.2766	27.2125		258	18.525	35.0266	56.5288	78.5717	88.501
258.2	2.4239	2.5447	7.9015	20.2795	27.2081		258.1	18.5277	35.0377	56.5381	78.5862	88.5115
258.3	2.4216	2.5467	7.9071	20.2768	27.1985		258.2	18.5302	35.0369	56.546	78.596	88.5165
258.4	2.4193	2.5483	7.9079	20.2723	27.1942		258.3	18.534	35.0362	56.5507	78.6086	88.5259
258.5	2.4124	2.5471	7.9049	20.2731	27.1911		258.4	18.5349	35.0399	56.5578	78.6156	88.5401
258.6	2.4039	2.5461	7.9049	20.2723	27.1872		258.5	18.5351	35.0418	56.5685	78.632	88.5544
258.7	2.4029	2.5451	7.9072	20.2716	27.1832		258.6	18.5347	35.0485	56.5753	78.6432	88.5678
258.8	2.4042	2.544	7.9094	20.2725	27.179		258.7	18.538	35.053	56.5855	78.658	88.5776
258.9	2.4022	2.5401	7.914	20.2718	27.1742		258.8	18.5393	35.0588	56.5961	78.6732	88.5837
259	2.4002	2.5335	7.9146	20.2693	27.1672		258.9	18.5431	35.0609	56.604	78.6842	88.5944
259.1	2.3963	2.5288	7.9155	20.2657	27.1629		259	18.5408	35.0623	56.6113	78.6959	88.6029
259.2	2.3918	2.5249	7.9121	20.2644	27.1524		259.1	18.5397	35.0618	56.6141	78.7006	88.6135
259.3	2.3855	2.5182	7.9093	20.2578	27.1453		259.2	18.5391	35.0603	56.6201	78.7105	88.6267
259.4	2.3761	2.5104	7.9028	20.2567	27.1398		259.3	18.5369	35.0648	56.6341	78.7289	88.6351
259.5	2.3681	2.5073	7.8975	20.2566	27.133		259.4	18.5429	35.072	56.6437	78.7479	88.6459
259.6	2.3673	2.5026	7.8962	20.2521	27.1275		259.5	18.5503	35.0758	56.6498	78.7564	88.6575
259.7	2.3648	2.4998	7.8943	20.2511	27.1242		259.6	18.5532	35.0779	56.6556	78.7644	88.6689
259.8	2.3605	2.5008	7.8893	20.2488	27.1236		259.7	18.558	35.0866	56.6644	78.7745	88.6815
259.9	2.3538	2.5023	7.8879	20.2488	27.1209		259.8	18.5601	35.0914	56.67	78.7816	88.6871
260	2.3515	2.508	7.8878	20.2476	27.1164		259.9	18.5595	35.0968	56.6779	78.7908	88.6931
260.1	2.3478	2.5063	7.8855	20.2431	27.1063		260	18.5624	35.101	56.6875	78.7996	88.7063
260.2	2.3439	2.5	7.8869	20.24	27.1007		260.1	18.5651	35.101	56.6914	78.8042	88.7145
260.3	2.3383	2.4961	7.8836	20.2397	27.0958		260.2	18.5658	35.1047	56.6976	78.8113	88.7215
260.4	2.3328	2.4885	7.8813	20.2369	27.0902		260.3	18.5665	35.1071	56.7053	78.8198	88.7344
260.5	2.3257	2.4854	7.8766	20.2342	27.0845		260.4	18.569	35.1013	56.7143	78.8258	88.7414
260.6	2.322	2.4835	7.8723	20.2332	27.0818		260.5	18.571	35.1097	56.7245	78.8367	88.7486
260.7	2.3166	2.4777	7.8721	20.234	27.0797		260.6	18.5736	35.111	56.7298	78.8418	88.7584
260.8	2.3144	2.4737	7.8727	20.2361	27.0783		260.7	18.5727	35.1042	56.7299	78.8468	88.7728
260.9	2.3116	2.4728	7.8722	20.2331	27.0771		260.8	18.5666	35.1031	56.7385	78.8542	88.7861
261	2.3078	2.466	7.8687	20.231	27.0756		260.9	18.5636	35.1084	56.7487	78.8648	88.7969
261.1	2.3044	2.4632	7.8684	20.2325	27.066		261	18.5708	35.1113	56.7602	78.8761	88.8072
261.2	2.3025	2.4612	7.8687	20.2308	27.0617		261.1	18.5755	35.1163	56.768	78.8895	88.8157
261.3	2.304	2.458	7.8632	20.2239	27.0616		261.2	18.5776	35.1227	56.7744	78.9004	88.8277
261.4	2.2977	2.454	7.8585	20.2215	27.0574		261.3	18.5827	35.1232	56.7763	78.9067	88.8406
261.5	2.2894	2.4544	7.8582	20.2184	27.05		261.4	18.5795	35.1257	56.7802	78.9155	88.8542
261.6	2.2878	2.4502	7.8555	20.2152	27.0457		261.5	18.5788	35.1335	56.7895	78.9291	88.8672
261.7	2.2871	2.4438	7.8524	20.212	27.0431		261.6	18.5861	35.141	56.797	78.9447	88.8808
261.8	2.2815	2.4392	7.8491	20.2096	27.041		261.7	18.5911	35.1462	56.8078	78.9548	88.8959
261.9	2.277	2.441	7.8502	20.211	27.0351		261.8	18.5941	35.1514	56.821	78.9628	88.9051
262	2.2757	2.4388	7.8484	20.2109	27.0317		261.9	18.5964	35.1616	56.831	78.9745	88.919
262.1	2.2731	2.4349	7.8499	20.2119	27.028		262	18.6012	35.1647	56.8416	78.9809	88.9251
262.2	2.2676	2.4339	7.8493	20.2086	27.0216		262.1	18.6086	35.1708	56.8541	78.9954	88.9338
262.3	2.2673	2.4312	7.8496	20.204	27.0189		262.2	18.6122	35.1659	56.8603	79.0003	88.9399
262.4	2.2616	2.4294	7.848	20.202	27.018		262.3	18.6109	35.1673	56.8669	79.0098	88.952
262.5	2.258	2.4303	7.8467	20.2013	27.0178		262.4	18.6107	35.1697	56.8722	79.014	88.9626
262.6	2.2552	2.432	7.8445	20.2051	27.0162		262.5	18.6115	35.1769	56.8858	79.0251	88.9683
262.7	2.2579	2.4337	7.8456	20.2085	27.0111		262.6	18.6168	35.1761	56.8944	79.0327	88.9798
262.8	2.2616	2.4332	7.8506	20.2075	27.007		262.7	18.6182	35.1773	56.9029	79.0391	88.9924
262.9	2.2687	2.4316	7.8484	20.2059	27.0009		262.8	18.6208	35.1805	56.9113	79.049	89.0016
263	2.27	2.4314	7.8462	20.2027	26.9932		262.9	18.6234	35.185	56.9268	79.0594	89.0088
263.1	2.2668	2.4249	7.8426	20.2045	26.9849		263	18.6299	35.1888	56.9353	79.0679	89.0218
263.2	2.2648	2.4214	7.8421	20.2042	26.9788		263.1	18.6309	35.1859	56.9354	79.0769	89.0319
263.3	2.2615	2.4168	7.8415	20.2009	26.9775		263.2	18.6278	35.1839	56.9386	79.0922	89.0385
263.4	2.2649	2.4131	7.8409	20.2039	26.974		263.3	18.6304	35.1834	56.9428	79.0989	89.0483
263.5	2.2612	2.4131	7.8434	20.2006	26.975		263.4	18.628	35.1814	56.9462	79.1044	89.0625
263.6	2.2612	2.4112	7.8455	20.2041	26.97		263.5	18.6288	35.1822	56.9506	79.1132	89.0742
263.7	2.2606	2.411	7.846	20.206	26.9634		263.6	18.6292	35.1845	56.958	79.125	89.0854
263.8	2.2626	2.406	7.8418	20.2055	26.9539		263.7	18.6314	35.1851	56.9662	79.1416	89.0917
263.9	2.2595	2.4044	7.8395	20.2047	26.9466		263.8	18.6332	35.1845	56.9644	79.152	89.0967
264	2.2593	2.4042	7.838	20.2052	26.9358		263.9	18.6358	35.1848	56.9686	79.163	89.1077
264.1	2.257	2.4028	7.8366	20.1994	26.9303		264	18.6383	35.1866	56.9712	79.1717	89.1189
264.2	2.2537	2.3959	7.8309	20.1956	26.9261		264.1	18.6368	35.185	56.9772	79.1799	89.1309
264.3	2.2454	2.3903	7.8266	20.1925	26.9231		264.2	18.6369	35.1857	56.981	79.1867	89.1426
264.4	2.2398	2.3858	7.8234	20.1952	26.9195		264.3	18.6349	35.1917	56.9858	79.1967	89.1563
264.5	2.2386	2.3868	7.8272	20.1967	26.9123		264.4	18.6371	35.2008	56.9994	79.2066	89.1641
264.6	2.2401	2.3873	7.8294	20.1944	26.9073		264.5	18.6422	35.2072	57.0104	79.2232	89.1681
264.7	2.242	2.3864	7.8319	20.1944	26.9033		264.6	18.6472	35.2087	57.0179	79.2283	89.1775
264.8	2.2389	2.3865	7.8316	20.1972	26.8969		264.7	18.6494	35.206	57.02	79.2355	89.1864
264.9	2.2384	2.3862	7.8298	20.1913	26.8905		264.8	18.6497	35.2075	57.0247	79.2438	89.1983
265	2.2387	2.3831	7.8232	20.1853	26.8839		264.9	18.6521	35.2106	57.0302	79.2542	89.2097
265.1	2.2333	2.3782	7.8168	20.1823	26.8773		265	18.6524	35.2153	57.0379	79.2707	89.2225
265.2	2.227	2.377	7.8144	20.178	26.8702		265.1	18.6589	35.2213	57.0431	79.2816	89.2325
265.3	2.2237	2.3763	7.8103	20.1799	26.8672		265.2	18.6633	35.233	57.0547	79.2958	89.2462
265.4	2.2218	2.3813	7.8124	20.1842	26.864		265.3	18.6696	35.2409	57.0626	79.3054	89.2543
265.5	2.2265	2.383	7.815	20.1843	26.8596		265.4	18.6687	35.2444	57.069	79.3123	89.2637
265.6	2.2303	2.3791	7.8147	20.1852	26.8547		265.5	18.6678	35.2446	57.072	79.3197	89.2726
265.7	2.2274	2.3777	7.8125	20.1852	26.8491		265.6	18.6677	35.2488	57.0764	79.3293	89.2853
265.8	2.2262	2.376	7.81	20.1855	26.8429		265.7	18.6712	35.252	57.0847	79.3411	89.2992
265.9	2.2214	2.3754	7.8129	20.1846	26.8336		265.8	18.6739	35.2555	57.0952	79.3551	89.3081
266	2.2212	2.3725	7.81	20.1794	26.8251		265.9	18.6778	35.261	57.1015	79.3703	89.32
266.1	2.2218	2.3628	7.802	20.1771	26.8146		266	18.6851	35.2633	57.1072	79.3811	89.3292
266.2	2.2136	2.3619	7.8015	20.1728	26.8084		266.1	18.6895	35.2625	57.1138	79.3909	89.3388
266.3	2.2116	2.359	7.7998	20.1691	26.8014		266.2	18.6926	35.2651	57.1217	79.4022	89.3503
266.4	2.2103	2.3559	7.7977	20.1629	26.7935		266.3	18.6928	35.27	57.1314	79.4182	89.3613
266.5	2.2063	2.3555	7.797	20.1619	26.7856		266.4	18.694	35.2734	57.1361	79.4287	89.3725
266.6	2.2029	2.3517	7.7964	20.1557	26.7797		266.5	18.6965	35.2861	57.1487	79.4461	89.3838
266.7	2.1995	2.3449	7.7935	20.1555	26.7702		266.6	18.7027	35.2876	57.1562	79.4593	89.3988
266.8	2.1967	2.3434	7.7929	20.1547	26.76		266.7	18.7079	35.2926	57.1645	79.4767	89.4101
266.9	2.1947	2.3415	7.7903	20.1486	26.7489		266.8	18.7115	35.3029	57.1733	79.4902	89.4165
267	2.1886	2.3364	7.788	20.1496	26.7405		266.9	18.7165	35.3094	57.183	79.5025	89.4254
267.1	2.1798	2.3373	7.7856	20.1488	26.7384		267	18.7226	35.3122	57.1882	79.5085	89.4357
267.2	2.1772	2.339	7.7831	20.1444	26.7352		267.1	18.7227	35.3167	57.1988	79.5169	89.4457
267.3	2.1708	2.336	7.7808	20.1426	26.725		267.2	18.727	35.3218	57.2122	79.5293	89.4583
267.4	2.164	2.3334	7.7806	20.1466	26.7175		267.3	18.7334	35.3196	57.2222	79.5383	89.4649
267.5	2.1582	2.3305	7.7797	20.1449	26.7122		267.4	18.7333	35.3234	57.2327	79.5537	89.4758
267.6	2.1564	2.325	7.7761	20.1456	26.7041		267.5	18.7369	35.3248	57.2382	79.5627	89.4884
267.7	2.1525	2.3226	7.7765	20.1421	26.6966		267.6	18.7348	35.3312	57.2466	79.5746	89.5002
267.8	2.1453	2.3184	7.7695	20.1382	26.6865		267.7	18.7362	35.336	57.2534	79.5874	89.5067
267.9	2.1415	2.3124	7.7685	20.1377	26.6743		267.8	18.7431	35.3404	57.261	79.5978	89.5137
268	2.1396	2.3055	7.7641	20.1338	26.6679		267.9	18.7462	35.3459	57.2668	79.6072	89.529
268.1	2.1339	2.3007	7.7632	20.134	26.6568		268	18.7475	35.3448	57.2761	79.6157	89.544
268.2	2.1271	2.3017	7.7608	20.127	26.6498		268.1	18.7483	35.3508	57.2852	79.6305	89.5634
268.3	2.1255	2.2954	7.7585	20.1263	26.6445		268.2	18.7477	35.3633	57.2951	79.6454	89.5759
268.4	2.12	2.2948	7.755	20.1274	26.6377		268.3	18.7534	35.378	57.3113	79.6665	89.5916
268.5	2.1186	2.2936	7.7494	20.13	26.6253		268.4	18.7624	35.3868	57.3256	79.6779	89.6023
268.6	2.1185	2.2899	7.7505	20.1232	26.62		268.5	18.7663	35.3904	57.3385	79.6931	89.6186
268.7	2.1173	2.2838	7.7445	20.1224	26.6176		268.6	18.7721	35.393	57.3458	79.7037	89.6298
268.8	2.1103	2.2817	7.7428	20.1229	26.6094		268.7	18.7766	35.4016	57.3532	79.7128	89.6379
268.9	2.1072	2.2814	7.7388	20.1197	26.6019		268.8	18.7795	35.4038	57.3568	79.7261	89.6492
269	2.1003	2.2793	7.7388	20.1166	26.5933		268.9	18.782	35.4031	57.362	79.7342	89.6594
269.1	2.0951	2.2751	7.7396	20.1139	26.5889		269	18.785	35.4032	57.3641	79.7407	89.6739
269.2	2.0948	2.2722	7.7345	20.1123	26.5915		269.1	18.7844	35.4086	57.3724	79.7487	89.6843
269.3	2.0871	2.2705	7.731	20.1142	26.5847		269.2	18.788	35.4151	57.3888	79.762	89.692
269.4	2.0856	2.2733	7.7299	20.1115	26.5721		269.3	18.7972	35.4228	57.4015	79.7698	89.7041
269.5	2.084	2.2731	7.7275	20.103	26.5648		269.4	18.8023	35.4239	57.4074	79.7785	89.717
269.6	2.0836	2.2689	7.7195	20.105	26.5592		269.5	18.8044	35.4266	57.4187	79.792	89.7251
269.7	2.0754	2.2645	7.7164	20.1022	26.555		269.6	18.8095	35.437	57.432	79.8029	89.7344
269.8	2.0728	2.2618	7.711	20.1009	26.5495		269.7	18.8195	35.4344	57.4348	79.8087	89.7463
269.9	2.0671	2.2645	7.713	20.098	26.5483		269.8	18.8203	35.4346	57.4422	79.8135	89.7598
270	2.0626	2.2627	7.7131	20.0958	26.5469		269.9	18.8209	35.4424	57.4577	79.824	89.7748
270.1	2.0563	2.2584	7.7108	20.096	26.5453		270	18.8285	35.4528	57.4723	79.8367	89.7845
270.2	2.0541	2.259	7.7089	20.1002	26.5381		270.1	18.8344	35.46	57.4825	79.8461	89.7904
270.3	2.0519	2.2605	7.7066	20.1022	26.5369		270.2	18.8411	35.4642	57.4898	79.8558	89.7998
270.4	2.0508	2.2607	7.7069	20.1031	26.53		270.3	18.8486	35.462	57.4951	79.8651	89.8147
270.5	2.0476	2.2635	7.7076	20.1037	26.5277		270.4	18.8539	35.462	57.5018	79.8748	89.8271
270.6	2.0468	2.2592	7.7019	20.1015	26.5216		270.5	18.8583	35.4629	57.5078	79.8874	89.8446
270.7	2.0439	2.2556	7.7029	20.0989	26.5157		270.6	18.8614	35.4648	57.519	79.8962	89.8622
270.8	2.0402	2.2514	7.6961	20.0961	26.5092		270.7	18.8651	35.4712	57.5303	79.9133	89.8745
270.9	2.0376	2.2459	7.6912	20.0914	26.504		270.8	18.8749	35.4757	57.5438	79.9263	89.8892
271	2.0315	2.2418	7.6921	20.0935	26.4989		270.9	18.8807	35.476	57.551	79.9323	89.8984
271.1	2.0301	2.2416	7.6935	20.0971	26.4924		271	18.884	35.4812	57.5605	79.9424	89.9087
271.2	2.0299	2.2437	7.6931	20.0997	26.4893		271.1	18.8913	35.4822	57.5692	79.9472	89.9196
271.3	2.0308	2.2432	7.6884	20.0995	26.4829		271.2	18.8957	35.4868	57.5777	79.959	89.9335
271.4	2.0305	2.2438	7.6901	20.0955	26.4752		271.3	18.9003	35.4853	57.584	79.9692	89.9429
271.5	2.0284	2.2377	7.6841	20.0963	26.4674		271.4	18.9052	35.4877	57.5914	79.9766	89.9542
271.6	2.0206	2.2319	7.6783	20.0936	26.4619		271.5	18.9134	35.4925	57.598	79.9895	89.966
271.7	2.0183	2.2252	7.6736	20.0916	26.4582		271.6	18.9211	35.4968	57.606	80.0006	89.9712
271.8	2.0131	2.2205	7.6737	20.0913	26.4526		271.7	18.9237	35.4971	57.6157	80.0111	89.9775
271.9	2.0074	2.2192	7.6737	20.0905	26.4478		271.8	18.9276	35.4936	57.6169	80.0151	89.9919
272	2.0081	2.212	7.6725	20.0868	26.4466		271.9	18.9281	35.4899	57.6188	80.0215	90.0025
272.1	2.0065	2.209	7.6733	20.0852	26.4403		272	18.9294	35.493	57.6298	80.0348	90.01
272.2	1.9993	2.2125	7.6739	20.0841	26.4353		272.1	18.9357	35.4966	57.6397	80.0467	90.0217
272.3	2.0022	2.2078	7.6705	20.0821	26.4326		272.2	18.9368	35.504	57.6461	80.058	90.0315
272.4	2	2.2031	7.667	20.0885	26.4299		272.3	18.9412	35.5078	57.6569	80.0721	90.0428
272.5	1.9955	2.2055	7.6682	20.0922	26.426		272.4	18.9503	35.5061	57.6614	80.0756	90.0521
272.6	1.9972	2.2041	7.6665	20.0909	26.4188		272.5	18.9533	35.5088	57.6714	80.0852	90.0636
272.7	1.9978	2.2027	7.6611	20.0929	26.4144		272.6	18.9584	35.5085	57.6715	80.0912	90.0755
272.8	1.997	2.203	7.6594	20.0897	26.4098		272.7	18.9573	35.5132	57.677	80.098	90.0865
272.9	1.9953	2.201	7.656	20.0886	26.4039		272.8	18.9595	35.5184	57.6845	80.1053	90.0935
273	1.992	2.1986	7.6545	20.0913	26.4005		272.9	18.9645	35.5207	57.6937	80.1163	90.1028
273.1	1.9946	2.1959	7.649	20.0941	26.3948		273	18.9747	35.5192	57.696	80.124	90.1125
273.2	1.9928	2.196	7.6497	20.0944	26.389		273.1	18.9801	35.5182	57.7032	80.1338	90.1198
273.3	1.9912	2.1915	7.648	20.0926	26.3826		273.2	18.981	35.5219	57.7072	80.1436	90.127
273.4	1.9872	2.1918	7.6478	20.0929	26.3774		273.3	18.9815	35.5238	57.7103	80.1509	90.1373
273.5	1.9864	2.1885	7.6485	20.087	26.3727		273.4	18.9813	35.5288	57.7166	80.1604	90.1481
273.6	1.9874	2.1857	7.6476	20.0872	26.3667		273.5	18.9864	35.5349	57.7252	80.1707	90.1597
273.7	1.9858	2.1858	7.6461	20.0836	26.3648		273.6	18.9927	35.5417	57.7358	80.1844	90.1668
273.8	1.9839	2.1888	7.6462	20.0849	26.3575		273.7	19.0015	35.543	57.7446	80.1959	90.1737
273.9	1.9861	2.1903	7.6471	20.0857	26.3506		273.8	19.0061	35.5417	57.7547	80.2063	90.1838
274	1.9852	2.188	7.6421	20.0828	26.349		273.9	19.0082	35.5406	57.7604	80.2154	90.1977
274.1	1.9788	2.1857	7.6399	20.0829	26.3485		274	19.0091	35.5384	57.7661	80.2253	90.2034
274.2	1.9753	2.185	7.6386	20.0844	26.3478		274.1	19.0116	35.5454	57.7739	80.2368	90.2105
274.3	1.9748	2.1824	7.6426	20.0872	26.3393		274.2	19.02	35.544	57.779	80.2415	90.2155
274.4	1.9748	2.1829	7.6413	20.0853	26.3357		274.3	19.0221	35.5409	57.7835	80.2432	90.2242
274.5	1.9705	2.1763	7.6386	20.0847	26.33		274.4	19.0226	35.5369	57.7865	80.2467	90.2351
274.6	1.9643	2.1734	7.6418	20.0813	26.3297		274.5	19.0237	35.5386	57.7906	80.2566	90.2452
274.7	1.9609	2.1717	7.6383	20.0828	26.3209		274.6	19.0259	35.5439	57.7957	80.2647	90.2559
274.8	1.9589	2.1724	7.6393	20.0796	26.308		274.7	19.0288	35.5457	57.802	80.2768	90.2651
274.9	1.9566	2.1678	7.6328	20.073	26.3027		274.8	19.0332	35.548	57.8117	80.2869	90.2742
275	1.9506	2.1616	7.6289	20.0719	26.2963		274.9	19.039	35.5526	57.8207	80.2897	90.2815
275.1	1.9445	2.1591	7.6258	20.0719	26.291		275	19.0438	35.5552	57.8254	80.2977	90.2913
275.2	1.9403	2.1562	7.6218	20.0708	26.2852		275.1	19.048	35.5589	57.8311	80.3101	90.2968
275.3	1.9345	2.1536	7.6204	20.0721	26.2779		275.2	19.0519	35.5585	57.8352	80.3206	90.3068
275.4	1.9318	2.1513	7.6203	20.07	26.2757		275.3	19.0568	35.5561	57.8387	80.3263	90.3184
275.5	1.9293	2.1473	7.619	20.0715	26.2736		275.4	19.0559	35.5543	57.849	80.3356	90.3269
275.6	1.9249	2.1444	7.6185	20.0708	26.2648		275.5	19.0593	35.5626	57.86	80.3521	90.3381
275.7	1.92	2.1424	7.6174	20.0645	26.2586		275.6	19.0676	35.5726	57.8645	80.3599	90.3491
275.8	1.9194	2.1392	7.6112	20.0632	26.2524		275.7	19.0687	35.5769	57.8726	80.3692	90.3593
275.9	1.9132	2.1361	7.6101	20.0608	26.2518		275.8	19.0702	35.5846	57.883	80.379	90.368
276	1.9125	2.1312	7.6077	20.0614	26.2459		275.9	19.0759	35.5909	57.8911	80.3881	90.3772
276.1	1.9144	2.1285	7.607	20.0618	26.24		276	19.0817	35.592	57.8977	80.4003	90.3858
276.2	1.9144	2.1275	7.6035	20.0597	26.2318		276.1	19.08	35.5877	57.8962	80.4092	90.3908
276.3	1.9112	2.1224	7.602	20.0544	26.2264		276.2	19.0776	35.5877	57.899	80.4228	90.4016
276.4	1.9071	2.1186	7.6	20.0514	26.221		276.3	19.0781	35.5884	57.9059	80.4311	90.4159
276.5	1.9005	2.1164	7.5957	20.053	26.2161		276.4	19.0769	35.5907	57.9122	80.44	90.4225
276.6	1.8952	2.1133	7.5937	20.0487	26.2083		276.5	19.0765	35.5966	57.9218	80.4508	90.4316
276.7	1.8887	2.1111	7.5912	20.0511	26.2074		276.6	19.0784	35.601	57.9306	80.4607	90.4375
276.8	1.8859	2.1138	7.5849	20.0533	26.1989		276.7	19.0795	35.6077	57.9342	80.4727	90.4422
276.9	1.885	2.116	7.5884	20.0487	26.1938		276.8	19.085	35.614	57.9383	80.48	90.4494
277	1.8841	2.1127	7.5849	20.0465	26.1922		276.9	19.0858	35.613	57.9414	80.4892	90.454
277.1	1.8785	2.1102	7.5775	20.0484	26.1883		277	19.0854	35.6179	57.9524	80.5034	90.4623
277.2	1.8702	2.1104	7.5765	20.0466	26.1873		277.1	19.0897	35.6203	57.9599	80.5157	90.4715
277.3	1.8661	2.1082	7.5747	20.0429	26.1828		277.2	19.0937	35.6274	57.9688	80.5299	90.4804
277.4	1.8622	2.1075	7.5791	20.0459	26.1791		277.3	19.0976	35.6297	57.9799	80.5372	90.4862
277.5	1.857	2.1037	7.5791	20.0447	26.1719		277.4	19.1021	35.6328	57.9851	80.544	90.4917
277.6	1.8548	2.1005	7.5816	20.0393	26.1681		277.5	19.103	35.6339	57.9871	80.5516	90.4977
277.7	1.851	2.0984	7.5794	20.0374	26.1627		277.6	19.1045	35.6356	57.9941	80.5582	90.5033
277.8	1.8413	2.0976	7.5793	20.0382	26.1583		277.7	19.1078	35.6377	58.0006	80.5654	90.5141
277.9	1.8389	2.0976	7.5761	20.0387	26.152		277.8	19.1107	35.6402	58.004	80.5731	90.5224
278	1.8366	2.0936	7.5763	20.0342	26.1426		277.9	19.1134	35.6456	58.0103	80.5847	90.5255
278.1	1.8319	2.0947	7.5733	20.034	26.1312		278	19.1169	35.6502	58.0165	80.5934	90.532
278.2	1.8245	2.0889	7.5697	20.0343	26.1285		278.1	19.1251	35.6495	58.0213	80.5991	90.5415
278.3	1.8178	2.0855	7.5694	20.0354	26.1261		278.2	19.1254	35.6486	58.0265	80.6069	90.5476
278.4	1.8131	2.0856	7.5733	20.0399	26.1225		278.3	19.1302	35.6527	58.0355	80.6149	90.5555
278.5	1.81	2.0869	7.5738	20.0372	26.1165		278.4	19.1342	35.6556	58.0385	80.6219	90.5651
278.6	1.808	2.0858	7.5718	20.034	26.1153		278.5	19.1321	35.6628	58.0471	80.6344	90.576
278.7	1.8072	2.0814	7.57	20.0358	26.1184		278.6	19.1377	35.6656	58.0525	80.645	90.5838
278.8	1.8006	2.0824	7.5747	20.0344	26.1149		278.7	19.1433	35.6722	58.0592	80.655	90.5954
278.9	1.7992	2.0867	7.5782	20.0312	26.1109		278.8	19.1501	35.6818	58.0702	80.67	90.6061
279	1.7994	2.0839	7.5766	20.0287	26.1102		278.9	19.1566	35.6863	58.0763	80.6831	90.6151
279.1	1.7956	2.0818	7.5745	20.0316	26.1051		279	19.1592	35.6929	58.0823	80.6915	90.6284
279.2	1.7871	2.0846	7.5808	20.0262	26.1027		279.1	19.1598	35.6962	58.0882	80.6982	90.638
279.3	1.791	2.0798	7.5786	20.028	26.0977		279.2	19.1597	35.6975	58.096	80.7103	90.6477
279.4	1.7875	2.078	7.5807	20.0321	26.0927		279.3	19.1648	35.7005	58.1058	80.7224	90.6589
279.5	1.7871	2.0743	7.5811	20.0312	26.0867		279.4	19.1707	35.704	58.116	80.7319	90.6656
279.6	1.7847	2.0749	7.5783	20.031	26.0793		279.5	19.1772	35.7041	58.1262	80.7411	90.673
279.7	1.7817	2.0725	7.575	20.0276	26.0704		279.6	19.1797	35.7	58.1305	80.7479	90.6762
279.8	1.776	2.0658	7.5693	20.0244	26.0659		279.7	19.1792	35.7017	58.1311	80.7537	90.6831
279.9	1.7694	2.0565	7.5629	20.0257	26.0671		279.8	19.182	35.7036	58.1376	80.7568	90.6914
280	1.7629	2.0561	7.565	20.0287	26.066		279.9	19.1848	35.7035	58.1429	80.7616	90.701
280.1	1.7569	2.0609	7.5709	20.0309	26.0638		280	19.185	35.7092	58.1534	80.7693	90.7073
280.2	1.7565	2.0625	7.5715	20.0332	26.0571		280.1	19.1899	35.7148	58.1569	80.7752	90.7169
280.3	1.7547	2.063	7.5736	20.0274	26.0493		280.2	19.194	35.7108	58.1611	80.7843	90.7265
280.4	1.7541	2.0592	7.5686	20.0221	26.0438		280.3	19.1953	35.7198	58.1714	80.7952	90.7362
280.5	1.7494	2.0546	7.5665	20.0207	26.0384		280.4	19.2037	35.7233	58.1825	80.808	90.7476
280.6	1.7463	2.0552	7.5654	20.0196	26.0346		280.5	19.211	35.7294	58.1884	80.8185	90.7546
280.7	1.7453	2.0524	7.5628	20.0183	26.0303		280.6	19.2167	35.7326	58.195	80.8293	90.7595
280.8	1.7412	2.0507	7.5615	20.0187	26.0256		280.7	19.2202	35.7382	58.2034	80.8368	90.7649
280.9	1.7359	2.046	7.5613	20.016	26.0207		280.8	19.2251	35.7425	58.2132	80.8403	90.7702
281	1.7328	2.0446	7.563	20.0145	26.0156		280.9	19.2278	35.7446	58.2226	80.851	90.7811
281.1	1.7287	2.0421	7.5563	20.0155	26.0104		281	19.2312	35.745	58.2239	80.8622	90.7876
281.2	1.727	2.0405	7.5529	20.0149	26.0067		281.1	19.2325	35.748	58.2293	80.8713	90.7965
281.3	1.7263	2.0394	7.554	20.0139	26.0051		281.2	19.2348	35.749	58.2305	80.8744	90.8043
281.4	1.7237	2.0368	7.5548	20.0126	25.9989		281.3	19.2373	35.7552	58.2409	80.8843	90.81
281.5	1.7251	2.0367	7.5546	20.0098	25.9963		281.4	19.2391	35.7607	58.2485	80.8954	90.8182
281.6	1.7236	2.0312	7.5522	20.0088	25.9937		281.5	19.2457	35.7658	58.2496	80.9035	90.825
281.7	1.7205	2.0272	7.5514	20.0107	25.9918		281.6	19.2473	35.7696	58.2523	80.9097	90.8313
281.8	1.7184	2.0253	7.5535	20.014	25.9842		281.7	19.2496	35.7713	58.2586	80.9184	90.8407
281.9	1.7137	2.0274	7.559	20.0094	25.9785		281.8	19.2551	35.7742	58.264	80.9314	90.8477
282	1.7131	2.0237	7.5588	20.0039	25.9715		281.9	19.2571	35.7797	58.2698	80.9411	90.851
282.1	1.7066	2.0213	7.5574	20.0028	25.9672		282	19.2603	35.7812	58.2797	80.9541	90.8566
282.2	1.701	2.0185	7.555	20.0011	25.9592		282.1	19.2651	35.7791	58.281	80.9607	90.8637
282.3	1.6951	2.0169	7.5561	19.9978	25.9524		282.2	19.2687	35.7803	58.2828	80.9664	90.8757
282.4	1.6907	2.0149	7.5529	19.9969	25.948		282.3	19.2748	35.7817	58.2869	80.9729	90.8863
282.5	1.6852	2.0116	7.5535	19.994	25.938		282.4	19.2799	35.7859	58.2983	80.9828	90.8919
282.6	1.6826	2.0112	7.5548	19.9839	25.9333		282.5	19.2862	35.7906	58.307	80.9908	90.8966
282.7	1.6845	2.0075	7.55	19.9836	25.9291		282.6	19.2945	35.7911	58.3087	80.999	90.9036
282.8	1.6809	2.0034	7.5517	19.9822	25.922		282.7	19.2973	35.7863	58.3096	81.0047	90.9137
282.9	1.6783	1.9958	7.552	19.98	25.9208		282.8	19.2959	35.78	58.3132	81.0091	90.9245
283	1.6734	1.9876	7.547	19.9835	25.9152		282.9	19.2944	35.7838	58.3193	81.0147	90.9332
283.1	1.6674	1.9852	7.5486	19.9795	25.9082		283	19.2994	35.7929	58.328	81.0195	90.9426
283.2	1.6668	1.9788	7.5452	19.9726	25.902		283.1	19.3045	35.797	58.3332	81.0234	90.9535
283.3	1.6622	1.9737	7.5405	19.969	25.8963		283.2	19.3035	35.7978	58.3348	81.0275	90.9615
283.4	1.6619	1.9697	7.5394	19.9698	25.8913		283.3	19.3037	35.8024	58.3405	81.0338	90.9667
283.5	1.6606	1.9663	7.533	19.963	25.8844		283.4	19.3088	35.807	58.3444	81.045	90.9739
283.6	1.661	1.9605	7.5293	19.9581	25.881		283.5	19.3133	35.8085	58.3463	81.0567	90.9825
283.7	1.6559	1.9569	7.526	19.9554	25.8796		283.6	19.3168	35.8088	58.352	81.0645	90.994
283.8	1.6541	1.9524	7.522	19.9581	25.8767		283.7	19.3185	35.8063	58.3594	81.0697	91.0051
283.9	1.6553	1.9541	7.5227	19.9574	25.8707		283.8	19.3191	35.8082	58.3658	81.0776	91.0157
284	1.6548	1.9534	7.5234	19.9504	25.8684		283.9	19.3261	35.8088	58.3684	81.0873	91.0268
284.1	1.6568	1.9508	7.5179	19.9485	25.8629		284	19.3317	35.811	58.3757	81.0989	91.0361
284.2	1.6543	1.9462	7.5147	19.9448	25.8563		284.1	19.3353	35.8157	58.3852	81.1107	91.0473
284.3	1.6553	1.9443	7.5101	19.9389	25.8516		284.2	19.3353	35.823	58.3914	81.1212	91.058
284.4	1.6534	1.937	7.5073	19.9325	25.8455		284.3	19.3405	35.8336	58.3981	81.1331	91.0662
284.5	1.6511	1.9292	7.502	19.9278	25.8411		284.4	19.3457	35.8345	58.4018	81.1413	91.079
284.6	1.6467	1.9242	7.4988	19.9239	25.8359		284.5	19.3482	35.8398	58.4128	81.149	91.0855
284.7	1.6423	1.9196	7.4966	19.9229	25.8288		284.6	19.3548	35.8448	58.4227	81.1598	91.0911
284.8	1.6383	1.9197	7.4952	19.9213	25.8231		284.7	19.3591	35.8474	58.4297	81.165	91.0976
284.9	1.6402	1.9181	7.4942	19.9234	25.8163		284.8	19.3578	35.8466	58.4365	81.1722	91.1042
285	1.6381	1.9107	7.4917	19.9263	25.8096		284.9	19.3587	35.8417	58.4388	81.1775	91.1085
285.1	1.6346	1.9079	7.4898	19.9226	25.8047		285	19.3585	35.8447	58.4418	81.1852	91.1131
285.2	1.6333	1.9044	7.4853	19.9166	25.8022		285.1	19.3672	35.8404	58.44	81.1939	91.1195
285.3	1.6324	1.8981	7.4814	19.9166	25.7963		285.2	19.3718	35.8416	58.4416	81.2053	91.1279
285.4	1.6275	1.8937	7.4801	19.9111	25.7889		285.3	19.3778	35.8486	58.4411	81.2116	91.1359
285.5	1.6246	1.8884	7.4735	19.9043	25.7846		285.4	19.379	35.8529	58.4438	81.2193	91.1403
285.6	1.6202	1.8868	7.47	19.9016	25.7825		285.5	19.3809	35.8608	58.45	81.2313	91.1506
285.7	1.6169	1.8849	7.4674	19.9034	25.7802		285.6	19.3846	35.8663	58.4448	81.2401	91.1599
285.8	1.614	1.8839	7.4676	19.9042	25.7801		285.7	19.3879	35.8788	58.4531	81.2476	91.1715
285.9	1.6148	1.8854	7.4704	19.9072	25.7724		285.8	19.3963	35.8849	58.4581	81.2578	91.1788
286	1.615	1.8874	7.472	19.9005	25.7656		285.9	19.3994	35.8889	58.4611	81.2689	91.1863
286.1	1.615	1.8831	7.4653	19.8966	25.7651		286	19.4026	35.8966	58.4694	81.279	91.1932
286.2	1.6131	1.88	7.4596	19.8958	25.76		286.1	19.4074	35.9033	58.4732	81.2891	91.2019
286.3	1.6132	1.8784	7.4588	19.8902	25.7575		286.2	19.4088	35.9022	58.4814	81.2977	91.2072
286.4	1.6172	1.8754	7.4528	19.8965	25.7529		286.3	19.4112	35.911	58.4851	81.3028	91.2122
286.5	1.6137	1.8751	7.4531	19.8983	25.7549		286.4	19.4123	35.9087	58.4879	81.3071	91.2173
286.6	1.6156	1.8761	7.4484	19.8971	25.7518		286.5	19.4095	35.9096	58.4887	81.3119	91.2193
286.7	1.6146	1.8761	7.4479	19.8961	25.7489		286.6	19.4082	35.9104	58.4918	81.3194	91.2241
286.8	1.6128	1.8755	7.4484	19.8933	25.7438		286.7	19.4065	35.9065	58.4862	81.3209	91.235
286.9	1.6129	1.8764	7.4478	19.8904	25.7437		286.8	19.4065	35.9032	58.4822	81.3276	91.243
287	1.6114	1.8765	7.4458	19.8924	25.7481		286.9	19.4054	35.9089	58.4879	81.3385	91.254
287.1	1.6087	1.8781	7.4439	19.8951	25.746		287	19.4092	35.9101	58.4916	81.3424	91.262
287.2	1.6116	1.8825	7.4483	19.897	25.7435		287.1	19.4101	35.9117	58.4982	81.3507	91.2736
287.3	1.6138	1.8816	7.4475	19.8978	25.7399		287.2	19.416	35.9158	58.5055	81.3622	91.2877
287.4	1.6102	1.8809	7.4421	19.8944	25.739		287.3	19.4207	35.9233	58.5163	81.376	91.2963
287.5	1.6069	1.8795	7.4379	19.8928	25.7351		287.4	19.4303	35.9312	58.5258	81.386	91.3064
287.6	1.6023	1.8801	7.4339	19.8924	25.7297		287.5	19.4407	35.9362	58.5348	81.3954	91.3143
287.7	1.6024	1.881	7.4319	19.8922	25.7265		287.6	19.4451	35.9444	58.5445	81.4067	91.3239
287.8	1.5988	1.8836	7.4329	19.8949	25.7246		287.7	19.4539	35.9498	58.5502	81.4126	91.3291
287.9	1.5981	1.8848	7.4329	19.8931	25.7215		287.8	19.4567	35.9488	58.5534	81.4203	91.336
288	1.6009	1.8829	7.4269	19.8947	25.7172		287.9	19.4587	35.9491	58.5536	81.4218	91.3442
288.1	1.5979	1.8857	7.4231	19.9007	25.712		288	19.4588	35.9472	58.5592	81.4254	91.3518
288.2	1.5976	1.888	7.4223	19.8998	25.7068		288.1	19.461	35.9539	58.5641	81.4323	91.3592
288.3	1.5992	1.8866	7.4209	19.9013	25.7033		288.2	19.4627	35.9597	58.57	81.4373	91.3675
288.4	1.5988	1.885	7.4164	19.8981	25.7011		288.3	19.4657	35.9659	58.574	81.4452	91.3709
288.5	1.5995	1.8814	7.4126	19.8926	25.6998		288.4	19.469	35.9741	58.5829	81.4573	91.3748
288.6	1.6002	1.8799	7.4095	19.8938	25.705		288.5	19.4757	35.9728	58.5794	81.463	91.3875
288.7	1.602	1.8786	7.4082	19.9012	25.7026		288.6	19.4763	35.9759	58.5857	81.4715	91.3947
288.8	1.5961	1.8794	7.4093	19.8993	25.698		288.7	19.4793	35.984	58.5931	81.4831	91.4006
288.9	1.5979	1.8771	7.4051	19.8949	25.6907		288.8	19.4856	35.9921	58.5973	81.4915	91.4045
289	1.5942	1.8747	7.4005	19.8935	25.6882		288.9	19.4928	35.9981	58.6049	81.4968	91.4107
289.1	1.591	1.8763	7.3994	19.894	25.6849		289	19.4967	35.9983	58.6084	81.5027	91.4232
289.2	1.5912	1.876	7.3996	19.8976	25.6798		289.1	19.4965	35.9998	58.6118	81.5136	91.4368
289.3	1.5922	1.8803	7.4036	19.8962	25.6773		289.2	19.4991	36.0011	58.6248	81.5278	91.4468
289.4	1.5978	1.8795	7.4028	19.8943	25.6769		289.3	19.5067	36.0056	58.635	81.5411	91.4531
289.5	1.5947	1.8773	7.4012	19.8926	25.6721		289.4	19.5112	36.0056	58.6369	81.5487	91.458
289.6	1.5937	1.8765	7.4012	19.893	25.6724		289.5	19.5112	36.0108	58.6396	81.5569	91.4673
289.7	1.5912	1.8762	7.3952	19.8932	25.6728		289.6	19.5114	36.0163	58.6438	81.5632	91.4741
289.8	1.5892	1.877	7.3949	19.8935	25.6676		289.7	19.5143	36.0216	58.6506	81.5743	91.4809
289.9	1.5872	1.8791	7.3937	19.8919	25.662		289.8	19.519	36.0287	58.659	81.5868	91.4886
290	1.5835	1.881	7.3927	19.8889	25.6557		289.9	19.523	36.0332	58.667	81.596	91.4941
290.1	1.5844	1.879	7.3915	19.8895	25.6499		290	19.5209	36.0359	58.6741	81.6035	91.5041
290.2	1.5812	1.8764	7.3885	19.8876	25.6493		290.1	19.5184	36.0404	58.6768	81.6087	91.5138
290.3	1.5798	1.8767	7.3875	19.8867	25.6487		290.2	19.5182	36.0427	58.6781	81.6182	91.5172
290.4	1.5736	1.875	7.3865	19.8889	25.6435		290.3	19.5202	36.0458	58.6787	81.627	91.5254
290.5	1.574	1.8755	7.3817	19.8902	25.6406		290.4	19.5213	36.0498	58.6804	81.6324	91.5328
290.6	1.5734	1.8774	7.3786	19.8934	25.6354		290.5	19.5224	36.0545	58.6854	81.6385	91.5407
290.7	1.5736	1.8833	7.38	19.8939	25.6314		290.6	19.5246	36.0596	58.6892	81.6479	91.5508
290.8	1.5769	1.8829	7.3783	19.8947	25.6249		290.7	19.5265	36.064	58.6931	81.6577	91.5588
290.9	1.5749	1.883	7.3789	19.8928	25.6183		290.8	19.531	36.0701	58.7027	81.6709	91.569
291	1.5724	1.8775	7.377	19.8916	25.6102		290.9	19.5384	36.0698	58.7104	81.6776	91.5737
291.1	1.5675	1.8773	7.374	19.888	25.6051		291	19.5449	36.0774	58.7191	81.69	91.5815
291.2	1.5633	1.8762	7.3707	19.8897	25.598		291.1	19.5534	36.0775	58.7182	81.6958	91.5924
291.3	1.5594	1.8732	7.3714	19.8877	25.594		291.2	19.551	36.0834	58.7228	81.7056	91.6014
291.4	1.5576	1.8747	7.3633	19.8876	25.589		291.3	19.5531	36.0925	58.7318	81.715	91.6095
291.5	1.5497	1.8769	7.3623	19.8853	25.5827		291.4	19.5578	36.0976	58.7401	81.7214	91.6192
291.6	1.5485	1.8764	7.3613	19.8819	25.5793		291.5	19.5621	36.103	58.744	81.7302	91.629
291.7	1.5474	1.8719	7.3541	19.878	25.5772		291.6	19.5685	36.1021	58.745	81.7334	91.6346
291.8	1.5424	1.8677	7.35	19.875	25.5662		291.7	19.5716	36.1052	58.7527	81.7411	91.6416
291.9	1.5379	1.8708	7.3455	19.8722	25.5596		291.8	19.5753	36.1056	58.754	81.7483	91.6456
292	1.5373	1.8677	7.3381	19.8667	25.5563		291.9	19.5771	36.1048	58.7555	81.7544	91.6518
292.1	1.5333	1.8625	7.337	19.8656	25.5513		292	19.5751	36.1067	58.7593	81.7602	91.6565
292.2	1.5282	1.8657	7.339	19.8635	25.5419		292.1	19.5759	36.1086	58.7626	81.7681	91.6639
292.3	1.5294	1.8647	7.3353	19.8614	25.5383		292.2	19.5795	36.1076	58.7696	81.7751	91.6702
292.4	1.5263	1.8622	7.3285	19.8623	25.5327		292.3	19.5834	36.1135	58.7746	81.7842	91.6805
292.5	1.5209	1.8576	7.3256	19.8589	25.5293		292.4	19.5882	36.1165	58.7808	81.7959	91.6905
292.6	1.5187	1.8526	7.3202	19.8586	25.5217		292.5	19.5901	36.122	58.7863	81.8106	91.6997
292.7	1.5151	1.8485	7.3195	19.8588	25.518		292.6	19.5964	36.1304	58.7942	81.823	91.7101
292.8	1.5139	1.8438	7.3135	19.858	25.5114		292.7	19.6043	36.1364	58.7989	81.8312	91.7221
292.9	1.5125	1.8393	7.3086	19.8588	25.5048		292.8	19.6071	36.1492	58.8091	81.8437	91.7301
293	1.5099	1.8327	7.3022	19.8587	25.499		292.9	19.6111	36.1613	58.8212	81.8554	91.7379
293.1	1.5076	1.8285	7.2944	19.8589	25.4896		293	19.6189	36.1621	58.8278	81.8615	91.7444
293.2	1.5046	1.8266	7.2892	19.8558	25.4865		293.1	19.6206	36.1642	58.8348	81.8675	91.7511
293.3	1.5042	1.8219	7.2878	19.8516	25.4828		293.2	19.6228	36.1764	58.8413	81.8763	91.756
293.4	1.5008	1.8185	7.2882	19.8497	25.479		293.3	19.6259	36.1853	58.8461	81.8851	91.761
293.5	1.4994	1.8179	7.2868	19.8531	25.4699		293.4	19.6267	36.1844	58.8491	81.8953	91.7742
293.6	1.501	1.8177	7.2863	19.851	25.4662		293.5	19.628	36.1824	58.8517	81.9022	91.7832
293.7	1.5035	1.8149	7.2829	19.8513	25.4643		293.6	19.6309	36.1906	58.8606	81.9137	91.7903
293.8	1.5007	1.8141	7.281	19.8496	25.4575		293.7	19.6388	36.1943	58.8653	81.9243	91.7943
293.9	1.5007	1.8102	7.2738	19.846	25.4496		293.8	19.6415	36.192	58.8673	81.9318	91.799
294	1.4979	1.804	7.2639	19.8419	25.4458		293.9	19.6462	36.197	58.8683	81.9409	91.8043
294.1	1.4928	1.7992	7.2603	19.8433	25.4448		294	19.6485	36.1949	58.8686	81.9494	91.8103
294.2	1.4928	1.7952	7.2607	19.8378	25.4431		294.1	19.6516	36.2015	58.8739	81.962	91.818
294.3	1.4934	1.7899	7.2607	19.8384	25.4368		294.2	19.6567	36.2023	58.8754	81.965	91.8266
294.4	1.4904	1.7931	7.2619	19.8339	25.4309		294.3	19.6601	36.2064	58.8799	81.9741	91.8358
294.5	1.4927	1.7899	7.2619	19.8359	25.4276		294.4	19.6604	36.2112	58.8887	81.9847	91.8412
294.6	1.4909	1.7887	7.2594	19.8364	25.4208		294.5	19.6646	36.2128	58.8936	81.9922	91.8491
294.7	1.4858	1.7864	7.2576	19.8316	25.406		294.6	19.6667	36.2203	58.9028	82.0009	91.8509
294.8	1.4839	1.7825	7.2536	19.8248	25.4		294.7	19.6729	36.2274	58.9073	82.0085	91.8586
294.9	1.4849	1.7717	7.2487	19.827	25.3995		294.8	19.6751	36.2256	58.9104	82.0117	91.8641
295	1.4775	1.7698	7.2468	19.8321	25.399		294.9	19.6773	36.2282	58.9175	82.0197	91.8699
295.1	1.4772	1.7691	7.2491	19.8308	25.3899		295	19.6831	36.2291	58.9182	82.0289	91.8786
295.2	1.4801	1.7662	7.2478	19.8271	25.3862		295.1	19.6855	36.2275	58.915	82.0382	91.8814
295.3	1.48	1.763	7.239	19.8256	25.3792		295.2	19.6887	36.2316	58.9235	82.0482	91.8858
295.4	1.4755	1.7596	7.2326	19.8256	25.3723		295.3	19.6944	36.2372	58.9237	82.0554	91.8912
295.5	1.4709	1.7543	7.2288	19.8254	25.3625		295.4	19.6972	36.2402	58.9307	82.0593	91.8955
295.6	1.4663	1.7517	7.2228	19.8208	25.3603		295.5	19.7016	36.2467	58.94	82.0673	91.908
295.7	1.4641	1.7481	7.2162	19.822	25.3483		295.6	19.7043	36.2429	58.9451	82.0716	91.915
295.8	1.4611	1.7499	7.2164	19.8212	25.3409		295.7	19.7074	36.2417	58.9465	82.0751	91.9218
295.9	1.4626	1.7451	7.2088	19.8252	25.336		295.8	19.7116	36.2454	58.9508	82.0798	91.9249
296	1.4566	1.7396	7.2101	19.8232	25.3334		295.9	19.7157	36.2502	58.957	82.0906	91.9324
296.1	1.453	1.7319	7.205	19.8247	25.3313		296	19.7178	36.2507	58.9568	82.0955	91.9396
296.2	1.4478	1.7255	7.1996	19.8229	25.328		296.1	19.7197	36.2597	58.9582	82.1043	91.9449
296.3	1.4401	1.7238	7.1951	19.8255	25.3226		296.2	19.7261	36.2644	58.9618	82.1113	91.9471
296.4	1.4371	1.7165	7.1943	19.8265	25.3214		296.3	19.7304	36.2712	58.966	82.1132	91.952
296.5	1.4407	1.7161	7.1893	19.8267	25.3163		296.4	19.7328	36.2708	58.9711	82.1119	91.9558
296.6	1.4387	1.7147	7.1922	19.8272	25.3093		296.5	19.7369	36.27	58.9728	82.1178	91.963
296.7	1.4372	1.713	7.1948	19.824	25.3038		296.6	19.7413	36.2717	58.9754	82.1258	91.9621
296.8	1.4348	1.7022	7.1877	19.8208	25.3029		296.7	19.7425	36.274	58.9788	82.1351	91.9693
296.9	1.4299	1.6949	7.1832	19.8193	25.2955		296.8	19.7484	36.2737	58.9825	82.1385	91.9801
297	1.4257	1.6885	7.1796	19.8154	25.2934		296.9	19.7485	36.281	58.9843	82.146	91.985
297.1	1.4223	1.6859	7.1723	19.8125	25.2955		297	19.7522	36.2915	58.9874	82.1566	91.9932
297.2	1.4186	1.6853	7.1684	19.812	25.2952		297.1	19.7522	36.2933	58.988	82.1594	91.9992
297.3	1.4194	1.6824	7.1678	19.8117	25.2936		297.2	19.7495	36.2952	58.9954	82.1682	92.0055
297.4	1.4195	1.6844	7.1657	19.8121	25.2841		297.3	19.752	36.2977	59.0024	82.1742	92.0109
297.5	1.422	1.6825	7.1684	19.8052	25.2833		297.4	19.7553	36.2994	59.0087	82.1809	92.021
297.6	1.425	1.6742	7.1599	19.8065	25.2844		297.5	19.7592	36.3004	59.0123	82.1939	92.03
297.7	1.4196	1.6729	7.1614	19.811	25.2782		297.6	19.7626	36.3006	59.0224	82.2008	92.0373
297.8	1.4191	1.6746	7.1631	19.8125	25.2722		297.7	19.7627	36.3067	59.0305	82.2122	92.0465
297.9	1.4223	1.6724	7.1612	19.8122	25.2722		297.8	19.7696	36.3162	59.041	82.2255	92.0524
298	1.4241	1.6645	7.1599	19.8097	25.2675		297.9	19.7766	36.323	59.0472	82.2334	92.0623
298.1	1.4183	1.658	7.159	19.811	25.2641		298	19.7786	36.3242	59.0501	82.2397	92.0732
298.2	1.4161	1.6574	7.1529	19.81	25.2601		298.1	19.7796	36.3246	59.057	82.2484	92.0823
298.3	1.4168	1.6459	7.146	19.8105	25.2584		298.2	19.7845	36.3318	59.0665	82.2568	92.0871
298.4	1.4118	1.6367	7.1442	19.8108	25.255		298.3	19.7896	36.3383	59.0717	82.2665	92.0922
298.5	1.4068	1.6322	7.1446	19.8096	25.2531		298.4	19.7977	36.3413	59.0719	82.2744	92.0974
298.6	1.404	1.6304	7.1432	19.807	25.2475		298.5	19.8008	36.3414	59.0734	82.279	92.1019
298.7	1.3999	1.6338	7.1437	19.8049	25.2449		298.6	19.8019	36.3461	59.0786	82.2842	92.1065
298.8	1.398	1.6331	7.1408	19.8076	25.2445		298.7	19.8066	36.3472	59.0789	82.2881	92.1106
298.9	1.3963	1.6317	7.1418	19.8081	25.2408		298.8	19.8065	36.348	59.0815	82.296	92.1149
299	1.3947	1.6302	7.1417	19.8028	25.237		298.9	19.8114	36.3428	59.0828	82.2993	92.1211
299.1	1.3928	1.6278	7.1397	19.7966	25.2309		299	19.814	36.3455	59.0845	82.3045	92.1308
299.2	1.3887	1.626	7.1384	19.791	25.2261		299.1	19.8174	36.3504	59.0869	82.3157	92.1393
299.3	1.3889	1.618	7.1373	19.7923	25.221		299.2	19.8221	36.3571	59.0918	82.3294	92.1426
299.4	1.3794	1.615	7.1346	19.7891	25.2187		299.3	19.8268	36.3599	59.0944	82.3376	92.1475
299.5	1.3761	1.6115	7.1279	19.7859	25.2086		299.4	19.8299	36.3565	59.0945	82.3402	92.1491
299.6	1.3736	1.6125	7.1226	19.7808	25.2031		299.5	19.8323	36.3611	59.0954	82.342	92.1436
299.7	1.3696	1.6085	7.1154	19.7788	25.1989		299.6	19.8318	36.3602	59.0946	82.3469	92.1475
299.8	1.3616	1.6053	7.114	19.7771	25.1943		299.7	19.8298	36.3554	59.0896	82.3449	92.1555
299.9	1.358	1.6027	7.1124	19.7785	25.1884		299.8	19.823	36.3565	59.0922	82.35	92.1639
300	1.3567	1.6004	7.1124	19.7733	25.1851		299.9	19.8244	36.363	59.0966	82.3574	92.1728
300.1	1.3541	1.6002	7.1124	19.7685	25.1827		300	19.8285	36.368	59.103	82.3625	92.1827
300.2	1.3491	1.5965	7.1052	19.7638	25.1718		300.1	19.8336	36.3772	59.1116	82.3723	92.1894
300.3	1.3411	1.5904	7.0987	19.7624	25.1635		300.2	19.8391	36.3838	59.1136	82.3809	92.1966
300.4	1.3376	1.5821	7.0906	19.7559	25.1606		300.3	19.8405	36.3857	59.1191	82.3907	92.2047
300.5	1.3327	1.5726	7.0803	19.7519	25.16		300.4	19.843	36.3901	59.1257	82.4008	92.2096
300.6	1.3256	1.567	7.0742	19.7503	25.1555		300.5	19.8501	36.392	59.131	82.4068	92.2193
300.7	1.3187	1.566	7.0741	19.7501	25.1541		300.6	19.8508	36.3948	59.1326	82.4128	92.2235
300.8	1.3234	1.5641	7.0699	19.7516	25.1547		300.7	19.8527	36.3977	59.1335	82.4207	92.2281
300.9	1.3202	1.5601	7.0674	19.7507	25.1493		300.8	19.8534	36.3959	59.1334	82.4276	92.2367
301	1.3196	1.5602	7.0639	19.7453	25.1426		300.9	19.8569	36.3989	59.1355	82.4343	92.2475
301.1	1.3225	1.5552	7.0583	19.7394	25.1365		301	19.8551	36.404	59.1373	82.4388	92.2566
301.2	1.317	1.552	7.0521	19.739	25.1335		301.1	19.8589	36.4099	59.1407	82.4492	92.2586
301.3	1.311	1.548	7.0484	19.7369	25.1296		301.2	19.8644	36.4169	59.1514	82.4559	92.2665
301.4	1.3082	1.5462	7.0481	19.7334	25.1281		301.3	19.8713	36.4166	59.1478	82.4601	92.2729
301.5	1.3076	1.5392	7.0458	19.73	25.1247		301.4	19.8732	36.4175	59.147	82.4629	92.277
301.6	1.306	1.5388	7.0423	19.7254	25.1194		301.5	19.8752	36.4202	59.1508	82.4698	92.2866
301.7	1.3052	1.537	7.0384	19.7229	25.1111		301.6	19.8789	36.4246	59.1532	82.4776	92.2925
301.8	1.301	1.5328	7.0362	19.7211	25.1123		301.7	19.8842	36.428	59.1562	82.487	92.3027
301.9	1.2956	1.5276	7.0311	19.7233	25.1077		301.8	19.8884	36.4319	59.1642	82.4965	92.3074
302	1.2918	1.5263	7.0324	19.7184	25.0997		301.9	19.8877	36.4348	59.1706	82.5061	92.3171
302.1	1.2969	1.5269	7.0337	19.7127	25.0947		302	19.8924	36.4406	59.1746	82.5121	92.323
302.2	1.299	1.5251	7.0321	19.7077	25.0899		302.1	19.8987	36.4476	59.1842	82.5202	92.3286
302.3	1.2942	1.5284	7.0303	19.7101	25.0835		302.2	19.9057	36.4493	59.1905	82.5265	92.3337
302.4	1.2965	1.5275	7.0292	19.7114	25.0792		302.3	19.9117	36.4544	59.1996	82.5362	92.3417
302.5	1.2986	1.5277	7.0255	19.7047	25.0697		302.4	19.9178	36.4552	59.2079	82.5446	92.3502
302.6	1.294	1.522	7.023	19.7025	25.0674		302.5	19.9242	36.4631	59.2145	82.5554	92.3585
302.7	1.2924	1.5184	7.0175	19.7024	25.0617		302.6	19.9284	36.4678	59.2222	82.5638	92.3665
302.8	1.2893	1.5149	7.0089	19.6982	25.0605		302.7	19.9294	36.472	59.2254	82.5719	92.3758
302.9	1.2869	1.5122	7.0021	19.6953	25.0575		302.8	19.9308	36.4736	59.2318	82.5786	92.3784
303	1.2783	1.5126	6.9976	19.6907	25.0595		302.9	19.9336	36.4786	59.2318	82.5875	92.3786
303.1	1.275	1.5085	6.9915	19.6913	25.0538		303	19.9365	36.4812	59.2322	82.592	92.3827
303.2	1.2722	1.5041	6.9901	19.6875	25.0464		303.1	19.9346	36.4789	59.2319	82.5949	92.3898
303.3	1.2705	1.4968	6.9831	19.6855	25.0436		303.2	19.9349	36.4818	59.2354	82.5993	92.3967
303.4	1.2645	1.4959	6.9764	19.6836	25.0362		303.3	19.9356	36.4872	59.2385	82.6025	92.4027
303.5	1.2597	1.4923	6.9717	19.6808	25.0367		303.4	19.9394	36.4954	59.245	82.6093	92.4087
303.6	1.2522	1.4824	6.9662	19.6825	25.0283		303.5	19.9413	36.5016	59.2512	82.6174	92.415
303.7	1.2491	1.4834	6.966	19.6782	25.0211		303.6	19.9413	36.5056	59.2577	82.6212	92.4179
303.8	1.249	1.4799	6.9573	19.6719	25.0159		303.7	19.9439	36.5107	59.2606	82.6286	92.424
303.9	1.2449	1.4758	6.9528	19.6641	25.0093		303.8	19.9465	36.5132	59.2643	82.6335	92.4291
304	1.2409	1.4657	6.9485	19.6577	25.0061		303.9	19.9481	36.5082	59.264	82.6322	92.4315
304.1	1.234	1.4608	6.9432	19.6517	25.0017		304	19.9463	36.5076	59.2657	82.6426	92.4376
304.2	1.2309	1.4586	6.9395	19.6498	24.9976		304.1	19.9533	36.5142	59.2708	82.6499	92.4412
304.3	1.229	1.4535	6.9366	19.6495	24.9937		304.2	19.9584	36.5207	59.2694	82.6523	92.447
304.4	1.2288	1.4565	6.9372	19.6457	24.9858		304.3	19.9605	36.5248	59.2664	82.6582	92.4566
304.5	1.2319	1.4559	6.9347	19.6372	24.9791		304.4	19.961	36.5273	59.2651	82.6663	92.4636
304.6	1.2325	1.4528	6.9337	19.6326	24.9707		304.5	19.9622	36.5341	59.2748	82.674	92.4714
304.7	1.2296	1.4479	6.9307	19.6247	24.9639		304.6	19.9691	36.5417	59.2806	82.6833	92.4788
304.8	1.2301	1.44	6.9236	19.6183	24.956		304.7	19.9807	36.5454	59.2867	82.6882	92.4835
304.9	1.2248	1.4351	6.9176	19.6073	24.9484		304.8	19.9851	36.5466	59.2914	82.6927	92.4926
305	1.2212	1.4319	6.9126	19.6028	24.946		304.9	19.987	36.5495	59.2938	82.6976	92.4959
305.1	1.2186	1.4281	6.9075	19.6054	24.9464		305	19.9881	36.5584	59.3035	82.7125	92.5016
305.2	1.2151	1.4271	6.9066	19.6055	24.9436		305.1	19.9959	36.5556	59.3062	82.719	92.505
305.3	1.2164	1.4247	6.9053	19.6016	24.9404		305.2	19.9942	36.5585	59.3125	82.7224	92.5033
305.4	1.2166	1.4251	6.9013	19.595	24.9321		305.3	19.9977	36.5614	59.3168	82.7291	92.5083
305.5	1.2215	1.4205	6.894	19.5934	24.9228		305.4	20.0017	36.5572	59.315	82.7283	92.5177
305.6	1.2203	1.4172	6.8905	19.5927	24.9197		305.5	19.9987	36.5618	59.3152	82.7333	92.5272
305.7	1.2193	1.4086	6.89	19.59	24.9145		305.6	20.0018	36.5665	59.3197	82.7396	92.5362
305.8	1.2195	1.4069	6.8901	19.5846	24.9085		305.7	20.008	36.5753	59.3274	82.7484	92.5389
305.9	1.2201	1.3988	6.8848	19.5787	24.9016		305.8	20.0145	36.5778	59.3346	82.7561	92.5464
306	1.22	1.3964	6.8795	19.5699	24.8993		305.9	20.0181	36.5748	59.3369	82.7607	92.5507
306.1	1.2191	1.3908	6.8712	19.5683	24.8927		306	20.0152	36.5761	59.346	82.7706	92.5556
306.2	1.2191	1.3856	6.8644	19.571	24.8841		306.1	20.0192	36.5768	59.3502	82.7804	92.5591
306.3	1.2188	1.3855	6.8664	19.5696	24.8806		306.2	20.0195	36.5797	59.3531	82.7871	92.5641
306.4	1.2218	1.3859	6.8651	19.5669	24.8775		306.3	20.0224	36.5782	59.3599	82.7924	92.5667
306.5	1.2209	1.3853	6.8598	19.5681	24.8739		306.4	20.0258	36.5813	59.3669	82.7962	92.5669
306.6	1.2173	1.3861	6.8584	19.5689	24.8611		306.5	20.0255	36.5824	59.3675	82.7968	92.5715
306.7	1.217	1.3841	6.8571	19.5651	24.8572		306.6	20.0252	36.5836	59.3688	82.7966	92.5729
306.8	1.2204	1.3779	6.8504	19.5664	24.848		306.7	20.0261	36.5879	59.3712	82.7971	92.5814
306.9	1.2155	1.3787	6.8502	19.5641	24.84		306.8	20.027	36.5879	59.3731	82.8007	92.591
307	1.216	1.377	6.8438	19.561	24.841		306.9	20.0308	36.5933	59.3812	82.8073	92.5963
307.1	1.213	1.3754	6.8416	19.5582	24.8355		307	20.0391	36.5971	59.3892	82.8179	92.6005
307.2	1.2104	1.3788	6.841	19.5525	24.8313		307.1	20.0489	36.6071	59.3932	82.8307	92.6048
307.3	1.2131	1.3732	6.8388	19.5487	24.8268		307.2	20.0513	36.6134	59.3993	82.8367	92.6125
307.4	1.2125	1.3726	6.8364	19.5469	24.8198		307.3	20.0517	36.6178	59.4043	82.8433	92.6163
307.5	1.2113	1.3724	6.8334	19.5448	24.8167		307.4	20.0527	36.6253	59.4132	82.8498	92.6219
307.6	1.2078	1.374	6.8307	19.5436	24.8123		307.5	20.0559	36.6313	59.4228	82.8575	92.6303
307.7	1.2042	1.3733	6.8296	19.5454	24.8073		307.6	20.0617	36.6355	59.4239	82.8633	92.6334
307.8	1.2036	1.3747	6.8336	19.5476	24.8032		307.7	20.0638	36.636	59.4259	82.8652	92.6369
307.9	1.206	1.3692	6.8314	19.5484	24.7953		307.8	20.0672	36.6362	59.4245	82.8664	92.6429
308	1.2056	1.3643	6.8293	19.5461	24.7901		307.9	20.0682	36.6409	59.4214	82.8717	92.6522
308.1	1.203	1.3602	6.824	19.5442	24.7899		308	20.0736	36.6438	59.4208	82.8791	92.6591
308.2	1.2003	1.3564	6.8176	19.5471	24.783		308.1	20.0732	36.6452	59.4227	82.8845	92.6643
308.3	1.1965	1.3529	6.8138	19.5465	24.7786		308.2	20.0743	36.6499	59.4258	82.8948	92.6722
308.4	1.195	1.3498	6.8087	19.5454	24.7736		308.3	20.0781	36.6481	59.4265	82.9006	92.6794
308.5	1.1908	1.3457	6.8065	19.5404	24.7662		308.4	20.0754	36.6503	59.4269	82.9077	92.682
308.6	1.1856	1.3434	6.8029	19.5417	24.7654		308.5	20.0792	36.655	59.4286	82.9153	92.687
308.7	1.185	1.3404	6.8007	19.5434	24.7569		308.6	20.0836	36.6536	59.4299	82.9185	92.6942
308.8	1.1817	1.3398	6.7992	19.538	24.7567		308.7	20.0854	36.6576	59.4355	82.9206	92.699
308.9	1.181	1.3382	6.7964	19.539	24.7478		308.8	20.0918	36.6638	59.4456	82.9282	92.7053
309	1.179	1.3385	6.7945	19.5386	24.7382		308.9	20.1015	36.6692	59.4488	82.9349	92.712
309.1	1.1845	1.3325	6.7915	19.539	24.7288		309	20.1014	36.6695	59.457	82.9365	92.7205
309.2	1.1831	1.3302	6.7873	19.5369	24.7182		309.1	20.1047	36.67	59.4649	82.9419	92.7275
309.3	1.179	1.3287	6.7837	19.5345	24.7151		309.2	20.109	36.68	59.4779	82.9534	92.729
309.4	1.1804	1.3272	6.7815	19.5326	24.7058		309.3	20.1185	36.6866	59.4847	82.9627	92.7345
309.5	1.1805	1.3253	6.7815	19.5266	24.7018		309.4	20.1255	36.6886	59.4887	82.9708	92.7382
309.6	1.1851	1.3188	6.7756	19.5272	24.6966		309.5	20.1282	36.6881	59.4892	82.9746	92.7447
309.7	1.185	1.3189	6.7743	19.5299	24.6931		309.6	20.1314	36.6893	59.4916	82.9783	92.7486
309.8	1.1859	1.317	6.7732	19.5314	24.6878		309.7	20.1353	36.6926	59.4922	82.9829	92.752
309.9	1.1875	1.3143	6.7728	19.5307	24.6847		309.8	20.1388	36.7	59.4941	82.9888	92.7546
310	1.1858	1.3095	6.7709	19.5338	24.6827		309.9	20.1441	36.7054	59.4964	82.9977	92.7599
310.1	1.184	1.3115	6.768	19.533	24.6794		310	20.1444	36.7098	59.5009	83.0047	92.7678
310.2	1.1868	1.3106	6.7645	19.5399	24.6813		310.1	20.1482	36.7109	59.5037	83.0081	92.7745
310.3	1.1889	1.3126	6.766	19.5412	24.6752		310.2	20.1443	36.7096	59.5108	83.0107	92.7816
310.4	1.1904	1.3143	6.7658	19.5387	24.6673		310.3	20.1471	36.7144	59.5206	83.0203	92.7864
310.5	1.1902	1.3078	6.758	19.5388	24.6646		310.4	20.15	36.7135	59.5265	83.0283	92.7922
310.6	1.1826	1.3048	6.7506	19.5417	24.6578		310.5	20.1578	36.7124	59.53	83.0343	92.7984
310.7	1.1772	1.3043	6.7455	19.5374	24.6535		310.6	20.1615	36.712	59.5325	83.0398	92.8019
310.8	1.177	1.2998	6.7385	19.5433	24.6561		310.7	20.1597	36.7117	59.5364	83.0435	92.8091
310.9	1.1702	1.2972	6.7334	19.5478	24.6562		310.8	20.1546	36.712	59.5345	83.0466	92.8153
311	1.1664	1.2983	6.7363	19.5555	24.6513		310.9	20.1549	36.7198	59.5446	83.0542	92.8226
311.1	1.1663	1.2961	6.7357	19.553	24.644		311	20.1624	36.724	59.5523	83.0628	92.8308
311.2	1.1671	1.2931	6.7336	19.5507	24.6366		311.1	20.1675	36.7276	59.5592	83.0701	92.8375
311.3	1.1679	1.2894	6.7299	19.5521	24.6298		311.2	20.1728	36.7385	59.5687	83.0783	92.8409
311.4	1.1645	1.2877	6.729	19.5493	24.623		311.3	20.1816	36.7433	59.5741	83.0875	92.8518
311.5	1.1576	1.2838	6.7233	19.5513	24.6227		311.4	20.1858	36.7476	59.5769	83.0908	92.8625
311.6	1.1509	1.2835	6.7201	19.55	24.6222		311.5	20.1891	36.7536	59.5884	83.1027	92.8657
311.7	1.1488	1.2806	6.7199	19.5489	24.6242		311.6	20.1968	36.7586	59.5993	83.1153	92.87
311.8	1.1457	1.2806	6.7188	19.5531	24.6254		311.7	20.2021	36.7643	59.6088	83.1244	92.879
311.9	1.1452	1.2816	6.7177	19.5568	24.6205		311.8	20.2077	36.7638	59.6122	83.1251	92.8892
[truncated: 2,081 more rows]
[truncated: 101 more columns]

## Sheet: Figure 4
Figure 4a									Figure 4b			Figure 4c									Figure 4d					Figure 4g			Figure 4h			Figure 4j
WT		ORP4L KI				Percentage			WT	ORP4L KI		CD3+CD4+(%)		CD3+CD8+(%)		CD44+CD25+(%)		CD4+c-kit+(%)			CD25+Foxp3(%)		CD25+CCR4(%)			WT	ORP4L KI		WT	ORP4L KI		WT	ORP4L KI
Time(month)	Event	Time(month)	Event		Time (month)	WT	ORP4L KI		1	2		WT	ORP4L KI	WT	ORP4L KI	WT	ORP4L KI	WT	ORP4L KI		WT	ORP4L KI	WT	ORP4L KI		0.25	1.2		1.5	3.32		0.5	1.33
30	1	12	1		0	100	100		1.2	2.5		11	32	6.1	12	1.1	11.2	0.1	12		2.43	24.9	3.23	14.3		0.32	0.55		1.42	2.58		0.12	1.45
35	0	16	1		12		95		0.87	3.3		13.2	35.5	3.72	5.3	0.32	3.7	0.32	10.3		3.2	31.5	6.52	23.2		0.287	1.34		1.93	1.55		0.17	1.46
35	0	16	1		16		85		0.9	3		8.87	33	6.8	14.3	1.04	15	0.78	3		1.87	23	5.7	15.4		0.19	0.63		0.92	1.61		0.142	0.9
35	0	17	1		17		65		1.3	4.4		5.9	43	9.9	10	0.89	4.27	1.9	4.9		5.9	23	4.29	25.5		0.3	0.56		1.83	2.47		0.211	0.66
35	0	17	1		19		40		1.6	2.1		11.3	54.4	12.5	4.9	2.63	6.2	0.56	14.4		3.3	14.4	7.5	21.6		0.2	0.51		1.54	3.62		0.143	0.93
35	0	17	1		25		35		2.1	1.9		5.6	15.1	15.6	5.4	1.6	15.8	0.4	21.4		4.6	16.1	3.8	27			0.9			2.97
35	0	17	1		29		5		2	2		12.1	21.9	5.8	9.7	0.8	9.3	1.18	9.57			29.9		18.2			0.7			1.69
35	0	19	1		30	95	0		0.89	1		12	37	11	7		6.7		7			17		22			0.66			2.56
35	0	19	1		35	95			1.34	4.5		18.9	41	7.9	11		10.3		11								0.85			2.93
35	0	19	1						1.5	3.2		13.34	44.5	6.34	6.5		13.7		4.5
35	0	19	1						1.6	3.7
35	0	19	1							2
35	0	25	1							1.6
35	0	29	1							2.3
35	0	29	1
35	0	29	1
35	0	29	1
35	0	29	1
35	0	29	1
35	0	30	1

## Sheet: Figure 5
	Figure 5a			Figure 5f						Figure 5h
	WT	ORP4L KI			shOSBP						shORP4L
	1.23	3.9		Emp.vec. shNT	Emp.vec.	OSBP	OSBP (△ORP4L)	OSBP (△PI(4)P)		Emp.vec. shNT	Emp.vec.	ORP4L	ORP4L (△OSBP)
	1.1	2.7		1	0.2052	0.9	0.298	0.152		1	0.152	1.9	0.195
	0.84	3.81		0.89	0.312	0.79	0.79	0.163		1.78	0.12	1.8	0.18
	0.87	4.56		1.65	0.425	0.77	0.397	0.33		0.63	0.65	0.86	0.38
	0.92	4		1.26	0.15	1.21	0.321	0.425		1.6	0.12	1.52	0.33
	1.13	3.89		0.47	0.24	1.06	0.21	0.312		1.54	0.25	0.906	0.51
	0.65	1.9		1.32	0.213	1.26	0.66	0.163		1.1	0.13	0.884	0.176
	1	2.79		1.48	0.16	2.2	0.2	0.326		0.47	0.26	2.52	0.22
	1.6	3.9		0.63	0.54	1.79	0.169	0.3244		0.55	0.21	2.76	0.19
	1.7	5.6		0.723	0.373	1.8	0.356	0.2		0.66	0.73	1.68	0.16
	0.663	5.45		0.924	0.213	1.06	0.468	0.413		0.97	0.23	1.96	0.28
	1.745	3.93		0.775	0.335	1.54	0.332	0.354		0.85	0.145	1.42	0.22
	0.98	4.22		1.547	0.276	1.653	0.265	0.297		1.17	0.16	1.68	0.21
	1.321	3.79
	0.783	4.45
	0.97	2.19
	2.23	2.79
	2.39	1.87
	0.44	2.59
	0.69	3.26
		Western blot

## Sheet: Figure 6
Figure 6c
	Day 0			Day 3			Day 6			Day 9
Emp.vec.	4.8	7.78	7.13	16.5	23.8	19.8	29	36.8	32	49	42.9	48.1
ORP4L	3.9	3.32	4.98	7.8	6.87	6.73	8.8	9.7	12.5	12	13.8	16.1
ORP4L(ΔOSBP)	5.7	3.7	5.02	24	17.2	20	32	28.2	26.5	56	47.3	52.7
Figure 6d
Time (Days)	Event				Percentage
	Emp.vec.	ORP4L	ORP4L(ΔOSBP)		Time (Days)	Emp.vec.	ORP4L	ORP4L(ΔOSBP)
65	0		0		0	100	100	100
65	0		0		28		90
65	0		0		30		80
65	0		0		34		60
65	0		0		42		50
65	0		0		43			90.9091
65	0		0		44		30
65	0		0		55		20
65	0		0		56		0
65	0		0		65	100		90.9091
43			1
28		1
30		1
34		1
34		1
42		1
44		1
44		1
55		1
56		1
56		1
Figure 6e				Figure 6f
Emp.vec.	ORP4L	ORP4L(ΔOSBP)		CD3+CD4+			CD4+CD8+			CD44+CD25+			CD4+c-kit+
0.37	0.652	0.31		Emp.vec.	ORP4L	ORP4L(ΔOSBP)	Emp.vec.	ORP4L	ORP4L(ΔOSBP)	Emp.vec.	ORP4L	ORP4L(ΔOSBP)	Emp.vec.	ORP4L	ORP4L(ΔOSBP)
0.23	0.96	0.235		18.7	48.4	9.1	2.2	2.68	7.8	1.1	9.7	1.4	0.4	4.43	0.321
0.283	1.326	0.372		9.3	33.6	20.5	5.63	5.6	9.5	1.6	13.6	1.75	0.16	2.66	0.2
0.154	0.88	0.486		10.6	23.5	9.72	7.8	4.5	5.86	3.67	15.5	6.45	0.123	8.5	0.097
0.27	1.553	0.36		14.8	25.6	24.49	6.24	3.9	5.3	3.3	13.6	4.32	0.095	5.69	0.19
0.46	0.831	0.428		7.39	30.9	15.2	5.196	5.4	4.5	4.125	20.3	3.15	0.64	5.35	0.63
0.269	0.79	0.19		7.7	56.6	10.96	4.23	4.8	4.24	2.79	10.94	2.18	0.18	7.3	0.24
				9.49	44.4	13.669	4.32	6.6	7.94	3.11	16.7	3.3	0.42	6.54	0.36
Figure 6h
Vehicle	Dox
41.47	1.4
34.13	0.6
20.23	1.5
38.8	1.18
23.339	0.39
39.7	2.6
39.49	1.45
Figure 6j
Time (Days)	Event			Time (Days)	Percentage
	Dox	Vehicle			Dox	Vehicle
17		1		0	100	100
19		1		17		87.5
25		1		19		75
29		1		25	87.5	62.5
29		1		29		37.5
32		1		32		25
33		1		33		12.5
37		1		37		0
25	1			45	75
45	1			50	75
50	0
50	0
50	0
50	0
50	0
50	0

## Sheet: Suppl. Figure 1
Figure S1k							Figure S1l				Figure S1m				Western blot
Time	0.625 μM	1.25 μM	2.5 μM	5 μM	10μM		Time	OSW-1	OSW-1 ABA		Time	Control	PI4P(OSW-1)
114.3	0.0826555	0.274617	0.876787	0.201204	2.71588		0	0.384	0		0	0.000100625	0.0064515
114.45	0.109904	0.342263	0.998725	0.400742	3.00084		1	0.863335	1.4581		1	0.0544766	-0.0305745
114.6	0.137003	0.409511	1.11985	0.598641	3.28258		2	0.846545	1.5787		2	0.0947406	0.0078115
114.75	0.163954	0.476364	1.24017	0.794915	3.56114		3	0.92432	1.6552		3	0.108909	0.0173995
114.9	0.190756	0.542823	1.35969	0.989578	3.83655		4	0.924185	1.6791		4	0.106389	0.0233835
115.05	0.217413	0.608896	1.47842	1.18266	4.10886		5	0.917985	1.7071		5	0.109833	0.0318495
115.2	0.243921	0.674575	1.59635	1.37414	4.37808		6	0.95126	1.7636		6	0.110869	0.0396355
115.35	0.270284	0.739868	1.7135	1.56404	4.64425		7	0.99832	1.8152		7	0.107341	0.0419135
115.5	0.296501	0.804777	1.82986	1.75239	4.90742		8	0.939215	1.8549		8	0.103813	0.0469795
115.65	0.322575	0.869303	1.94546	1.93919	5.16761		9	0.9847	1.902		9	0.0987166	0.0500395
115.8	0.348507	0.933456	2.06029	2.12448	5.42488		10	0.98108	1.8988		10	0.0868726	0.0269535
115.95	0.374295	0.997225	2.17434	2.30822	5.67922		11	0.94492	1.6712		11	0.0526846	0.251931
116.1	0.399942	1.06062	2.28764	2.49046	5.93069		12	0.922525	1.8515		12	0.141781	0.375997
116.25	0.425447	1.12364	2.40018	2.6712	6.17931		13	0.97745	1.947		13	0.154745	0.362941
116.4	0.450812	1.18629	2.51198	2.85046	6.42512		14	1.09294	2.0184		14	0.156593	0.295961
116.55	0.47604	1.24858	2.62303	3.02826	6.66818		15	1.06596	2.2156		15	0.158329	0.270054
116.7	0.501127	1.31049	2.73334	3.20459	6.90846		16	1.12685	2.2467		16	0.154045	0.237379
116.85	0.526076	1.37204	2.84292	3.37947	7.14603		17	1.07796	2.3156		17	0.150461	0.18383
117	0.550888	1.43323	2.95176	3.55291	7.38092		18	1.19205	2.4887		18	0.151861	0.126029
117.15	0.575564	1.49406	3.05988	3.72493	7.61315		19	1.43585	3.2167		19	0.153821	0.180293
117.3	0.600106	1.55454	3.16729	3.89555	7.84278		20	1.67221	3.8806		20	0.160485	0.215891
117.45	0.624511	1.61465	3.27397	4.06476	8.06979		21	1.72161	4.0903		21	0.158189	0.21086
117.6	0.648782	1.67442	3.37995	4.23258	8.29423		22	1.761	4.1043		22	0.152113	0.187365
117.75	0.67292	1.73383	3.48521	4.39902	8.51614		23	1.81828	4.1551		23	0.148389	0.168461
117.9	0.696925	1.79289	3.58978	4.56409	8.73554		24	1.79106	4.1873		24	0.144161	0.154964
118.05	0.720801	1.8516	3.69366	4.72782	8.95247		25	1.79112	4.2332		25	0.136825	0.135719
118.2	0.744543	1.90997	3.79684	4.89019	9.16694		26	1.80086	4.3253		26	0.131057	0.121303
118.35	0.768154	1.96799	3.89933	5.05123	9.37898		27	1.81977	4.4065		27	0.129321	0.107193
118.5	0.791636	2.02568	4.00114	5.21095	9.58863		28	1.95022	4.4849		28	0.125121	0.0979455
118.65	0.814989	2.08302	4.10227	5.36936	9.7959		29	1.92884	4.5767		29	0.119185	0.0915535
118.8	0.838215	2.14003	4.20274	5.52648	10.0009		30	2.00262	4.6632		30	0.114621	0.0772055
118.95	0.861312	2.1967	4.30252	5.68229	10.2035		31	2.03454	4.7444		31	0.110561	0.0662915
119.1	0.884282	2.25304	4.40165	5.83683	10.4038		32	2.03613	4.8161		32	0.107929	0.0545615
119.25	0.907125	2.30904	4.50011	5.9901	10.6019		33	2.03226	4.8893		33	0.107369	0.0413695
119.4	0.929843	2.36472	4.59792	6.14211	10.7977		34	2.05156	4.9673		34	0.103981	0.0290615
119.55	0.952439	2.42007	4.69508	6.29288	10.9913		35	2.06922	5.0392		35	0.0986606	0.0164135
119.7	0.974908	2.4751	4.79159	6.44241	11.1827		36	2.07049	5.1071		36	0.0945166	0.0031535
119.85	0.997253	2.52979	4.88746	6.5907	11.372		37	2.14636	5.1796		37	0.0891126	-0.0118405
120	1.01948	2.58417	4.98269	6.73778	11.5591		38	2.23572	5.2535		38	0.0821966	-0.0291465
120.15	1.04158	2.63823	5.07728	6.88365	11.7441		39	2.12062	5.3375		39	0.0723406	-0.0405365
120.3	1.06356	2.69197	5.17126	7.02834	11.927		40	2.20686	5.4096		40	0.0632686	-0.0562445
120.45	1.08542	2.74539	5.26459	7.17182	12.1079		41	2.19302	5.4772		41	0.0564086	-0.0751825
120.6	1.10716	2.7985	5.35731	7.31413	12.2867		42	2.22917	5.5519		42	0.0468606	-0.0896325
120.75	1.12877	2.8513	5.44941	7.45527	12.4634		43	2.2464	5.614		43	0.0396086	-0.0990845
120.9	1.15027	2.90378	5.5409	7.59525	12.6382		44	2.28631	5.6866		44	0.0328886	-0.108571
121.05	1.17166	2.95596	5.63178	7.7341	12.811		45	2.31069	5.7634		45	0.0267006	-0.122068
121.2	1.19292	3.00783	5.72205	7.87179	12.9819		46	2.33571	5.8349		46	0.0218846	-0.135907
121.35	1.21407	3.0594	5.81172	8.00835	13.1508		47	3.55531	5.9009		47	0.0154726	-0.148079
121.5	1.2351	3.11066	5.9008	8.14379	13.3178		48	3.45619	5.9691		48	0.0119166	-0.16042
121.65	1.25602	3.16162	5.98928	8.27812	13.4829		49	3.55703	6.0458		49	0.00690463	-0.173511
121.8	1.27682	3.21228	6.07717	8.41136	13.6462		50	3.61842	6.1155		50	0.00306863	-0.185512
121.95	1.29751	3.26264	6.16448	8.54348	13.8076		51	3.55922	6.1692		51	0.00183662	-0.19833
122.1	1.31808	3.31271	6.2512	8.67453	13.9672		52	3.65988	6.2268		52	-0.000739375	-0.209007
122.25	1.33854	3.36248	6.33735	8.8045	14.125		53	3.62892	6.2812		53	-0.00160738	-0.214753
122.4	1.35889	3.41196	6.42292	8.93341	14.281		54	3.73265	6.3233		54	0.00346063	-0.210298
122.55	1.37912	3.46115	6.50793	9.06126	14.4352		55	3.71775	6.3193		55	-0.0121914	-0.194726
122.7	1.39925	3.51004	6.59237	9.18806	14.5877		56	3.27488	5.0725		56	-0.0359634	-0.470263
122.85	1.41926	3.55865	6.67624	9.31381	14.7385		57	2.76234	3.9324		57	-0.0625354	-0.821856
123	1.43917	3.60698	6.75956	9.43853	14.8876		58	2.92876	3.9636		58	-0.0809874	-0.823148
123.15	1.45896	3.65502	6.84232	9.56224	15.0349		59	2.95956	3.9616		59	-0.0756954	-0.853986
123.3	1.47865	3.70278	6.92454	9.68493	15.1807		60	2.71776	3.9736		60	-0.0781874	-0.890775
123.45	1.49822	3.75025	7.0062	9.8066	15.3247		61	2.8297	3.962		61	-0.0866154	-0.921681
123.6	1.51769	3.79745	7.08732	9.92728	15.4672		62	2.67338	3.8968		62	-0.0929714	-0.951329
123.75	1.53706	3.84437	7.1679	10.047	15.608		63	2.70942	3.6055		63	-0.0945674	-1.05544
123.9	1.55631	3.89101	7.24794	10.1657	15.7472		64	2.80915	3.519		64	-0.100139	-1.05544
124.05	1.57547	3.93738	7.32745	10.2834	15.8849		65	2.5157	3.6055		65	-0.100139	-0.724684
124.2	1.59451	3.98348	7.40643	10.4002	16.021		66	4.1537	5.2788		66	-0.0945674	-0.0462485
124.35	1.61345	4.0293	7.48488	10.516	16.1556		67	4.5917	6.9395		67	2.72338	0.0045475
124.5	1.63229	4.07486	7.56282	10.6308	16.2886		68	6.2297	6.9395		68	8.55536	0.861483
124.65	1.65102	4.12014	7.64023	10.7447	16.4202		69	7.7277	6.9395		69	13.2558	2.6794
124.8	1.66965	4.16516	7.71713	10.8577	16.5502		70	9.4957	8.7057		70	17.2992	4.90779
124.95	1.68818	4.20992	7.79352	10.9698	16.6788		71	10.9637	10.2937		71	20.8006	7.28432
125.1	1.70661	4.25441	7.86938	11.0809	16.8059		72	12.3878	11.6978		72	23.8752	9.63229
125.25	1.72493	4.29864	7.94476	11.1911	16.9316		73	13.747	12.957		73	26.5762	11.9034
125.4	1.74316	4.34261	8.01962	11.3004	17.0559		74	14.8245	14.1045		74	28.9681	14.0584
125.55	1.76128	4.38633	8.094	11.4088	17.1788		75	15.9434	15.1734		75	31.1003	16.1031
125.7	1.77931	4.42978	8.16788	11.5164	17.3003		76	16.8793	16.0993		76	33.0362	17.9974
125.85	1.79723	4.47298	8.24125	11.623	17.4204		77	17.6969	16.9369		77	34.814	19.8197
126	1.81506	4.51592	8.31415	11.7288	17.5391		78	18.3937	17.6837		78	36.4689	21.5587
126.15	1.83279	4.55861	8.38656	11.8337	17.6565		79	19.0992	18.3592		79	38.0026	23.2082
126.3	1.85042	4.60105	8.45849	11.9377	17.7726		80	19.6935	18.9835		80	39.4164	24.7738
126.45	1.86795	4.64325	8.52994	12.0409	17.8874		81	20.4005	19.5705		81	40.7608	26.2842
126.6	1.88539	4.68519	8.60091	12.1432	18.0009		82	20.8353	20.1053		82	42.0358	27.7173
126.75	1.90273	4.72688	8.67141	12.2447	18.1131		83	21.326	20.606		83	43.2289	29.1061
126.9	1.91998	4.76833	8.74144	12.3454	18.224		84	21.8156	21.0656		84	44.3667	30.4549
127.05	1.93714	4.80954	8.811	12.4452	18.3336		85	22.1578	21.4878		85	45.46	31.731
127.2	1.95419	4.8505	8.8801	12.5442	18.4421		86	22.6263	21.8863		86	46.5073	32.9824
127.35	1.97116	4.89123	8.94874	12.6424	18.5493		87	22.9804	22.2504		87	47.5078	34.1902
127.5	1.98803	4.93171	9.01692	12.7398	18.6553		88	23.2586	22.5786		88	48.4771	35.3649
127.65	2.00481	4.97195	9.08465	12.8364	18.76		89	23.6016	22.8916		89	49.402	36.5051
127.8	2.02149	5.01197	9.15193	12.9322	18.8637		90	23.914	23.184		90	50.2994	37.6025
127.95	2.03809	5.05174	9.21876	13.0272	18.9661		91	24.0844	23.4544		91	51.17	38.6867
128.1	2.05459	5.09128	9.28515	13.1215	19.0674		92	24.5161	23.6961		92	52.0053	39.7181
128.25	2.071	5.13058	9.35108	13.2149	19.1675		93	24.7061	23.9261		93	52.8092	40.7092
128.4	2.08733	5.16966	9.41658	13.3076	19.2665		94	24.845	24.145		94	53.5987	41.6844
128.55	2.10356	5.2085	9.48166	13.3996	19.3644		95	25.087	24.347		95	54.3576	42.6518
128.7	2.1197	5.24712	9.54629	13.4907	19.4612		96	25.1978	24.5378		96	55.0819	43.5851
128.85	2.13576	5.28551	9.61049	13.5812	19.5569		97	25.418	24.708		97	55.7886	44.505
129	2.15172	5.32367	9.67427	13.6709	19.6515		98	25.505	24.875		98	56.487	45.3899
129.15	2.1676	5.36161	9.73762	13.7598	19.745		99	25.7888	25.0288		99	57.1641	46.2449
129.3	2.1834	5.39933	9.80055	13.848	19.8375		100	25.9445	25.1645		100	57.8173	47.0919
129.45	2.1991	5.43682	9.86306	13.9355	19.9289		101	25.9822	25.2922		101	58.448	47.914
129.6	2.21472	5.4741	9.92515	14.0223	20.0193		102	26.0941	25.4041		102	59.0622	48.7459
129.75	2.23025	5.51115	9.98683	14.1084	20.1087		103	26.2801	25.5101		103	59.6774	49.5257
129.9	2.2457	5.54798	10.0481	14.1937	20.197		104	26.2892	25.6192		104	60.2792	50.2922
130.05	2.26106	5.58461	10.109	14.2784	20.2844		105	26.5727	25.7227		105	60.8589	51.0617
130.2	2.27634	5.62101	10.1694	14.3624	20.3708		106	26.5541	25.8141		106	61.4176	51.8132
130.35	2.29153	5.6572	10.2295	14.4456	20.4562		107	26.6082	25.8982		107	61.9618	52.5189
130.5	2.30664	5.69317	10.2891	14.5282	20.5406		108	26.7295	25.9795		108	62.4951	53.2353
130.65	2.32167	5.72894	10.3484	14.6101	20.6241		109	26.7614	26.0614		109	63.0414	53.9392
130.8	2.33662	5.7645	10.4072	14.6914	20.7066		110	26.9304	26.1404		110	63.5563	54.6259
130.95	2.35148	5.79984	10.4657	14.772	20.7882		111	26.8741	26.2041		111	64.05	55.2963
131.1	2.36626	5.83498	10.5238	14.8519	20.8689		112	27.0446	26.2746		112	64.5525	55.9483
131.25	2.38096	5.86991	10.5815	14.9311	20.9487		113	27.1253	26.3553		113	65.0526	56.6053
131.4	2.39558	5.90463	10.6388	15.0097	21.0275		114	27.1182	26.4182		114	65.5359	57.2371
131.55	2.41012	5.93915	10.6957	15.0877	21.1055		115	27.167	26.477		115	66.0074	57.884
131.7	2.42458	5.97347	10.7523	15.165	21.1826		116	27.2709	26.5209		116	66.4605	58.5064
131.85	2.43896	6.00759	10.8084	15.2417	21.2588		117	27.1998	26.5698		117	66.903	59.1027
132	2.45326	6.0415	10.8642	15.3177	21.3342		118	27.2644	26.6144		118	67.3486	59.6954
132.15	2.46748	6.07522	10.9197	15.3932	21.4087		119	27.3682	26.6382		119	67.7851	60.2847
132.3	2.48162	6.10874	10.9747	15.468	21.4824		120	27.405	26.665		120	68.2141	60.8699
132.45	2.49569	6.14205	11.0294	15.5422	21.5552		121	27.4644	26.6944		121	68.6299	61.4457
132.6	2.50968	6.17518	11.0837	15.6158	21.6272		122	27.4789	26.7389		122	69.0402	62.0045
132.75	2.52359	6.20811	11.1377	15.6888	21.6984		123	27.4792	26.7692		123	69.4496	62.5528
132.9	2.53743	6.24084	11.1913	15.7611	21.7688		124	27.4307	26.7907		124	69.865	63.1073
133.05	2.55119	6.27339	11.2446	15.8329	21.8384		125	27.5567	26.8167		125	70.2772	63.6399
133.2	2.56487	6.30574	11.2975	15.9041	21.9072		126	27.6454	26.8554		126	70.6644	64.1644
133.35	2.57848	6.3379	11.35	15.9747	21.9753		127	27.6119	26.8819		127	71.0357	64.6825
133.5	2.59201	6.36987	11.4022	16.0448	22.0425		128	27.6424	26.8924		128	71.4042	65.1932
133.65	2.60547	6.40165	11.454	16.1142	22.109		129	27.5811	26.9211		129	71.7736	65.6982
133.8	2.61886	6.43325	11.5055	16.1831	22.1748		130	27.6256	26.9556		130	72.1431	66.1958
133.95	2.63217	6.46466	11.5567	16.2515	22.2398		131	27.6366	26.9866		131	72.5093	66.6916
134.1	2.64541	6.49588	11.6075	16.3192	22.3041		132	27.7545	27.0145		132	72.8686	67.1776
134.25	2.65857	6.52693	11.658	16.3864	22.3676		133	27.8872	27.0572		133	73.2121	67.6509
134.4	2.67167	6.55778	11.7081	16.4531	22.4304		134	27.718	27.098		134	73.5543	68.1178
134.55	2.68469	6.58846	11.7579	16.5192	22.4925		135	27.7921	27.1221		135	73.8904	68.5857
134.7	2.69764	6.61896	11.8074	16.5848	22.554		136	27.7867	27.1567		136	74.2246	69.0452
134.85	2.71052	6.64928	11.8565	16.6498	22.6147		137	27.874	27.194		137	74.5584	69.4985
135	2.72333	6.67942	11.9054	16.7143	22.6747		138	27.8927	27.2227		138	74.8891	69.9528
135.15	2.73606	6.70938	11.9538	16.7783	22.7341		139	27.957	27.247		139	75.2138	70.3923
135.3	2.74873	6.73916	12.002	16.8417	22.7928		140	27.9362	27.2662		140	75.526	70.8191
135.45	2.76133	6.76877	12.0499	16.9046	22.8508		141	28.0178	27.2978		141	75.8387	71.242
135.6	2.77386	6.79821	12.0974	16.967	22.9082		142	28.016	27.306		142	76.1467	71.6782
135.75	2.78632	6.82747	12.1446	17.0289	22.9649		143	28.1703	27.3203		143	76.4554	72.1136
135.9	2.79871	6.85656	12.1915	17.0903	23.0209		144	28.0454	27.3354		144	76.7558	72.5314
136.05	2.81103	6.88549	12.2381	17.1512	23.0764		145	28.0728	27.3428		145	77.0511	72.9435
136.2	2.82329	6.91423	12.2844	17.2115	23.1312		146	28.073	27.363		146	77.3462	73.3565
136.35	2.83548	6.94281	12.3303	17.2714	23.1854		147	28.2398	27.3798		147	77.6423	73.7623
136.5	2.8476	6.97123	12.376	17.3308	23.239		148	28.2059	27.4059		148	77.935	74.1637
136.65	2.85965	6.99947	12.4214	17.3897	23.292		149	28.2365	27.4265		149	78.2243	74.5538
136.8	2.87164	7.02755	12.4664	17.4481	23.3444		150	28.1752	27.4452		150	78.5076	74.9383
136.95	2.88357	7.05546	12.5112	17.5061	23.3961		151	28.1146	27.4646		151	78.7854	75.3184
137.1	2.89542	7.08321	12.5556	17.5635	23.4473		152	28.3136	27.4836		152	79.0579	75.6961
137.25	2.90721	7.1108	12.5998	17.6205	23.498		153	28.2896	27.4896		153	79.33	76.0738
137.4	2.91894	7.13822	12.6437	17.6771	23.548		154	28.2036	27.5036		154	79.5982	76.4497
137.55	2.93061	7.16549	12.6872	17.7331	23.5975		155	28.3281	27.5081		155	79.8656	76.8171
137.7	2.9422	7.19259	12.7305	17.7887	23.6464		156	28.1264	27.5064		156	80.1279	77.1752
137.85	2.95374	7.21953	12.7735	17.8439	23.6948		157	28.2412	27.5212		157	80.3862	77.5253
138	2.96521	7.24631	12.8162	17.8986	23.7426		158	28.2075	27.5275		158	80.6519	77.8816
138.15	2.97662	7.27294	12.8587	17.9528	23.7899		159	28.1389	27.5389		159	80.9111	78.2365
138.3	2.98796	7.29941	12.9008	18.0066	23.8367		160	28.2778	27.5378		160	81.1752	78.5951
138.45	2.99925	7.32573	12.9427	18.06	23.8829		161	28.2004	27.5504		161	81.4222	78.9543
138.6	3.01047	7.35188	12.9842	18.1129	23.9286		162	28.3238	27.5738		162	81.6666	79.3102
138.75	3.02163	7.37789	13.0256	18.1654	23.9738		163	28.3363	27.5763		163	81.905	79.6499
138.9	3.03273	7.40374	13.0666	18.2174	24.0184		164	28.2584	27.5884		164	82.1475	79.9797
139.05	3.04377	7.42944	13.1073	18.269	24.0626		165	28.2504	27.6004		165	82.3951	80.3098
139.2	3.05474	7.45499	13.1478	18.3202	24.1063		166	28.4005	27.6205		166	82.6371	80.6406
139.35	3.06566	7.48039	13.1881	18.371	24.1495		167	28.3492	27.6192		167	82.8793	80.9697
139.5	3.07652	7.50564	13.228	18.4214	24.1921		168	28.3345	27.6145		168	83.1098	81.2874
139.65	3.08731	7.53074	13.2677	18.4713	24.2343		169	28.3039	27.6239		169	83.3382	81.6042
139.8	3.09805	7.55569	13.3071	18.5209	24.2761		170	28.2808	27.6208		170	83.5709	81.921
139.95	3.10873	7.5805	13.3463	18.57	24.3173		171	28.3542	27.6142		171	83.7958	82.2399
140.1	3.11935	7.60516	13.3852	18.6187	24.3581		172	28.3706	27.6106		172	84.0243	82.5595
140.25	3.12991	7.62967	13.4238	18.6671	24.3984		173	28.4774	27.6274		173	84.2471	82.8716
140.4	3.14041	7.65404	13.4622	18.715	24.4383		174	28.2407	27.6407		174	84.4715	83.188
140.55	3.15086	7.67827	13.5003	18.7625	24.4777		175	28.393	27.643		175	84.6906	83.5026
140.7	3.16125	7.70236	13.5382	18.8097	24.5167		176	28.3472	27.6572		176	84.909	83.8145
140.85	3.17158	7.7263	13.5758	18.8564	24.5553		177	28.4921	27.6721		177	85.1249	84.1171
141	3.18185	7.7501	13.6132	18.9028	24.5934		178	28.435	27.685		178	85.3378	84.4108
141.15	3.19207	7.77376	13.6503	18.9488	24.631		179	28.3863	27.6863		179	85.554	84.7036
141.3	3.20223	7.79729	13.6872	18.9944	24.6683		180	28.3424	27.6924		180	85.7644	84.994
141.45	3.21234	7.82067	13.7238	19.0397	24.7051		181	28.3959	27.7059		181	85.9718	85.2868
141.6	3.22239	7.84392	13.7602	19.0845	24.7415		182	28.4422	27.7122		182	86.177	85.571
141.75	3.23238	7.86703	13.7963	19.129	24.7775		183	28.4085	27.7185		183	86.3803	85.85
141.9	3.24232	7.89	13.8322	19.1732	24.8131		184	28.3704	27.7304		184	86.5834	86.1353
142.05	3.25221	7.91284	13.8679	19.217	24.8483		185	28.491	27.741		185	86.7871	86.4164
142.2	3.26204	7.93555	13.9033	19.2604	24.8831		186	28.5478	27.7478		186	86.9898	86.7055
142.35	3.27182	7.95812	13.9385	19.3034	24.9174		187	28.3783	27.7583		187	87.1927	86.9812
142.5	3.28154	7.98056	13.9734	19.3462	24.9515		188	28.5874	27.7674		188	87.3951	87.253
142.65	3.29121	8.00286	14.0081	19.3885	24.9851		189	28.5012	27.7812		189	87.5968	87.5188
142.8	3.30083	8.02504	14.0426	19.4305	25.0183		190	28.4901	27.7901		190	87.7966	87.7818
142.95	3.31039	8.04708	14.0769	19.4722	25.0512		191	28.4462	27.8062		191	87.994	88.0482
143.1	3.31991	8.069	14.1109	19.5135	25.0837		192	28.5501	27.8201		192	88.1904	88.3208
143.25	3.32937	8.09078	14.1447	19.5545	25.1158		193	28.5011	27.8211		193	88.3834	88.5881
143.4	3.33877	8.11244	14.1783	19.5951	25.1476		194	28.4448	27.8148		194	88.5765	88.8563
143.55	3.34813	8.13397	14.2117	19.6354	25.179		195	28.5267	27.8067		195	88.7597	89.1218
143.7	3.35743	8.15537	14.2448	19.6754	25.21		196	28.5004	27.7904		196	88.9386	89.3803
143.85	3.36669	8.17665	14.2777	19.7151	25.2407		197	28.5191	27.7791		197	89.1252	89.6429
144	3.37589	8.1978	14.3104	19.7544	25.2711		198	28.4446	27.7746		198	89.3058	89.8953
144.15	3.38504	8.21883	14.3429	19.7934	25.3011		199	28.4388	27.7888		199	89.4898	90.1543
144.3	3.39414	8.23974	14.3751	19.8321	25.3308		200	28.5482	27.8082		200	89.6731	90.4039
144.45	3.40319	8.26052	14.4072	19.8705	25.3601		201	28.5816	27.8216		201	89.8535	90.654
144.6	3.41219	8.28118	14.439	19.9085	25.3891		202	28.4619	27.8319		202	90.0353	90.9085
144.75	3.42115	8.30171	14.4706	19.9463	25.4178		203	28.5602	27.8402		203	90.2146	91.1593
144.9	3.43005	8.32213	14.502	19.9837	25.4461		204	28.593	27.853		204	90.3926	91.409
145.05	3.4389	8.34243	14.5332	20.0208	25.4741		205	28.5521	27.8521		205	90.5737	91.6571
145.2	3.44771	8.36261	14.5642	20.0576	25.5019		206	28.672	27.852		206	90.7523	91.901
145.35	3.45647	8.38267	14.595	20.0941	25.5293		207	28.6353	27.8653		207	90.931	92.1411
145.5	3.46517	8.4026	14.6256	20.1304	25.5563		208	28.6771	27.8771		208	91.108	92.3881
145.65	3.47384	8.42243	14.656	20.1663	25.5831		209	28.5995	27.8895		209	91.2792	92.6305
145.8	3.48245	8.44213	14.6861	20.2019	25.6096		210	28.6674	27.8874		210	91.45	92.8657
145.95	3.49102	8.46172	14.7161	20.2372	25.6358		211	28.5764	27.8964		211	91.6161	93.0967
146.1	3.49953	8.4812	14.7459	20.2723	25.6617		212	28.5583	27.8983		212	91.7844	93.3287
146.25	3.50801	8.50056	14.7755	20.307	25.6873		213	28.574	27.894		213	91.9508	93.5601
146.4	3.51643	8.51981	14.8048	20.3415	25.7126		214	28.6754	27.8954		214	92.1228	93.7892
146.55	3.52481	8.53894	14.834	20.3757	25.7376		215	28.5415	27.8915		215	92.293	94.014
146.7	3.53315	8.55796	14.863	20.4096	25.7623		216	28.6397	27.8897		216	92.4601	94.2405
146.85	3.54143	8.57687	14.8918	20.4432	25.7868		217	28.668	27.878		217	92.6258	94.4717
147	3.54967	8.59567	14.9204	20.4766	25.811		218	28.5844	27.8744		218	92.7892	94.7029
147.15	3.55787	8.61435	14.9488	20.5096	25.8349		219	28.5888	27.8688		219	92.952	94.9297
147.3	3.56602	8.63293	14.977	20.5424	25.8585		220	28.6308	27.8608		220	93.1147	95.1514
147.45	3.57413	8.6514	15.0051	20.575	25.8819		221	28.65	27.86		221	93.2787	95.3802
147.6	3.58219	8.66976	15.0329	20.6072	25.905		222	28.5834	27.8634		222	93.4399	95.6057
147.75	3.59021	8.68801	15.0606	20.6392	25.9278		223	28.5531	27.8931		223	93.5962	95.8262
147.9	3.59818	8.70615	15.0881	20.671	25.9504		224	28.7181	27.9581		224	93.7536	96.0512
148.05	3.60611	8.72419	15.1154	20.7025	25.9727		225	28.8101	28.0001		225	93.909	96.2732
148.2	3.614	8.74212	15.1425	20.7337	25.9948		226	28.6736	27.9936		226	94.0632	96.4921
148.35	3.62184	8.75994	15.1694	20.7647	26.0166		227	28.7413	27.9813		227	94.2205	96.7093
148.5	3.62964	8.77767	15.1962	20.7954	26.0382		228	28.699	27.959		228	94.3619	96.9053
148.65	3.6374	8.79528	15.2228	20.8258	26.0596		229	28.626	27.856		229	94.5021	97.1
148.8	3.64512	8.81279	15.2492	20.856	26.0807		230	28.4314	27.7314		230	94.6404	97.291
148.95	3.65279	8.8302	15.2754	20.886	26.1015		231	28.4967	27.7967		231	94.7949	97.5058
149.1	3.66042	8.84751	15.3014	20.9157	26.1221		232	28.6437	27.8937		232	94.9449	97.7201
149.25	3.66801	8.86472	15.3273	20.9452	26.1425		233	28.5917	27.8717		233	95.0974	97.9433
149.4	3.67555	8.88182	15.353	20.9744	26.1627		234	28.454	27.824		234	95.2493	98.1564
149.55	3.68306	8.89883	15.3785	21.0034	26.1826		235	28.6612	27.8412		235	95.3977	98.3685
149.7	3.69052	8.91573	15.4039	21.0322	26.2023		236	28.5896	27.8896		236	95.563	98.5865
149.85	3.69794	8.93253	15.4291	21.0607	26.2218		237	28.5888	27.8688		237	95.7147	98.7939
150	3.70533	8.94923	15.4541	21.0889	26.2411		238	28.6822	27.8822		238	95.8662	98.9831
150.15	3.71267	8.96584	15.479	21.117	26.2601		239	28.6124	27.8824		239	96.0154	99.182
150.3	3.71997	8.98235	15.5037	21.1448	26.2789		240	28.5655	27.8855		240	96.163	99.3782
150.45	3.72723	8.99877	15.5282	21.1724	26.2975		241	28.6287	27.8787		241	96.3118	99.5823
150.6	3.73445	9.01507	15.5526	21.1998	26.316		242	28.4914	27.8614		242	96.4591	99.7876
150.75	3.74163	9.0313	15.5768	21.2269	26.3342		243	28.5514	27.8614		243	96.6019	99.9928
150.9	3.74877	9.04742	15.6008	21.2538	26.3521		244	28.5565	27.8365		244	96.7499	100.209
151.05	3.75588	9.06345	15.6247	21.2805	26.3699		245	28.6314	27.8614		245	96.7499	100.209
151.2	3.76294	9.07938	15.6484	21.307	26.3875		246	28.6443	27.8943		246	96.6019	99.9928
151.35	3.76996	9.09522	15.672	21.3332	26.4049		247	29.5687	28.9087		247	92.7584	86.632
151.5	3.77695	9.11097	15.6954	21.3593	26.4221		248	25.8999	29.0649		248	92.4934	77.3579
151.65	3.7839	9.12663	15.7186	21.3851	26.4391		249	26.2071	29.0649		249	92.0814	75.2188
151.8	3.79081	9.14219	15.7417	21.4107	26.4559		250	26.4324	28.5551		250	91.7072	74.4006
151.95	3.79768	9.15766	15.7647	21.4361	26.4725		251	26.7288	28.1474		251	91.4015	73.7373
152.1	3.80451	9.17304	15.7875	21.4613	26.4889		252	27.0122	27.8554		252	91.1631	73.1618
152.25	3.81131	9.18833	15.8101	21.4863	26.5052		253	27.1661	27.6553		253	90.9772	72.6096
152.4	3.81807	9.20353	15.8326	21.5111	26.5212		254	27.3087	27.4836		254	90.8162	72.0851
152.55	3.82479	9.21864	15.8549	21.5357	26.5371		255	27.4119	27.36		255	90.6806	71.5731
152.7	3.83147	9.23367	15.8771	21.5601	26.5528		256	27.5154	27.2745		256	90.578	71.0766
152.85	3.83812	9.2486	15.8992	21.5843	26.5683		257	27.5906	27.2045		257	90.5041	70.596
153	3.84473	9.26344	15.9211	21.6082	26.5837		258	27.7259	27.1443		258	90.4377	70.1359
153.15	3.85131	9.2782	15.9428	21.632	26.5989		259	27.773	27.0801		259	90.3889	69.6883
153.3	3.85785	9.29288	15.9644	21.6556	26.6139		260	27.8086	27.016		260	90.3526	69.2586
153.45	3.86435	9.30746	15.9859	21.679	26.6287		261	27.8741	26.9613		261	90.3233	68.8458
153.6	3.87082	9.32196	16.0072	21.7022	26.6434		262	27.8304	26.9007		262	90.3076	68.4354
153.75	3.87725	9.33637	16.0284	21.7252	26.6578		263	27.9247	26.8291		263	90.2988	68.0263
153.9	3.88365	9.3507	16.0494	21.748	26.6722		264	27.9444	26.7667		264	90.3054	67.6012
154.05	3.89001	9.36494	16.0703	21.7707	26.6864		265	27.9594	26.7004		265	90.3141	67.1517
154.2	3.89634	9.3791	16.091	21.7931	26.7004		266	27.9531	26.6394		266	90.329	66.6911
154.35	3.90263	9.39318	16.1117	21.8154	26.7142		267	27.9644	26.5713		267	90.3494	66.253
154.5	3.90888	9.40718	16.1321	21.8375	26.7279		268	27.9234	26.5075		268	90.3757	65.8435
154.65	3.91511	9.42108	16.1525	21.8594	26.7414		269	27.9311	26.4596		269	90.4075	65.4469
154.8	3.9213	9.43492	16.1727	21.8811	26.7548		270	27.9883	26.4019		270	90.442	65.0663
154.95	3.92745	9.44867	16.1928	21.9027	26.7681		271	27.9235	26.3476		271	90.4789	64.7085
155.1	3.93357	9.46233	16.2127	21.924	26.7812		272	27.9563	26.3043		272	90.5198	64.3693
155.25	3.93966	9.47593	16.2325	21.9452	26.7941		273	27.981	26.2738		273	90.5644	64.0432
155.4	3.94571	9.48943	16.2522	21.9662	26.8069		274	28.0152	26.2357		274	90.6108	63.7201
155.55	3.95173	9.50286	16.2717	21.9871	26.8195		275	27.9578	26.2052		275	90.6597	63.4007
155.7	3.95772	9.51621	16.2911	22.0078	26.832		276	28.0113	26.1893		276	90.7127	63.0915
155.85	3.96367	9.52947	16.3104	22.0283	26.8444		277	27.9842	26.1733		277	90.7684	62.7914
156	3.96959	9.54267	16.3296	22.0486	26.8566		278	27.9966	26.1555		278	90.8244	62.499
156.15	3.97548	9.55578	16.3486	22.0688	26.8687		279	28.0285	26.1428		279	90.8815	62.2123
156.3	3.98134	9.56883	16.3675	22.0888	26.8807		280	27.9498	26.1432		280	90.9403	61.9305
156.45	3.98717	9.58178	16.3863	22.1086	26.8925		281	27.9721	26.1422		281	91.0005	61.6605
156.6	3.99296	9.59467	16.4049	22.1283	26.9042		282	27.9829	26.1204		282	91.0617	61.3982
156.75	3.99872	9.60748	16.4235	22.1478	26.9157		283	27.9635	26.1125		283	91.1237	61.1368
156.9	4.00445	9.62021	16.4419	22.1672	26.9271		284	28.0261	26.1084		284	91.1891	60.8801
157.05	4.01015	9.63287	16.4602	22.1864	26.9384		285	27.988	26.1095		285	91.2543	60.623
157.2	4.01581	9.64546	16.4783	22.2054	26.9496		286	28.0397	26.1108		286	91.3199	60.3642
157.35	4.02145	9.65797	16.4963	22.2243	26.9606		287	27.9705	26.1037		287	91.3875	60.1017
157.5	4.02705	9.6704	16.5143	22.243	26.9715		288	28.0516	26.1158		288	91.4565	59.8401
157.65	4.03262	9.68277	16.5321	22.2616	26.9823		289	27.9937	26.1245		289	91.526	59.5865
157.8	4.03817	9.69506	16.5497	22.28	26.993		290	27.9931	26.1415		290	91.5953	59.3344
157.95	4.04368	9.70727	16.5673	22.2983	27.0035		291	27.9934	26.1594		291	91.6672	59.0885
158.1	4.04916	9.71942	16.5848	22.3164	27.0139		292	27.9938	26.1656		292	91.7396	58.8464
158.25	4.05461	9.73149	16.6021	22.3344	27.0243		293	27.9645	26.1809		293	91.8091	58.6092
158.4	4.06003	9.7435	16.6193	22.3522	27.0344		294	28.0166	26.1882		294	91.8778	58.3791
158.55	4.06543	9.75543	16.6364	22.3699	27.0445		295	27.9679	26.1994		295	91.9481	58.156
158.7	4.07079	9.76729	16.6534	22.3874	27.0545		296	27.9912	26.1996		296	92.0196	57.9435
158.85	4.07612	9.77909	16.6702	22.4048	27.0643		297	27.9829	26.1866		297	92.0939	57.7351
159	4.08143	9.79081	16.687	22.422	27.0741		298	28.0548	26.184		298	92.1663	57.5293
159.15	4.0867	9.80247	16.7037	22.4391	27.0837		299	28.0179	26.1881		299	92.2405	57.3335
159.3	4.09195	9.81405	16.7202	22.4561	27.0932		300	27.9894	26.198		300	92.3167	57.1314
159.45	4.09716	9.82558	16.7366	22.4729	27.1026		301	28.0108	26.2016		301	92.3924	56.9334
159.6	4.10235	9.83703	16.7529	22.4896	27.1119		302	27.9918	26.2219		302	92.4666	56.7416
159.75	4.10751	9.84841	16.7691	22.5061	27.1211		303	28.0346	26.2531		303	92.5396	56.5587
159.9	4.11264	9.85972	16.7852	22.5226	27.1302		304	28.0281	26.27		304	92.6139	56.3817
160.05	4.11774	9.87097	16.8012	22.5388	27.1392		305	28.0801	26.2821		305	92.6857	56.2078
160.2	4.12282	9.88216	16.8171	22.555	27.1481		306	28.0535	26.3037		306	92.7589	56.0335
160.35	4.12787	9.89327	16.8329	22.571	27.1569		307	28.0567	26.3203		307	92.8318	55.8618
160.5	4.13289	9.90433	16.8486	22.5869	27.1656		308	28.011	26.3245		308	92.9061	55.6869
160.65	4.13788	9.91531	16.8642	22.6026	27.1742		309	28.0247	26.3283		309	92.9829	55.5093
160.8	4.14284	9.92623	16.8796	22.6182	27.1827		310	28.0984	26.3461		310	93.0586	55.335
160.95	4.14778	9.93709	16.895	22.6337	27.1911		311	28.1025	26.3642		311	93.1344	55.1606
161.1	4.15269	9.94788	16.9103	22.6491	27.1994		312	28.047	26.3643		312	93.209	54.9908
161.25	4.15757	9.95862	16.9254	22.6643	27.2076		313	28.0916	26.3726		313	93.2821	54.817
161.4	4.16243	9.96928	16.9405	22.6795	27.2157		314	28.055	26.3772		314	93.356	54.6493
161.55	4.16726	9.97989	16.9554	22.6944	27.2238		315	28.0593	26.384		315	93.4312	54.4875
161.7	4.17206	9.99043	16.9703	22.7093	27.2317		316	28.083	26.3927		316	93.5048	54.3226
161.85	4.17684	10.0009	16.9851	22.7241	27.2395		317	28.1054	26.4043		317	93.5792	54.1609
162	4.18159	10.0113	16.9997	22.7387	27.2473		318	28.1079	26.4237		318	93.6538	54.0041
162.15	4.18631	10.0217	17.0143	22.7532	27.255		319	28.0711	26.433		319	93.728	53.8525
162.3	4.19101	10.032	17.0288	22.7676	27.2625		320	28.0652	26.4571		320	93.8029	53.7047
162.45	4.19568	10.0422	17.0431	22.7818	27.27		321	28.0894	26.4802		321	93.8769	53.5596
162.6	4.20033	10.0524	17.0574	22.796	27.2775		322	28.1432	26.4954		322	93.9539	53.4171
162.75	4.20495	10.0625	17.0716	22.81	27.2848		323	28.1172	26.5082		323	94.03	53.2682
162.9	4.20954	10.0726	17.0857	22.8239	27.292		324	28.1015	26.5169		324	94.104	53.1169
163.05	4.21411	10.0826	17.0997	22.8377	27.2992		325	28.1154	26.533		325	94.1784	52.9588
163.2	4.21866	10.0925	17.1136	22.8514	27.3063		326	28.1382	26.5527		326	94.25	52.8016
163.35	4.22318	10.1024	17.1274	22.865	27.3133		327	28.1305	26.5669		327	94.3229	52.6445
163.5	4.22768	10.1122	17.1411	22.8785	27.3202		328	28.0928	26.5797		328	94.395	52.492
163.65	4.23215	10.122	17.1547	22.8918	27.3271		329	28.0765	26.5904		329	94.4664	52.3403
163.8	4.23659	10.1317	17.1682	22.9051	27.3338		330	28.1696	26.6013		330	94.5387	52.1924
163.95	4.24101	10.1413	17.1817	22.9182	27.3405		331	28.1623	26.6178		331	94.611	52.0409
164.1	4.24541	10.1509	17.195	22.9312	27.3471		332	28.0963	26.6251		332	94.6856	51.8984
164.25	4.24979	10.1605	17.2083	22.9442	27.3537		333	28.1702	26.6238		333	94.7581	51.7581
164.4	4.25413	10.1699	17.2215	22.957	27.3601		334	28.1544	26.6306		334	94.8342	51.6211
164.55	4.25846	10.1794	17.2346	22.9697	27.3665		335	28.1182	26.6466		335	94.911	51.4831
164.7	4.26276	10.1887	17.2476	22.9823	27.3729		336	28.142	26.6561		336	94.9844	51.3532
164.85	4.26704	10.198	17.2605	22.9948	27.3791		337	28.1663	26.6586		337	95.0555	51.2273
165	4.27129	10.2073	17.2733	23.0072	27.3853		338	28.1699	26.6657		338	95.1294	51.0988
165.15	4.27553	10.2165	17.2861	23.0195	27.3914		339	28.1339	26.676		339	95.2031	50.9676
165.3	4.27973	10.2256	17.2987	23.0317	27.3974		340	28.1972	26.6857		340	95.2756	50.8407
165.45	4.28392	10.2348	17.3113	23.0438	27.4034		341	28.191	26.6844		341	95.3462	50.7167
165.6	4.28808	10.2438	17.3238	23.0558	27.4093		342	28.1544	26.6892		342	95.4152	50.5866
165.75	4.29222	10.2528	17.3362	23.0677	27.4152		343	28.1272	26.7081		343	95.4851	50.4576
165.9	4.29633	10.2617	17.3485	23.0795	27.4209		344	28.1785	26.7272		344	95.5563	50.3342
166.05	4.30043	10.2706	17.3608	23.0912	27.4266		345	28.1598	26.7318		345	95.6261	50.2191
166.2	4.3045	10.2794	17.3729	23.1028	27.4323		346	28.1327	26.742		346	95.6958	50.104
166.35	4.30855	10.2882	17.385	23.1143	27.4379		347	28.175	26.7565		347	95.7682	49.9894
166.5	4.31257	10.2969	17.397	23.1258	27.4434		348	28.1662	26.7665		348	95.838	49.8864
166.65	4.31658	10.3056	17.4089	23.1371	27.4488		349	28.2073	26.7724		349	95.9067	49.7769
166.8	4.32056	10.3142	17.4208	23.1483	27.4542		350	28.1705	26.778		350	95.9764	49.6683
166.95	4.32452	10.3228	17.4325	23.1595	27.4595		351	28.204	26.8097		351	96.0463	49.5609
167.1	4.32846	10.3313	17.4442	23.1705	27.4648		352	28.1963	26.8262		352	96.1147	49.4571
167.25	4.33238	10.3398	17.4558	23.1815	27.47		353	28.1694	26.8341		353	96.1838	49.3508
167.4	4.33627	10.3482	17.4673	23.1923	27.4752		354	28.1733	26.8479		354	96.2549	49.2428
167.55	4.34015	10.3566	17.4788	23.2031	27.4803		355	28.2286	26.8685		355	96.3259	49.1441
167.7	4.344	10.3649	17.4902	23.2138	27.4853		356	28.2232	26.878		356	96.3944	49.0441
167.85	4.34783	10.3732	17.5015	23.2244	27.4903		357	28.1873	26.8722		357	96.4633	48.9426
168	4.35164	10.3814	17.5127	23.2349	27.4952		358	28.2305	26.8875		358	96.5318	48.8433
168.15	4.35543	10.3896	17.5238	23.2453	27.5001		359	28.2128	26.9033		359	96.601	48.7478
168.3	4.3592	10.3978	17.5349	23.2557	27.5049		360	28.2048	26.9129		360	96.67	48.6535
168.45	4.36295	10.4058	17.5459	23.266	27.5097		361	28.2175	26.9084		361	96.7408	48.561
168.6	4.36668	10.4139	17.5568	23.2761	27.5144		362	28.1908	26.9156		362	96.8123	48.4672
168.75	4.37038	10.4219	17.5677	23.2862	27.519		363	28.2434	26.9286		363	96.8836	48.3704
168.9	4.37407	10.4298	17.5785	23.2962	27.5236		364	28.1871	26.9314		364	96.9532	48.276
169.05	4.37774	10.4377	17.5892	23.3062	27.5282		365	28.2018	26.9364		365	97.0215	48.1799
169.2	4.38138	10.4456	17.5998	23.316	27.5326		366	28.2879	26.9553		366	97.0884	48.0832
169.35	4.38501	10.4534	17.6104	23.3258	27.5371		367	28.2914	26.9769		367	97.1556	47.9837
169.5	4.38861	10.4611	17.6209	23.3354	27.5415		368	28.2943	26.9917		368	97.2222	47.8888
169.65	4.3922	10.4688	17.6313	23.345	27.5458		369	28.2579	27.009		369	97.2875	47.7991
169.8	4.39577	10.4765	17.6417	23.3546	27.5501		370	28.2811	27.0204		370	97.3547	47.7071
169.95	4.39931	10.4841	17.652	23.364	27.5544		371	28.2443	27.0244		371	97.4212	47.6218
170.1	4.40284	10.4917	17.6622	23.3734	27.5586		372	28.2468	27.0295		372	97.488	47.538
170.25	4.40635	10.4992	17.6723	23.3827	27.5627		373	28.2203	27.0362		373	97.555	47.4558
170.4	4.40984	10.5067	17.6824	23.3919	27.5668		374	28.2245	27.0469		374	97.6227	47.3736
170.55	4.41331	10.5142	17.6924	23.401	27.5709		375	28.3186	27.0548		375	97.6898	47.2887
170.7	4.41676	10.5215	17.7024	23.4101	27.5749		376	28.3026	27.0679		376	97.7556	47.2096
170.85	4.42019	10.5289	17.7123	23.4191	27.5789		377	28.2964	27.0856		377	97.8218	47.1257
171	4.4236	10.5362	17.7221	23.428	27.5828		378	28.2603	27.097		378	97.8877	47.0407
171.15	4.427	10.5435	17.7319	23.4369	27.5867		379	28.2744	27.0993		379	97.9548	46.9556
171.3	4.43037	10.5507	17.7415	23.4456	27.5905		380	28.3081	27.1139		380	98.0214	46.8704
171.45	4.43373	10.5579	17.7512	23.4543	27.5943		381	28.2522	27.1164		381	98.0856	46.7871
171.6	4.43707	10.565	17.7607	23.463	27.598		382	28.3156	27.1175		382	98.1504	46.6997
171.75	4.44039	10.5721	17.7702	23.4715	27.6017		383	28.2601	27.1238		383	98.2148	46.615
171.9	4.44369	10.5792	17.7797	23.48	27.6054		384	28.2648	27.1313		384	98.2796	46.5291
172.05	4.44697	10.5862	17.789	23.4884	27.609		385	28.2984	27.1464		385	98.3425	46.442
172.2	4.45024	10.5932	17.7983	23.4968	27.6126		386	28.3223	27.1477		386	98.406	46.354
172.35	4.45349	10.6001	17.8076	23.505	27.6161		387	28.3161	27.1567		387	98.4702	46.2689
172.5	4.45672	10.607	17.8168	23.5133	27.6196		388	28.2812	27.1706		388	98.5339	46.181
172.65	4.45993	10.6139	17.8259	23.5214	27.6231		389	28.3151	27.181		389	98.597	46.0898
172.8	4.46312	10.6207	17.835	23.5295	27.6265		390	28.3282	27.1896		390	98.663	46.0013
172.95	4.4663	10.6274	17.844	23.5375	27.6299		391	28.3822	27.1996		391	98.7287	45.9142
173.1	4.46946	10.6342	17.8529	23.5454	27.6333		392	28.3262	27.2074		392	98.793	45.8266
173.25	4.4726	10.6409	17.8618	23.5533	27.6366		393	28.3901	27.2183		393	98.8541	45.7343
173.4	4.47573	10.6475	17.8706	23.5611	27.6398		394	28.3533	27.2207		394	98.9165	45.6419
173.55	4.47884	10.6541	17.8794	23.5689	27.6431		395	28.3669	27.2381		395	98.9775	45.5536
173.7	4.48193	10.6607	17.8881	23.5766	27.6463		396	28.3211	27.261		396	99.0383	45.4656
173.85	4.485	10.6672	17.8967	23.5842	27.6494		397	28.3754	27.2781		397	99.1012	45.3766
174	4.48806	10.6738	17.9053	23.5918	27.6525		398	28.4094	27.2987		398	99.165	45.2884
174.15	4.4911	10.6802	17.9139	23.5993	27.6556		399	28.3436	27.317		399	99.2256	45.202
174.3	4.49412	10.6866	17.9223	23.6067	27.6587		400	28.3384	27.3432		400	99.2859	45.1159
174.45	4.49713	10.693	17.9308	23.6141	27.6617		401	28.3725	27.3506		401	99.3475	45.0252
174.6	4.50012	10.6994	17.9391	23.6214	27.6647		402	28.3965	27.3521		402	99.4077	44.933
174.75	4.50309	10.7057	17.9474	23.6286	27.6676		403	28.3808	27.3615		403	99.4686	44.8416
174.9	4.50605	10.7119	17.9557	23.6358	27.6706		404	28.4269	27.3639		404	99.5291	44.7481
175.05	4.50899	10.7182	17.9639	23.643	27.6735		405	28.3618	27.3589		405	99.5891	44.6536
175.2	4.51191	10.7244	17.972	23.6501	27.6763		406	28.3567	27.353		406	99.648	44.5596
175.35	4.51482	10.7305	17.9801	23.6571	27.6791		407	28.453	27.3602		407	99.7079	44.465
175.5	4.51772	10.7367	17.9882	23.664	27.6819		408	28.4193	27.3645		408	99.7686	44.3685
175.65	4.52059	10.7427	17.9961	23.671	27.6847		409	28.4252	27.3685		409	99.8291	44.2733
175.8	4.52345	10.7488	18.0041	23.6778	27.6874		410	28.3792	27.3772		410	99.8869	44.181
175.95	4.5263	10.7548	18.0119	23.6846	27.6901		411	28.4338	27.3876		411	99.9455	44.0849
176.1	4.52913	10.7608	18.0198	23.6913	27.6928		412	28.389	27.3994		412	100.005	43.9902
176.25	4.53194	10.7668	18.0275	23.698	27.6954		413	28.4036	27.3956		413	100.064	43.8942
176.4	4.53474	10.7727	18.0353	23.7046	27.698		414	28.4481	27.3975		414	100.124	43.8002
176.55	4.53752	10.7785	18.0429	23.7112	27.7006		415	28.4022	27.3952		415	100.187	43.703
176.7	4.54029	10.7844	18.0505	23.7177	27.7031		416	28.4772	27.3998		416	100.249	43.6013
176.85	4.54305	10.7902	18.0581	23.7242	27.7056		417	28.4521	27.4034		417	100.308	43.5031
177	4.54578	10.796	18.0656	23.7306	27.7081		418	28.4868	27.4125		418	100.366	43.404
177.15	4.54851	10.8017	18.0731	23.737	27.7106		419	28.4812	27.4352		419	100.425	43.307
177.3	4.55121	10.8074	18.0805	23.7433	27.713		420	28.4765	27.4411		420	100.486	43.2051
177.45	4.55391	10.8131	18.0879	23.7495	27.7154		421	28.4743	27.4509		421	100.545	43.1056
177.6	4.55658	10.8187	18.0952	23.7557	27.7178		422	28.451	27.4694		422	100.602	43.0066
177.75	4.55925	10.8243	18.1025	23.7619	27.7202		423	28.441	27.4834		423	100.659	42.9053
177.9	4.5619	10.8299	18.1097	23.768	27.7225		424	28.491	27.5015		424	100.72	42.8082
178.05	4.56453	10.8355	18.1169	23.774	27.7248		425	28.5295	27.4834		425	100.778	42.8082
178.2	4.56715	10.841	18.124	23.78	27.727		426	24.5458	27.4834		426	100.832	42.9053
178.35	4.56976	10.8464	18.1311	23.786	27.7293		427	24.5011	25.8369		427	100.851	49.9261
178.5	4.57235	10.8519	18.1381	23.7919	27.7315		428	25.1158	24.2162		428	100.977	56.2208
178.65	4.57492	10.8573	18.1451	23.7978	27.7337		429	25.4641	24.051		429	102.052	56.2208
178.8	4.57749	10.8627	18.152	23.8036	27.7359		430	25.8232	24.0921		430	92.6105	55.3844
178.95	4.58003	10.868	18.1589	23.8093	27.738		431	26.0934	24.1794		431	96.7159	54.7307
179.1	4.58257	10.8733	18.1658	23.815	27.7402		432	26.258	24.2644		432	92.6105	54.2845
179.25	4.58509	10.8786	18.1726	23.8207	27.7423		433	26.4846	24.3561		433	96.7159	54.0252
179.4	4.5876	10.8839	18.1793	23.8263	27.7443		434	26.6461	24.4623		434	96.7711	53.8921
179.55	4.59009	10.8891	18.186	23.8319	27.7464		435	26.7734	24.5644		435	96.8253	53.8621
179.7	4.59257	10.8943	18.1927	23.8374	27.7484		436	26.8544	24.6626		436	96.8766	53.8826
179.85	4.59503	10.8995	18.1993	23.8429	27.7504		437	26.9191	24.754		437	96.9297	53.9687
180	4.59749	10.9046	18.2059	23.8484	27.7524		438	27.0468	24.8464		438	96.9857	54.0959
180.15	4.59992	10.9097	18.2124	23.8538	27.7544		439	27.0971	24.9438		439	97.0424	54.2372
180.3	4.60235	10.9148	18.2189	23.8591	27.7563		440	27.2017	25.0267		440	97.0995	54.4154
180.45	4.60476	10.9198	18.2254	23.8644	27.7582		441	27.2183	25.1064		441	97.1567	54.6222
180.6	4.60716	10.9248	18.2318	23.8697	27.7601		442	27.2702	25.1954		442	97.2133	54.8504
180.75	4.60955	10.9298	18.2381	23.8749	27.762		443	27.2883	25.2796		443	97.2696	55.0877
180.9	4.61192	10.9347	18.2444	23.8801	27.7638		444	27.36	25.3532		444	97.327	55.3496
181.05	4.61428	10.9397	18.2507	23.8852	27.7657		445	27.4074	25.4113		445	97.3826	55.6097
181.2	4.61662	10.9446	18.2569	23.8903	27.7675		446	27.2812	25.4635		446	97.4373	55.8778
181.35	4.61896	10.9494	18.2631	23.8953	27.7693		447	27.3924	25.5218		447	97.4888	56.1684
181.5	4.62128	10.9543	18.2693	23.9003	27.771		448	27.4523	25.5636		448	97.5446	56.4657
181.65	4.62359	10.9591	18.2754	23.9053	27.7728		449	27.3511	25.5985		449	97.5978	56.7699
181.8	4.62588	10.9639	18.2815	23.9102	27.7745		450	27.4979	25.6424		450	97.653	57.0707
181.95	4.62816	10.9686	18.2875	23.9151	27.7762		451	27.4727	25.6944		451	97.7091	57.3763
182.1	4.63043	10.9733	18.2935	23.92	27.7779		452	27.4663	25.7535		452	97.7667	57.6888
182.25	4.63269	10.978	18.2994	23.9248	27.7796		453	27.5283	25.7883		453	97.8233	57.9984
182.4	4.63494	10.9827	18.3053	23.9295	27.7812		454	27.4098	25.825		454	97.8819	58.3087
182.55	4.63717	10.9873	18.3112	23.9343	27.7829		455	27.4122	25.8689		455	97.9419	58.6191
182.7	4.63939	10.992	18.317	23.9389	27.7845		456	27.5422	25.9006		456	98.0014	58.9318
182.85	4.6416	10.9965	18.3228	23.9436	27.7861		457	27.5428	25.9291		457	98.0616	59.2386
183	4.64379	11.0011	18.3286	23.9482	27.7877		458	27.5726	25.9422		458	98.1181	59.5432
183.15	4.64598	11.0056	18.3343	23.9528	27.7892		459	27.6005	25.9712		459	98.1812	59.8509
183.3	4.64815	11.0102	18.34	23.9573	27.7908		460	27.5483	25.9996		460	98.2414	60.1749
183.45	4.65031	11.0146	18.3456	23.9618	27.7923		461	27.5848	26.0232		461	98.2974	60.4982
183.6	4.65246	11.0191	18.3512	23.9663	27.7938		462	27.5917	26.0487		462	98.3536	60.8155
183.75	4.65459	11.0235	18.3568	23.9707	27.7953		463	27.5386	26.066		463	98.4075	61.1269
183.9	4.65672	11.0279	18.3623	23.9751	27.7968		464	27.5848	26.0915		464	98.4695	61.4384
184.05	4.65883	11.0323	18.3678	23.9794	27.7982		465	27.6631	26.1032		465	98.5285	61.7541
184.2	4.66093	11.0366	18.3733	23.9838	27.7997		466	27.5992	26.1078		466	98.5894	62.0607
184.35	4.66302	11.041	18.3787	23.988	27.8011		467	27.6456	26.122		467	98.6535	62.3702
184.5	4.6651	11.0453	18.3841	23.9923	27.8025		468	27.5618	26.1412		468	98.7129	62.6716
184.65	4.66717	11.0495	18.3894	23.9965	27.8039		469	27.6863	26.1554		469	98.7724	62.9727
184.8	4.66923	11.0538	18.3947	24.0007	27.8053		470	27.6015	26.1676		470	98.8328	63.2793
184.95	4.67127	11.058	18.4	24.0048	27.8066		471	27.6061	26.1877		471	98.8902	63.5803
185.1	4.6733	11.0622	18.4052	24.0089	27.808		472	27.6317	26.2099		472	98.9503	63.886
185.25	4.67532	11.0664	18.4104	24.013	27.8093		473	27.6464	26.2201		473	99.0111	64.1796
185.4	4.67734	11.0705	18.4156	24.017	27.8106		474	27.6611	26.2333		474	99.0716	64.4745
185.55	4.67934	11.0747	18.4207	24.021	27.8119		475	27.6665	26.2417		475	99.1331	64.7742
185.7	4.68132	11.0788	18.4258	24.025	27.8132		476	27.7111	26.2595		476	99.191	65.0764
185.85	4.6833	11.0828	18.4309	24.029	27.8145		477	27.6234	26.2717		477	99.2506	65.374
186	4.68527	11.0869	18.4359	24.0329	27.8158		478	27.666	26.2795		478	99.3115	65.6628
186.15	4.68722	11.0909	18.4409	24.0368	27.817		479	27.7189	26.2847		479	99.374	65.9527
186.3	4.68917	11.0949	18.4459	24.0406	27.8182		480	27.6406	26.2837		480	99.4342	66.2419
186.45	4.69111	11.0989	18.4508	24.0444	27.8195		481	27.6323	26.3021		481	99.4979	66.5362
186.6	4.69303	11.1029	18.4558	24.0482	27.8207		482	27.7242	26.3088		482	99.5593	66.8259
186.75	4.69494	11.1068	18.4606	24.052	27.8218		483	27.6976	26.3127		483	99.6235	67.111
186.9	4.69685	11.1107	18.4655	24.0557	27.823		484	27.7007	26.3218		484	99.6828	67.3932
187.05	4.69874	11.1146	18.4703	24.0594	27.8242		485	27.663	26.3244		485	99.7385	67.6692
187.2	4.70062	11.1185	18.475	24.063	27.8253		486	27.5962	26.3253		486	99.8006	67.949
187.35	4.70249	11.1223	18.4798	24.0667	27.8265		487	27.6403	26.3206		487	99.8611	68.2233
187.5	4.70435	11.1261	18.4845	24.0703	27.8276		488	27.6439	26.3126		488	99.9233	68.5002
187.65	4.7062	11.1299	18.4892	24.0738	27.8287		489	27.6469	26.3117		489	99.9827	68.7737
187.8	4.70805	11.1337	18.4938	24.0774	27.8298		490	27.6092	26.3097		490	100.046	69.0484
187.95	4.70988	11.1375	18.4984	24.0809	27.8309		491	27.733	26.3292		491	100.111	69.3252
188.1	4.7117	11.1412	18.503	24.0844	27.832		492	27.6361	26.344		492	100.175	69.6082
188.25	4.71351	11.1449	18.5076	24.0878	27.833		493	27.5881	26.3537		493	100.238	69.8812
188.4	4.71531	11.1486	18.5121	24.0912	27.8341		494	27.6806	26.3644		494	100.298	70.1536
188.55	4.7171	11.1523	18.5166	24.0946	27.8351		495	27.6821	26.371		495	100.356	70.4201
188.7	4.71888	11.1559	18.521	24.098	27.8361		496	27.7044	26.3736		496	100.409	70.6829
188.85	4.72065	11.1595	18.5255	24.1014	27.8371		497	27.6572	26.3669		497	100.46	70.9529
189	4.72242	11.1631	18.5299	24.1047	27.8381		498	27.6895	26.3606		498	100.504	71.2142
189.15	4.72417	11.1667	18.5342	24.108	27.8391		499	27.7223	26.3534		499	100.544	71.4711
189.3	4.72591	11.1703	18.5386	24.1112	27.8401		500	27.714	26.3439		500	100.585	71.7291
189.45	4.72764	11.1738	18.5429	24.1145	27.8411		501	27.7569	26.343		501	100.624	71.9828
189.6	4.72937	11.1773	18.5472	24.1177	27.842		502	27.6892	26.3465		502	100.663	72.245
189.75	4.73108	11.1808	18.5515	24.1209	27.843		503	27.7607	26.3538		503	100.705	72.5121
189.9	4.73278	11.1843	18.5557	24.124	27.8439		504	27.6715	26.3691		504	100.75	72.7737
190.05	4.73448	11.1877	18.5599	24.1271	27.8449		505	27.6728	26.3838		505	100.799	73.0398
190.2	4.73617	11.1912	18.5641	24.1302	27.8458		506	27.7056	26.4071		506	100.845	73.2898
190.35	4.73784	11.1946	18.5682	24.1333	27.8467		507	27.7683	26.4286		507	100.893	73.5391
190.5	4.73951	11.198	18.5723	24.1364	27.8476		508	27.7905	26.4407		508	100.943	73.7901
190.65	4.74117	11.2014	18.5764	24.1394	27.8485		509	27.7327	26.4465		509	100.994	74.0389
190.8	4.74282	11.2047	18.5805	24.1424	27.8493		510	27.7452	26.451		510	101.042	74.2834
190.95	4.74446	11.2081	18.5845	24.1454	27.8502		511	27.6871	26.4451		511	101.093	74.5249
191.1	4.74609	11.2114	18.5885	24.1483	27.851		512	27.6486	26.4454		512	101.146	74.7661
191.25	4.74771	11.2147	18.5925	24.1513	27.8519		513	27.6997	26.4321		513	101.2	75.0053
191.4	4.74932	11.218	18.5965	24.1542	27.8527		514	27.7716	26.4275		514	101.25	75.2481
191.55	4.75093	11.2212	18.6004	24.1571	27.8536		515	27.6923	26.4244		515	101.299	75.4924
191.7	4.75252	11.2244	18.6043	24.1599	27.8544		516	27.7432	26.4125		516	101.347	75.7364
191.85	4.75411	11.2277	18.6082	24.1628	27.8552		517	27.7949	26.4056		517	101.396	75.9785
192	4.75569	11.2309	18.6121	24.1656	27.856		518	27.777	26.3957		518	101.444	76.2253
192.15	4.75726	11.234	18.6159	24.1684	27.8568		519	27.7989	26.3967		519	101.491	76.4738
192.3	4.75882	11.2372	18.6197	24.1711	27.8575		520	27.7193	26.3956		520	101.541	76.7237
192.45	4.76037	11.2404	18.6235	24.1739	27.8583		521	27.6604	26.3891		521	101.591	76.9644
192.6	4.76191	11.2435	18.6272	24.1766	27.8591		522	27.6813	26.3903		522	101.638	77.1978
192.75	4.76345	11.2466	18.6309	24.1793	27.8598		523	27.8219	26.3873		523	101.683	77.4304
192.9	4.76497	11.2497	18.6346	24.182	27.8606		524	27.7318	26.391		524	101.724	77.6593
193.05	4.76649	11.2528	18.6383	24.1846	27.8613		525	27.7318	26.3803		525	101.767	77.8856
193.2	4.768	11.2558	18.642	24.1872	27.862		526	27.7222	26.3692		526	101.806	78.1138
193.35	4.7695	11.2588	18.6456	24.1899	27.8628		527	27.763	26.3607		527	101.848	78.3408
193.5	4.771	11.2619	18.6492	24.1924	27.8635		528	27.7746	26.3503		528	101.891	78.5746
193.65	4.77248	11.2648	18.6528	24.195	27.8642		529	27.6561	26.3563		529	101.932	78.8071
193.8	4.77396	11.2678	18.6563	24.1976	27.8649		530	27.7476	26.3649		530	101.968	79.0362
193.95	4.77543	11.2708	18.6599	24.2001	27.8656		531	27.7391	26.373		531	102.003	79.2705
194.1	4.77689	11.2737	18.6634	24.2026	27.8663		532	27.812	26.3777		532	102.039	79.4941
194.25	4.77834	11.2767	18.6669	24.2051	27.8669		533	27.7737	26.3856		533	102.068	79.7182
194.4	4.77978	11.2796	18.6703	24.2075	27.8676		534	27.7839	26.4006		534	102.096	79.9356
194.55	4.78122	11.2825	18.6738	24.21	27.8683		535	27.7247	26.4077		535	102.122	80.1527
194.7	4.78265	11.2854	18.6772	24.2124	27.8689		536	27.6855	26.4152		536	102.15	80.3829
194.85	4.78407	11.2882	18.6806	24.2148	27.8695		537	27.6856	26.423		537	102.173	80.6055
195	4.78548	11.2911	18.6839	24.2172	27.8702		538	27.8155	26.4409		538	102.192	80.829
195.15	4.78689	11.2939	18.6873	24.2196	27.8708		539	27.6861	26.4576		539	102.209	81.0489
195.3	4.78829	11.2967	18.6906	24.2219	27.8714		540	27.709	26.4513		540	102.222	81.2687
195.45	4.78968	11.2995	18.6939	24.2242	27.872		541	27.7108	26.4489		541	102.234	81.4893
195.6	4.79106	11.3023	18.6972	24.2265	27.8727		542	27.7418	26.4326		542	102.243	81.7067
195.75	4.79243	11.305	18.7005	24.2288	27.8733		543	27.6834	26.4347		543	102.251	81.9187
195.9	4.7938	11.3078	18.7037	24.2311	27.8738		544	27.7352	26.4366		544	102.256	82.1321
196.05	4.79516	11.3105	18.7069	24.2334	27.8744		545	27.7261	26.4411		545	102.262	82.3456
196.2	4.79651	11.3132	18.7101	24.2356	27.875		546	27.8161	26.4586		546	102.268	82.5546
196.35	4.79786	11.3159	18.7133	24.2378	27.8756		547	27.7866	26.4611		547	102.272	82.7648
196.5	4.7992	11.3186	18.7165	24.24	27.8762		548	27.7281	26.47		548	102.275	82.9734
196.65	4.80053	11.3213	18.7196	24.2422	27.8767		549	27.7894	26.4664		549	102.281	83.1781
196.8	4.80185	11.3239	18.7227	24.2443	27.8773		550	27.7605	26.4559		550	102.288	83.3844
196.95	4.80316	11.3266	18.7258	24.2465	27.8778		551	27.7523	26.4502		551	102.291	83.5892
197.1	4.80447	11.3292	18.7289	24.2486	27.8784		552	27.7028	26.4471		552	102.291	83.7944
197.25	4.80577	11.3318	18.7319	24.2507	27.8789		553	27.7435	26.444		553	102.296	83.9979
197.4	4.80707	11.3344	18.7349	24.2528	27.8794		554	27.7238	26.4521		554	102.298	84.2034
197.55	4.80836	11.3369	18.7379	24.2549	27.88		555	27.8039	26.4646		555	102.297	84.413
197.7	4.80963	11.3395	18.7409	24.2569	27.8805		556	27.8334	26.469		556	102.3	84.6159
197.85	4.81091	11.342	18.7439	24.259	27.881		557	27.7322	26.4658		557	102.305	84.8204
198	4.81217	11.3446	18.7469	24.261	27.8815		558	27.7228	26.4647		558	102.31	85.0237
198.15	4.81343	11.3471	18.7498	24.263	27.882		559	27.8024	26.4706		559	102.313	85.2329
198.3	4.81468	11.3496	18.7527	24.265	27.8825		560	27.8122	26.4751		560	102.315	85.4373
198.45	4.81593	11.3521	18.7556	24.267	27.883		561	27.7029	26.474		561	102.31	85.6409
198.6	4.81717	11.3545	18.7585	24.2689	27.8835		562	27.7434	26.4742		562	102.296	85.8391
198.75	4.8184	11.357	18.7613	24.2708	27.8839		563	27.7745	26.4824		563	102.278	86.0382
198.9	4.81962	11.3594	18.7641	24.2728	27.8844		564	27.7151	26.4879		564	102.254	86.2403
199.05	4.82084	11.3619	18.767	24.2747	27.8849		565	27.7859	26.4951		565	102.221	86.4349
199.2	4.82205	11.3643	18.7698	24.2766	27.8854		566	27.7972	26.4906		566	102.177	86.6325
199.35	4.82326	11.3667	18.7725	24.2784	27.8858		567	27.7373	26.494		567	102.14	86.8325
199.5	4.82445	11.369	18.7753	24.2803	27.8863		568	27.7571	26.5059		568	102.111	87.0301
199.65	4.82565	11.3714	18.778	24.2822	27.8867		569	27.8175	26.5063		569	102.089	87.2325
199.8	4.82683	11.3738	18.7808	24.284	27.8871		570	27.8581	26.514		570	102.08	87.4334
199.95	4.82801	11.3761	18.7835	24.2858	27.8876		571	27.8089	26.5101		571	102.077	87.6287
200.1	4.82918	11.3784	18.7861	24.2876	27.888		572	27.7689	26.514		572	102.081	87.8206
200.25	4.83035	11.3807	18.7888	24.2894	27.8884		573	27.7791	26.5134		573	102.083	88.0167
200.4	4.8315	11.383	18.7915	24.2912	27.8889		574	27.75	26.5018		574	102.084	88.2127
200.55	4.83266	11.3853	18.7941	24.2929	27.8893		575	27.8003	26.5032		575	102.081	88.4022
200.7	4.8338	11.3876	18.7967	24.2947	27.8897		576	27.7096	26.5014		576	102.076	88.5909
200.85	4.83494	11.3899	18.7993	24.2964	27.8901		577	27.7494	26.5029		577	102.073	88.7729
201	4.83608	11.3921	18.8019	24.2981	27.8905		578	27.7506	26.4957		578	102.072	88.959
201.15	4.8372	11.3943	18.8044	24.2998	27.8909		579	27.8307	26.4874		579	102.069	89.152
201.3	4.83833	11.3966	18.807	24.3015	27.8913		580	27.7508	26.4854		580	102.067	89.3415
201.45	4.83944	11.3988	18.8095	24.3032	27.8917		581	27.7413	26.483		581	102.067	89.534
201.6	4.84055	11.401	18.812	24.3048	27.8921		582	27.7222	26.4781		582	102.07	89.7258
201.75	4.84165	11.4031	18.8145	24.3065	27.8925		583	27.8428	26.4742		583	102.07	89.9104
201.9	4.84275	11.4053	18.817	24.3081	27.8928		584	27.703	26.4953		584	102.07	90.0935
202.05	4.84384	11.4075	18.8195	24.3097	27.8932		585	27.7634	26.5027		585	102.078	90.2795
202.2	4.84492	11.4096	18.8219	24.3113	27.8936		586	27.7635	26.5037		586	102.082	90.4635
202.35	4.846	11.4117	18.8244	24.3129	27.8939		587	27.8034	26.5076		587	102.076	90.6491
202.5	4.84708	11.4139	18.8268	24.3145	27.8943		588	27.7543	26.5128		588	102.07	90.8346
202.65	4.84814	11.416	18.8292	24.3161	27.8947		589	27.8338	26.5247		589	102.039	91.0144
202.8	4.8492	11.4181	18.8315	24.3176	27.895		590	27.8227	26.5108		590	101.974	91.1979
202.95	4.85026	11.4201	18.8339	24.3192	27.8954		591	27.8017	26.5063		591	101.881	91.3784
203.1	4.85131	11.4222	18.8363	24.3207	27.8957		592	27.7416	26.5217		592	101.785	91.5579
203.25	4.85235	11.4243	18.8386	24.3222	27.896		593	27.7613	26.5353		593	101.685	91.7379
203.4	4.85339	11.4263	18.8409	24.3237	27.8964		594	27.7803	26.5433		594	101.573	91.9149
203.55	4.85442	11.4283	18.8432	24.3252	27.8967		595	27.7405	26.5511		595	101.471	92.0961
203.7	4.85545	11.4304	18.8455	24.3267	27.897		596	27.8011	26.5598		596	101.382	92.2786
203.85	4.85647	11.4324	18.8478	24.3281	27.8974		597	27.7221	26.57		597	101.299	92.4611
204	4.85749	11.4344	18.85	24.3296	27.8977		598	27.7514	26.5728		598	101.207	92.6381
204.15	4.8585	11.4363	18.8523	24.331	27.898		599	27.7419	26.5734		599	101.096	92.8134
204.3	4.8595	11.4383	18.8545	24.3325	27.8983		600	27.8617	26.5838		600	100.974	92.9863
204.45	4.8605	11.4403	18.8567	24.3339	27.8986		601	27.851	26.5835		601	100.836	93.1666
204.6	4.86149	11.4422	18.8589	24.3353	27.8989		602	27.8599	26.5916		602	100.688	93.3477
204.75	4.86248	11.4442	18.8611	24.3367	27.8992		603	27.8199	26.5994		603	100.513	93.5283
204.9	4.86346	11.4461	18.8633	24.3381	27.8995		604	27.7606	26.5914		604	100.319	93.7056
205.05	4.86444	11.448	18.8654	24.3394	27.8998		605	27.7497	26.5909		605	100.111	93.88
205.2	4.86541	11.4499	18.8676	24.3408	27.9001		606	27.7584	26.5882		606	99.8726	94.0558
205.35	4.86638	11.4518	18.8697	24.3422	27.9004		607	27.699	26.6065		607	99.6042	94.2263
205.5	4.86734	11.4537	18.8718	24.3435	27.9007		608	27.7138	26.6025		608	99.3588	94.3728
205.65	4.86829	11.4556	18.8739	24.3448	27.901		609	27.7541	26.5552		609	99.3846	94.5104
205.8	4.86924	11.4574	18.876	24.3461	27.9013		610	27.6271	27.0063		610	99.9704	94.7926
205.95	4.87019	11.4593	18.8781	24.3474	27.9016		611	27.5925	27.1788		611	101.555	95.0997
206.1	4.87113	11.4611	18.8801	24.3487	27.9018		612	27.5632	27.1149		612	101.588	95.2769
206.25	4.87206	11.4629	18.8822	24.35	27.9021		613	27.5292	27.0895		613	101.622	95.4419
206.4	4.87299	11.4648	18.8842	24.3513	27.9024		614	27.5904	27.0407		614	101.651	95.5679
206.55	4.87392	11.4666	18.8862	24.3526	27.9026		615	27.6043	27.0359		615	101.676	95.7243
206.7	4.87484	11.4683	18.8882	24.3538	27.9029		616	27.5069	27.0488		616	101.713	95.9089
206.85	4.87575	11.4701	18.8902	24.3551	27.9032		617	27.2636	26.8004		617	101.739	95.9445
207	4.87666	11.4719	18.8922	24.3563	27.9034		618	27.5559	27.0284		618	101.75	95.9101
207.15	4.87757	11.4737	18.8941	24.3575	27.9037		619	27.4258	27.0608		619	101.767	96.0339
207.3	4.87847	11.4754	18.8961	24.3587	27.9039		620	27.4371	27.0874		620	101.789	96.1113
207.45	4.87936	11.4772	18.898	24.3599	27.9042		621	27.4089	27.1133		621	101.809	96.2086
207.6	4.88025	11.4789	18.8999	24.3611	27.9044		622	27.4731	27.1479		622	101.829	96.3062
207.75	4.88113	11.4806	18.9018	24.3623	27.9047		623	27.4308	27.1766		623	101.849	96.4064
207.9	4.88201	11.4823	18.9037	24.3635	27.9049		624	27.4043	27.6106		624	101.866	96.5131
208.05	4.88289	11.484	18.9056	24.3646	27.9051		625	26.2117	26.249		625	102	95.8823
208.2	4.88376	11.4857	18.9075	24.3658	27.9054		626	26.1335	25.6357		626	102.144	95.4261
208.35	4.88462	11.4874	18.9094	24.3669	27.9056		627	26.0919	25.5465		627	102.178	95.4724
208.5	4.88549	11.4891	18.9112	24.3681	27.9058		628	26.0282	25.5004		628	102.205	95.5342
208.65	4.88634	11.4908	18.913	24.3692	27.906		629	26.0286	25.4827		629	102.232	95.6174
208.8	4.88719	11.4924	18.9149	24.3703	27.9063		630	25.9287	25.4548		630	102.259	95.7049
208.95	4.88804	11.494	18.9167	24.3714	27.9065		631	25.9889	25.4485		631	102.286	95.7981
209.1	4.88888	11.4957	18.9185	24.3725	27.9067		632	25.9838	25.4499		632	102.312	95.9006
209.25	4.88972	11.4973	18.9203	24.3736	27.9069		633	25.8733	25.4486		633	102.34	96.0058
209.4	4.89055	11.4989	18.922	24.3747	27.9071		634	25.9642	25.3707		634	102.369	96.1132
209.55	4.89138	11.5005	18.9238	24.3758	27.9074		635	24.1097	26.5398		635	102.319	96.1959
209.7	4.8922	11.5021	18.9255	24.3768	27.9076		636	24.6014	26.9063		636	101.987	96.6028
209.85	4.89302	11.5037	18.9273	24.3779	27.9078		637	23.7621	26.3398		637	102.018	96.7643
210	4.89384	11.5053	18.929	24.3789	27.908		638	24.8208	26.8907		638	102.03	96.3793
210.15	4.89465	11.5068	18.9307	24.38	27.9082		639	24.8822	27.5875		639	101.97	96.3424
210.3	4.89545	11.5084	18.9324	24.381	27.9084		640	25.1508	27.6918		640	101.964	96.3356
210.45	4.89625	11.5099	18.9341	24.382	27.9086		641	25.3599	27.7711		641	101.966	96.3408
210.6	4.89705	11.5115	18.9358	24.383	27.9088		642	25.4826	27.8486		642	101.969	96.3549
210.75	4.89784	11.513	18.9375	24.384	27.909		643	25.7625	27.9138		643	101.973	96.3784
210.9	4.89863	11.5145	18.9391	24.385	27.9091		644	26.7781	28.1512		644	101.979	96.412
211.05	4.89941	11.516	18.9408	24.386	27.9093		645	27.3705	28.8424		645	101.941	96.1935
211.2	4.90019	11.5176	18.9424	24.387	27.9095		646	24.6734	24.5873		646	102.619	96.0239
211.35	4.90097	11.5191	18.9441	24.388	27.9097		647	27.0098	24.1834		647	102.871	96.2323
211.5	4.90174	11.5205	18.9457	24.3889	27.9099		648	35.8437	29.4532		648	102.517	95.5528
211.65	4.90251	11.522	18.9473	24.3899	27.9101		649	27.5302	33.6196		649	108.203	95.3051
211.8	4.90327	11.5235	18.9489	24.3908	27.9102		650	4.09621	17.5708		650	111.082	99.371
211.95	4.90403	11.5249	18.9505	24.3918	27.9104		651	-9.57699	17.4489		651	114.478	98.8492
212.1	4.90478	11.5264	18.952	24.3927	27.9106		652	-9.98049	22.0733		652	115.181	100.755
212.25	4.90553	11.5278	18.9536	24.3936	27.9108		653	-6.47649	20.2652		653	117.163	103.25
212.4	4.90628	11.5293	18.9552	24.3945	27.9109		654	-2.96279	18.6304		654	118.877	103.198
212.55	4.90702	11.5307	18.9567	24.3954	27.9111		655	-0.0539875	17.3139		655	120.243	94.317
212.7	4.90775	11.5321	18.9582	24.3964	27.9113		656	2.11331	16.1551		656	121.382	95.5158
212.85	4.90849	11.5335	18.9598	24.3972	27.9114		657	3.78981	15.0993		657	122.329	96.4873
213	4.90922	11.5349	18.9613	24.3981	27.9116		658	5.11211	14.182		658	123.119	97.2595
213.15	4.90994	11.5363	18.9628	24.399	27.9118		659	5.54201	13.3037		659	123.734	97.7665
213.3	4.91066	11.5377	18.9643	24.3999	27.9119		660	6.85941	12.4371		660	123.934	98.1211
213.45	4.91138	11.5391	18.9657	24.4008	27.9121		661	9.08871	14.0051		661	124.683	98.8719
213.6	4.9121	11.5404	18.9672	24.4016	27.9122		662	9.31041	14.1798		662	124.883	98.8623
213.75	4.91281	11.5418	18.9687	24.4025	27.9124		663	10.1397	14.2204		663	124.944	98.7165
213.9	4.91351	11.5432	18.9701	24.4033	27.9125		664	10.8791	14.451		664	124.939	98.5205
214.05	4.91421	11.5445	18.9716	24.4041	27.9127		665	11.6458	14.6522		665	124.898	98.2983
214.2	4.91491	11.5458	18.973	24.405	27.9128		666	12.0536	14.8508		666	124.835	98.0705
214.35	4.91561	11.5472	18.9744	24.4058	27.913		667	12.482	15.0066		667	124.762	97.8403
214.5	4.9163	11.5485	18.9758	24.4066	27.9131		668	12.7833	15.0936		668	124.67	97.5945
214.65	4.91698	11.5498	18.9772	24.4074	27.9133		669	13.1044	15.1461		669	124.576	97.3432
214.8	4.91767	11.5511	18.9786	24.4082	27.9134		670	13.3809	15.1982		670	124.481	97.0988
214.95	4.91834	11.5524	18.98	24.409	27.9136		671	13.5784	15.2395		671	124.391	96.8622
215.1	4.91902	11.5537	18.9814	24.4098	27.9137		672	13.8334	15.3134		672	124.301	96.6344
215.25	4.91969	11.555	18.9828	24.4106	27.9138		673	13.9656	15.4013		673	124.188	96.3839
215.4	4.92036	11.5563	18.9841	24.4114	27.914		674	14.1961	15.4741		674	124.08	96.1276
215.55	4.92102	11.5575	18.9855	24.4121	27.9141		675	14.3198	15.5588		675	123.964	95.8817
215.7	4.92168	11.5588	18.9868	24.4129	27.9142		676	14.4594	15.6214		676	123.853	95.6581
215.85	4.92234	11.56	18.9882	24.4137	27.9144		677	14.5153	15.6629		677	123.751	95.4302
216	4.92299	11.5613	18.9895	24.4144	27.9145		678	14.6176	15.7194		678	123.636	95.1994
216.15	4.92364	11.5625	18.9908	24.4152	27.9146		679	14.6862	15.7686		679	123.528	94.9718
216.3	4.92429	11.5638	18.9921	24.4159	27.9147		680	14.8664	15.8324		680	123.424	94.7511
216.45	4.92493	11.565	18.9934	24.4166	27.9149		681	14.8163	15.9346		681	123.332	94.533
216.6	4.92557	11.5662	18.9947	24.4174	27.915		682	15.2119	16.07		682	123.182	94.0366
216.75	4.92621	11.5674	18.996	24.4181	27.9151		683	15.4767	16.3961		683	123.06	93.8094
216.9	4.92684	11.5686	18.9972	24.4188	27.9152		684	15.5931	16.4785		684	122.933	93.5978
217.05	4.92747	11.5698	18.9985	24.4195	27.9154		685	15.1218	16.639		685	122.857	93.4245
217.2	4.92809	11.571	18.9997	24.4202	27.9155		686	11.726	14.306		686	122.592	93.3628
217.35	4.92872	11.5722	19.001	24.4209	27.9156		687	9.36741	11.9631		687	122.341	93.2625
217.5	4.92933	11.5733	19.0022	24.4216	27.9157		688	8.32361	10.1663		688	122.657	93.5661
217.65	4.92995	11.5745	19.0035	24.4223	27.9158		689	8.00751	9.439		689	123.525	94.5238
217.8	4.93056	11.5757	19.0047	24.423	27.9159		690	7.72331	8.7549		690	124.194	95.2492
217.95	4.93117	11.5768	19.0059	24.4236	27.9161		691	7.53071	8.1528		691	124.772	95.7794
218.1	4.93177	11.578	19.0071	24.4243	27.9162		692	7.26081	7.641		692	125.246	96.1845
218.25	4.93238	11.5791	19.0083	24.425	27.9163		693	7.14781	7.2046		693	125.642	96.4242
218.4	4.93297	11.5802	19.0095	24.4256	27.9164		694	6.92231	6.8026		694	125.98	96.5854
218.55	4.93357	11.5814	19.0107	24.4263	27.9165		695	6.74951	6.4363		695	126.27	96.6793
218.7	4.93416	11.5825	19.0118	24.4269	27.9166		696	6.62571	6.1148		696	126.526	96.7155
218.85	4.93475	11.5836	19.013	24.4276	27.9167		697	6.40761	5.789		697	126.747	96.6976
219	4.93533	11.5847	19.0142	24.4282	27.9168		698	6.24711	5.4869		698	126.949	96.6516
219.15	4.93592	11.5858	19.0153	24.4288	27.9169		699	6.01911	5.2018		699	127.12	96.5923
219.3	4.93649	11.5869	19.0165	24.4295	27.917		700	5.83541	4.9507		700	127.264	96.5251
219.45	4.93707	11.588	19.0176	24.4301	27.9171		701	5.63241	4.7107		701	127.391	96.4099
219.6	4.93764	11.5891	19.0187	24.4307	27.9172		702	5.47621	4.4828		702	127.5	96.2739
219.75	4.93821	11.5901	19.0198	24.4313	27.9173		703	5.25031	4.2438		703	127.584	96.1071
219.9	4.93878	11.5912	19.0209	24.4319	27.9174		704	5.10231	4.0175		704	127.665	95.9482
220.05	4.93934	11.5923	19.022	24.4325	27.9175		705	5.00281	3.7766		705	127.74	95.7856
220.2	4.9399	11.5933	19.0231	24.4331	27.9176		706	4.76301	3.5972		706	127.815	95.6241
220.35	4.94046	11.5944	19.0242	24.4337	27.9177		707	4.60201	3.403		707	127.858	95.4337
220.5	4.94101	11.5954	19.0253	24.4343	27.9178		708	4.44791	3.2287		708	127.9	95.264
220.65	4.94156	11.5965	19.0264	24.4349	27.9179		709	4.27731	3.0207		709	127.934	95.0988
220.8	4.94211	11.5975	19.0275	24.4355	27.9179		710	4.06251	2.7921		710	127.97	94.9159
220.95	4.94265	11.5985	19.0285	24.436	27.918		711	3.92501	2.5973		711	127.991	94.7277
221.1	4.9432	11.5995	19.0296	24.4366	27.9181		712	4.11251	2.4026		712	128.003	94.5185
221.25	4.94374	11.6005	19.0306	24.4372	27.9182		713	12.752	2.5973		713	128.026	94.5185
221.4	4.94427	11.6015	19.0317	24.4377	27.9183		714	20.6233	23.9963		714	129.003	94.3661
221.55	4.9448	11.6025	19.0327	24.4383	27.9184		715	20.8186	25.1292		715	129.296	94.3095
221.7	4.94533	11.6035	19.0337	24.4388	27.9185		716	22.2489	25.3166		716	129.304	93.2488
221.85	4.94586	11.6045	19.0347	24.4394	27.9186		717	23.5108	26.9411		717	129.003	92.5844
222	4.94638	11.6055	19.0358	24.4399	27.9186		718	24.6265	28.3301		718	128.853	92.2083
222.15	4.94691	11.6065	19.0368	24.4405	27.9187		719	25.7525	29.5996		719	128.742	91.9836
222.3	4.94742	11.6075	19.0378	24.441	27.9188		720	26.7808	30.8518		720	128.68	91.8363
222.45	4.94794	11.6084	19.0388	24.4415	27.9189		721	27.8824	32.0631		721	128.644	91.7039
222.6	4.94845	11.6094	19.0397	24.442	27.919		722	28.7348	33.1402		722	128.619	91.601
222.75	4.94896	11.6103	19.0407	24.4426	27.919		723	29.6342	34.0818		723	128.598	91.5316
222.9	4.94947	11.6113	19.0417	24.4431	27.9191		724	30.4137	34.9325		724	128.581	91.4778
223.05	4.94997	11.6122	19.0427	24.4436	27.9192		725	31.0576	35.75		725	128.57	91.4358
223.2	4.95048	11.6132	19.0436	24.4441	27.9193		726	31.677	36.4637		726	128.562	91.4015
223.35	4.95097	11.6141	19.0446	24.4446	27.9193		727	32.2529	37.1192		727	128.559	91.3715
223.5	4.95147	11.615	19.0455	24.4451	27.9194		728	32.8213	37.6948		728	128.563	91.3404
223.65	4.95196	11.6159	19.0465	24.4456	27.9195		729	33.3397	38.2345		729	128.568	91.3124
223.8	4.95245	11.6169	19.0474	24.4461	27.9196		730	33.8882	38.7458		730	128.58	91.2806
223.95	4.95294	11.6178	19.0483	24.4466	27.9196		731	34.3127	39.1995		731	128.594	91.2485
224.1	4.95343	11.6187	19.0492	24.447	27.9197		732	34.7135	39.6315		732	128.61	101.341
224.25	4.95391	11.6196	19.0502	24.4475	27.9198		733	35.1051	40.0182		733	128.622	101.289
224.4	4.95439	11.6205	19.0511	24.448	27.9198		734	35.3971	40.38		734	128.634	101.235
224.55	4.95487	11.6214	19.052	24.4485	27.9199		735	35.7546	40.7262		735	128.646	101.173
224.7	4.95534	11.6222	19.0529	24.4489	27.92		736	36.1303	41.0479		736	128.658	101.112
224.85	4.95581	11.6231	19.0538	24.4494	27.92		737	36.3313	41.3656		737	128.666	103.11
225	4.95628	11.624	19.0546	24.4499	27.9201		738	36.5806	41.6318		738	128.676	103.046
225.15	4.95675	11.6249	19.0555	24.4503	27.9202		739	36.7293	41.8636		739	128.684	102.976
225.3	4.95721	11.6257	19.0564	24.4508	27.9202		740	36.9522	42.0629		740	128.689	102.89
225.45	4.95768	11.6266	19.0573	24.4512	27.9203		741	36.9968	42.264		741	128.692	102.772
225.6	4.95814	11.6274	19.0581	24.4516	27.9204		742	36.8722	42.3961		742	128.692	102.622
225.75	4.95859	11.6283	19.059	24.4521	27.9204		743	28.5288	42.264		743	128.689	102.407
225.9	4.95905	11.6291	19.0598	24.4525	27.9205		744	20.3774	20.4984		744	127.285	100.924
226.05	4.9595	11.63	19.0607	24.453	27.9205		745	20.0138	20.2381		745	125.965	100.772
226.2	4.95995	11.6308	19.0615	24.4534	27.9206		746	18.4072	18.858		746	125.707	100.772
226.35	4.96039	11.6316	19.0624	24.4538	27.9207		747	17.4021	17.1748		747	125.561	100.924
226.5	4.96084	11.6325	19.0632	24.4542	27.9207		748	16.4709	15.9935		748	125.443	101.051
226.65	4.96128	11.6333	19.064	24.4547	27.9208		749	15.6536	14.9721		749	125.393	101.008
226.8	4.96172	11.6341	19.0648	24.4551	27.9208		750	14.933	14.1279		750	125.374	100.916
226.95	4.96216	11.6349	19.0656	24.4555	27.9209		751	14.1951	13.2798		751	125.35	100.794
227.1	4.96259	11.6357	19.0664	24.4559	27.9209		752	13.5997	12.5154		752	125.324	100.656
227.25	4.96302	11.6365	19.0672	24.4563	27.921		753	13.0444	11.8742		753	125.298	100.525
227.4	4.96345	11.6373	19.068	24.4567	27.921		754	12.4236	11.2053		754	125.254	100.358
227.55	4.96388	11.6381	19.0688	24.4571	27.9211		755	11.8219	10.571		755	125.208	100.16
227.7	4.96431	11.6389	19.0696	24.4575	27.9212		756	11.3547	9.8704		756	125.086	99.8669
227.85	4.96473	11.6397	19.0704	24.4579	27.9212		757	12.3629	10.4348		757	125.251	99.8112
228	4.96515	11.6404	19.0712	24.4583	27.9213		758	12.2112	10.7044		758	125.401	99.7085
228.15	4.96557	11.6412	19.0719	24.4587	27.9213		759	12.1661	10.5783		759	125.325	99.3927
228.3	4.96598	11.642	19.0727	24.459	27.9214		760	12.289	10.672		760	125.241	99.0799
228.45	4.9664	11.6427	19.0735	24.4594	27.9214		761	12.4522	10.8128		761	125.163	98.7842
228.6	4.96681	11.6435	19.0742	24.4598	27.9215		762	12.6155	10.9441		762	125.067	98.4699
228.75	4.96722	11.6442	19.075	24.4602	27.9215		763	12.7258	11.0411		763	124.957	98.1565
228.9	4.96762	11.645	19.0757	24.4605	27.9216		764	12.7643	11.08		764	124.843	97.845
229.05	4.96803	11.6457	19.0765	24.4609	27.9216		765	12.8356	11.1109		765	124.732	97.5531
229.2	4.96843	11.6465	19.0772	24.4613	27.9217		766	12.8578	11.1629		766	124.623	97.2699
229.35	4.96883	11.6472	19.0779	24.4616	27.9217		767	12.8724	11.2152		767	124.516	96.9895
229.5	4.96923	11.648	19.0787	24.462	27.9218		768	12.9649	11.2579		768	124.415	96.7243
229.65	4.96962	11.6487	19.0794	24.4623	27.9218		769	12.9786	11.3097		769	124.297	96.4624
229.8	4.97002	11.6494	19.0801	24.4627	27.9218		770	13.0282	11.3462		770	124.172	96.1644
229.95	4.97041	11.6501	19.0808	24.463	27.9219		771	13.0452	11.3787		771	124.052	95.8757
230.1	4.9708	11.6508	19.0815	24.4634	27.9219		772	13.1596	11.4131		772	123.94	95.6286
230.25	4.97118	11.6516	19.0822	24.4637	27.922		773	13.1399	11.4435		773	123.831	95.3835
230.4	4.97157	11.6523	19.0829	24.4641	27.922		774	13.1908	11.4622		774	123.71	95.1234
230.55	4.97195	11.653	19.0836	24.4644	27.9221		775	13.2449	11.5016		775	123.585	94.8637
230.7	4.97233	11.6537	19.0843	24.4648	27.9221		776	13.2431	11.5514		776	123.48	94.607
230.85	4.97271	11.6544	19.085	24.4651	27.9221		777	13.3541	11.6174		777	123.361	94.3541
231	4.97309	11.655	19.0856	24.4654	27.9222		778	13.2821	11.499		778	123.224	93.9774
231.15	4.97346	11.6557	19.0863	24.4657	27.9222		779	13.6526	11.8152		779	123.076	93.6474
231.3	4.97384	11.6564	19.087	24.4661	27.9223		780	11.6632	11.4884		780	122.966	93.4755
231.45	4.97421	11.6571	19.0876	24.4664	27.9223		781	9.05471	7.4136		781	122.496	92.9365
231.6	4.97457	11.6578	19.0883	24.4667	27.9224		782	8.37691	6.786		782	122.591	93.0421
231.75	4.97494	11.6584	19.089	24.467	27.9224
231.9	4.9753	11.6591	19.0896	24.4673	27.9224
232.05	4.97567	11.6598	19.0903	24.4676	27.9225
232.2	4.97603	11.6604	19.0909	24.468	27.9225
232.35	4.97639	11.6611	19.0915	24.4683	27.9225
232.5	4.97674	11.6617	19.0922	24.4686	27.9226
232.65	4.9771	11.6624	19.0928	24.4689	27.9226
232.8	4.97745	11.663	19.0934	24.4692	27.9227
232.95	4.9778	11.6637	19.0941	24.4695	27.9227
233.1	4.97815	11.6643	19.0947	24.4698	27.9227
233.25	4.9785	11.6649	19.0953	24.47	27.9228
233.4	4.97884	11.6655	19.0959	24.4703	27.9228
233.55	4.97918	11.6662	19.0965	24.4706	27.9228
233.7	4.97952	11.6668	19.0971	24.4709	27.9229
233.85	4.97986	11.6674	19.0977	24.4712	27.9229
234	4.9802	11.668	19.0983	24.4715	27.9229
234.15	4.98054	11.6686	19.0989	24.4717	27.923
234.3	4.98087	11.6692	19.0995	24.472	27.923
234.45	4.9812	11.6698	19.1	24.4723	27.923
234.6	4.98153	11.6704	19.1006	24.4726	27.9231
234.75	4.98186	11.671	19.1012	24.4728	27.9231
234.9	4.98219	11.6716	19.1018	24.4731	27.9231
235.05	4.98251	11.6722	19.1023	24.4734	27.9231
235.2	4.98283	11.6728	19.1029	24.4736	27.9232
235.35	4.98315	11.6734	19.1035	24.4739	27.9232
235.5	4.98347	11.674	19.104	24.4741	27.9232
235.65	4.98379	11.6745	19.1046	24.4744	27.9233
235.8	4.98411	11.6751	19.1051	24.4746	27.9233
235.95	4.98442	11.6757	19.1057	24.4749	27.9233
236.1	4.98473	11.6762	19.1062	24.4751	27.9234
236.25	4.98504	11.6768	19.1067	24.4754	27.9234
236.4	4.98535	11.6774	19.1073	24.4756	27.9234
236.55	4.98566	11.6779	19.1078	24.4759	27.9234
236.7	4.98596	11.6785	19.1083	24.4761	27.9235
236.85	4.98627	11.679	19.1088	24.4764	27.9235
237	4.98657	11.6796	19.1094	24.4766	27.9235
237.15	4.98687	11.6801	19.1099	24.4768	27.9235
237.3	4.98717	11.6806	19.1104	24.4771	27.9236
237.45	4.98747	11.6812	19.1109	24.4773	27.9236
237.6	4.98776	11.6817	19.1114	24.4775	27.9236
237.75	4.98806	11.6822	19.1119	24.4778	27.9236
237.9	4.98835	11.6828	19.1124	24.478	27.9237
238.05	4.98864	11.6833	19.1129	24.4782	27.9237
238.2	4.98893	11.6838	19.1134	24.4784	27.9237
238.35	4.98921	11.6843	19.1139	24.4786	27.9237
238.5	4.9895	11.6848	19.1144	24.4789	27.9238
238.65	4.98978	11.6853	19.1149	24.4791	27.9238
238.8	4.99007	11.6859	19.1153	24.4793	27.9238
238.95	4.99035	11.6864	19.1158	24.4795	27.9238
239.1	4.99063	11.6869	19.1163	24.4797	27.9239
239.25	4.99091	11.6874	19.1167	24.4799	27.9239
239.4	4.99118	11.6878	19.1172	24.4801	27.9239
239.55	4.99146	11.6883	19.1177	24.4803	27.9239
239.7	4.99173	11.6888	19.1181	24.4805	27.9239
239.85	4.992	11.6893	19.1186	24.4808	27.924
240	4.99227	11.6898	19.119	24.481	27.924
240.15	4.99254	11.6903	19.1195	24.4812	27.924
240.3	4.99281	11.6908	19.1199	24.4814	27.924
240.45	4.99308	11.6912	19.1204	24.4815	27.924
240.6	4.99334	11.6917	19.1208	24.4817	27.9241
240.75	4.9936	11.6922	19.1213	24.4819	27.9241
240.9	4.99387	11.6927	19.1217	24.4821	27.9241
241.05	4.99413	11.6931	19.1221	24.4823	27.9241
241.2	4.99439	11.6936	19.1226	24.4825	27.9241
241.35	4.99464	11.694	19.123	24.4827	27.9242
241.5	4.9949	11.6945	19.1234	24.4829	27.9242
241.65	4.99515	11.695	19.1238	24.4831	27.9242
241.8	4.99541	11.6954	19.1243	24.4832	27.9242
241.95	4.99566	11.6959	19.1247	24.4834	27.9242
242.1	4.99591	11.6963	19.1251	24.4836	27.9243
242.25	4.99616	11.6967	19.1255	24.4838	27.9243
242.4	4.99641	11.6972	19.1259	24.484	27.9243
242.55	4.99665	11.6976	19.1263	24.4841	27.9243
242.7	4.9969	11.6981	19.1267	24.4843	27.9243
242.85	4.99714	11.6985	19.1271	24.4845	27.9243
243	4.99738	11.6989	19.1275	24.4846	27.9244
243.15	4.99762	11.6993	19.1279	24.4848	27.9244
243.3	4.99786	11.6998	19.1283	24.485	27.9244
243.45	4.9981	11.7002	19.1287	24.4851	27.9244
243.6	4.99834	11.7006	19.1291	24.4853	27.9244
243.75	4.99858	11.701	19.1295	24.4855	27.9244
243.9	4.99881	11.7014	19.1299	24.4856	27.9245
244.05	4.99904	11.7019	19.1302	24.4858	27.9245
244.2	4.99928	11.7023	19.1306	24.486	27.9245
244.35	4.99951	11.7027	19.131	24.4861	27.9245
244.5	4.99973	11.7031	19.1314	24.4863	27.9245
244.65	4.99996	11.7035	19.1317	24.4864	27.9245
244.8	5.00019	11.7039	19.1321	24.4866	27.9245
244.95	5.00042	11.7043	19.1325	24.4867	27.9246
245.1	5.00064	11.7047	19.1328	24.4869	27.9246
245.25	5.00086	11.7051	19.1332	24.487	27.9246
245.4	5.00108	11.7055	19.1335	24.4872	27.9246
245.55	5.00131	11.7059	19.1339	24.4873	27.9246
245.7	5.00152	11.7062	19.1342	24.4875	27.9246
245.85	5.00174	11.7066	19.1346	24.4876	27.9246
246	5.00196	11.707	19.1349	24.4878	27.9247
246.15	5.00218	11.7074	19.1353	24.4879	27.9247
246.3	5.00239	11.7078	19.1356	24.4881	27.9247
246.45	5.0026	11.7081	19.136	24.4882	27.9247
246.6	5.00282	11.7085	19.1363	24.4883	27.9247
246.75	5.00303	11.7089	19.1366	24.4885	27.9247
246.9	5.00324	11.7093	19.137	24.4886	27.9247
247.05	5.00345	11.7096	19.1373	24.4888	27.9247
247.2	5.00365	11.71	19.1376	24.4889	27.9248
247.35	5.00386	11.7104	19.138	24.489	27.9248
247.5	5.00407	11.7107	19.1383	24.4892	27.9248
247.65	5.00427	11.7111	19.1386	24.4893	27.9248
247.8	5.00447	11.7114	19.1389	24.4894	27.9248
247.95	5.00468	11.7118	19.1393	24.4895	27.9248
248.1	5.00488	11.7121	19.1396	24.4897	27.9248
248.25	5.00508	11.7125	19.1399	24.4898	27.9248
248.4	5.00527	11.7128	19.1402	24.4899	27.9249
248.55	5.00547	11.7132	19.1405	24.4901	27.9249
248.7	5.00567	11.7135	19.1408	24.4902	27.9249
248.85	5.00586	11.7139	19.1411	24.4903	27.9249
249	5.00606	11.7142	19.1414	24.4904	27.9249
249.15	5.00625	11.7145	19.1417	24.4906	27.9249
249.3	5.00644	11.7149	19.142	24.4907	27.9249
249.45	5.00664	11.7152	19.1423	24.4908	27.9249
249.6	5.00683	11.7155	19.1426	24.4909	27.9249
249.75	5.00701	11.7159	19.1429	24.491	27.9249
249.9	5.0072	11.7162	19.1432	24.4911	27.925
250.05	5.00739	11.7165	19.1435	24.4913	27.925
250.2	5.00758	11.7169	19.1438	24.4914	27.925
250.35	5.00776	11.7172	19.1441	24.4915	27.925
250.5	5.00794	11.7175	19.1444	24.4916	27.925
250.65	5.00813	11.7178	19.1446	24.4917	27.925
250.8	5.00831	11.7181	19.1449	24.4918	27.925
250.95	5.00849	11.7185	19.1452	24.4919	27.925
251.1	5.00867	11.7188	19.1455	24.492	27.925
251.25	5.00885	11.7191	19.1457	24.4922	27.925
251.4	5.00903	11.7194	19.146	24.4923	27.925
251.55	5.0092	11.7197	19.1463	24.4924	27.9251
251.7	5.00938	11.72	19.1466	24.4925	27.9251
251.85	5.00956	11.7203	19.1468	24.4926	27.9251
252	5.00973	11.7206	19.1471	24.4927	27.9251
252.15	5.0099	11.7209	19.1474	24.4928	27.9251
252.3	5.01008	11.7212	19.1476	24.4929	27.9251
252.45	5.01025	11.7215	19.1479	24.493	27.9251
252.6	5.01042	11.7218	19.1481	24.4931	27.9251
252.75	5.01059	11.7221	19.1484	24.4932	27.9251
252.9	5.01075	11.7224	19.1487	24.4933	27.9251
253.05	5.01092	11.7227	19.1489	24.4934	27.9251
253.2	5.01109	11.723	19.1492	24.4935	27.9251
253.35	5.01125	11.7232	19.1494	24.4936	27.9252
253.5	5.01142	11.7235	19.1497	24.4937	27.9252
253.65	5.01158	11.7238	19.1499	24.4938	27.9252
253.8	5.01175	11.7241	19.1502	24.4939	27.9252
253.95	5.01191	11.7244	19.1504	24.494	27.9252
254.1	5.01207	11.7246	19.1506	24.494	27.9252
254.25	5.01223	11.7249	19.1509	24.4941	27.9252
254.4	5.01239	11.7252	19.1511	24.4942	27.9252
254.55	5.01255	11.7255	19.1514	24.4943	27.9252
254.7	5.0127	11.7257	19.1516	24.4944	27.9252
254.85	5.01286	11.726	19.1518	24.4945	27.9252
255	5.01302	11.7263	19.1521	24.4946	27.9252
255.15	5.01317	11.7265	19.1523	24.4947	27.9252
255.3	5.01333	11.7268	19.1525	24.4948	27.9252
255.45	5.01348	11.7271	19.1528	24.4948	27.9253
255.6	5.01363	11.7273	19.153	24.4949	27.9253
255.75	5.01378	11.7276	19.1532	24.495	27.9253
255.9	5.01394	11.7279	19.1534	24.4951	27.9253
256.05	5.01409	11.7281	19.1536	24.4952	27.9253
256.2	5.01423	11.7284	19.1539	24.4953	27.9253
256.35	5.01438	11.7286	19.1541	24.4954	27.9253
256.5	5.01453	11.7289	19.1543	24.4954	27.9253
256.65	5.01468	11.7291	19.1545	24.4955	27.9253
256.8	5.01482	11.7294	19.1547	24.4956	27.9253
256.95	5.01497	11.7296	19.155	24.4957	27.9253
257.1	5.01511	11.7299	19.1552	24.4958	27.9253
257.25	5.01526	11.7301	19.1554	24.4958	27.9253
257.4	5.0154	11.7304	19.1556	24.4959	27.9253
257.55	5.01554	11.7306	19.1558	24.496	27.9253
257.7	5.01568	11.7309	19.156	24.4961	27.9253
257.85	5.01582	11.7311	19.1562	24.4961	27.9253
258	5.01596	11.7313	19.1564	24.4962	27.9254
258.15	5.0161	11.7316	19.1566	24.4963	27.9254
258.3	5.01624	11.7318	19.1568	24.4964	27.9254
258.45	5.01638	11.732	19.157	24.4964	27.9254
258.6	5.01651	11.7323	19.1572	24.4965	27.9254
258.75	5.01665	11.7325	19.1574	24.4966	27.9254
258.9	5.01678	11.7327	19.1576	24.4966	27.9254
259.05	5.01692	11.733	19.1578	24.4967	27.9254
259.2	5.01705	11.7332	19.158	24.4968	27.9254
259.35	5.01719	11.7334	19.1582	24.4969	27.9254
259.5	5.01732	11.7336	19.1584	24.4969	27.9254
259.65	5.01745	11.7339	19.1586	24.497	27.9254
259.8	5.01758	11.7341	19.1587	24.4971	27.9254
259.95	5.01771	11.7343	19.1589	24.4971	27.9254
260.1	5.01784	11.7345	19.1591	24.4972	27.9254
260.25	5.01797	11.7347	19.1593	24.4973	27.9254
260.4	5.0181	11.735	19.1595	24.4973	27.9254
260.55	5.01822	11.7352	19.1597	24.4974	27.9254
260.7	5.01835	11.7354	19.1598	24.4975	27.9254
260.85	5.01847	11.7356	19.16	24.4975	27.9254
261	5.0186	11.7358	19.1602	24.4976	27.9254
261.15	5.01872	11.736	19.1604	24.4976	27.9255
261.3	5.01885	11.7362	19.1606	24.4977	27.9255
261.45	5.01897	11.7364	19.1607	24.4978	27.9255
261.6	5.01909	11.7366	19.1609	24.4978	27.9255
261.75	5.01922	11.7369	19.1611	24.4979	27.9255
261.9	5.01934	11.7371	19.1613	24.498	27.9255
262.05	5.01946	11.7373	19.1614	24.498	27.9255
262.2	5.01958	11.7375	19.1616	24.4981	27.9255
262.35	5.0197	11.7377	19.1618	24.4981	27.9255
262.5	5.01981	11.7379	19.1619	24.4982	27.9255
262.65	5.01993	11.7381	19.1621	24.4982	27.9255
262.8	5.02005	11.7383	19.1623	24.4983	27.9255
262.95	5.02016	11.7385	19.1624	24.4984	27.9255
263.1	5.02028	11.7387	19.1626	24.4984	27.9255
263.25	5.0204	11.7388	19.1627	24.4985	27.9255
263.4	5.02051	11.739	19.1629	24.4985	27.9255
263.55	5.02062	11.7392	19.1631	24.4986	27.9255
263.7	5.02074	11.7394	19.1632	24.4986	27.9255
263.85	5.02085	11.7396	19.1634	24.4987	27.9255
264	5.02096	11.7398	19.1635	24.4987	27.9255
264.15	5.02107	11.74	19.1637	24.4988	27.9255
264.3	5.02118	11.7402	19.1638	24.4988	27.9255
264.45	5.02129	11.7404	19.164	24.4989	27.9255
264.6	5.0214	11.7405	19.1641	24.499	27.9255
264.75	5.02151	11.7407	19.1643	24.499	27.9255
264.9	5.02162	11.7409	19.1644	24.4991	27.9255
265.05	5.02173	11.7411	19.1646	24.4991	27.9255
265.2	5.02184	11.7413	19.1647	24.4992	27.9256
265.35	5.02194	11.7415	19.1649	24.4992	27.9256
265.5	5.02205	11.7416	19.165	24.4993	27.9256
265.65	5.02215	11.7418	19.1652	24.4993	27.9256
265.8	5.02226	11.742	19.1653	24.4994	27.9256
265.95	5.02236	11.7422	19.1655	24.4994	27.9256
266.1	5.02247	11.7423	19.1656	24.4994	27.9256
266.25	5.02257	11.7425	19.1658	24.4995	27.9256
266.4	5.02267	11.7427	19.1659	24.4995	27.9256
266.55	5.02278	11.7428	19.166	24.4996	27.9256
266.7	5.02288	11.743	19.1662	24.4996	27.9256
266.85	5.02298	11.7432	19.1663	24.4997	27.9256
267	5.02308	11.7433	19.1664	24.4997	27.9256
267.15	5.02318	11.7435	19.1666	24.4998	27.9256
267.3	5.02328	11.7437	19.1667	24.4998	27.9256
267.45	5.02338	11.7438	19.1668	24.4999	27.9256
267.6	5.02347	11.744	19.167	24.4999	27.9256
267.75	5.02357	11.7442	19.1671	24.5	27.9256
267.9	5.02367	11.7443	19.1672	24.5	27.9256
268.05	5.02376	11.7445	19.1674	24.5	27.9256
268.2	5.02386	11.7447	19.1675	24.5001	27.9256
268.35	5.02396	11.7448	19.1676	24.5001	27.9256
268.5	5.02405	11.745	19.1678	24.5002	27.9256
268.65	5.02415	11.7451	19.1679	24.5002	27.9256
268.8	5.02424	11.7453	19.168	24.5002	27.9256
268.95	5.02433	11.7454	19.1681	24.5003	27.9256
269.1	5.02443	11.7456	19.1683	24.5003	27.9256
269.25	5.02452	11.7457	19.1684	24.5004	27.9256
269.4	5.02461	11.7459	19.1685	24.5004	27.9256
269.55	5.0247	11.7461	19.1686	24.5004	27.9256
269.7	5.02479	11.7462	19.1687	24.5005	27.9256
269.85	5.02488	11.7463	19.1689	24.5005	27.9256
270	5.02497	11.7465	19.169	24.5006	27.9256
270.15	5.02506	11.7466	19.1691	24.5006	27.9256
270.3	5.02515	11.7468	19.1692	24.5006	27.9256
270.45	5.02524	11.7469	19.1693	24.5007	27.9256
270.6	5.02533	11.7471	19.1695	24.5007	27.9256
270.75	5.02541	11.7472	19.1696	24.5008	27.9256
270.9	5.0255	11.7474	19.1697	24.5008	27.9256
271.05	5.02559	11.7475	19.1698	24.5008	27.9256
271.2	5.02567	11.7477	19.1699	24.5009	27.9257
271.35	5.02576	11.7478	19.17	24.5009	27.9257
271.5	5.02584	11.7479	19.1701	24.5009	27.9257
271.65	5.02593	11.7481	19.1702	24.501	27.9257
271.8	5.02601	11.7482	19.1704	24.501	27.9257
271.95	5.0261	11.7484	19.1705	24.501	27.9257
272.1	5.02618	11.7485	19.1706	24.5011	27.9257
272.25	5.02626	11.7486	19.1707	24.5011	27.9257
272.4	5.02635	11.7488	19.1708	24.5011	27.9257
272.55	5.02643	11.7489	19.1709	24.5012	27.9257
272.7	5.02651	11.749	19.171	24.5012	27.9257
272.85	5.02659	11.7492	19.1711	24.5012	27.9257
273	5.02667	11.7493	19.1712	24.5013	27.9257
273.15	5.02675	11.7494	19.1713	24.5013	27.9257
273.3	5.02683	11.7496	19.1714	24.5013	27.9257
273.45	5.02691	11.7497	19.1715	24.5014	27.9257
273.6	5.02699	11.7498	19.1716	24.5014	27.9257
273.75	5.02707	11.7499	19.1717	24.5014	27.9257
273.9	5.02714	11.7501	19.1718	24.5015	27.9257
274.05	5.02722	11.7502	19.1719	24.5015	27.9257
274.2	5.0273	11.7503	19.172	24.5015	27.9257
274.35	5.02737	11.7505	19.1721	24.5016	27.9257
274.5	5.02745	11.7506	19.1722	24.5016	27.9257
274.65	5.02753	11.7507	19.1723	24.5016	27.9257
274.8	5.0276	11.7508	19.1724	24.5016	27.9257
274.95	5.02768	11.7509	19.1725	24.5017	27.9257
275.1	5.02775	11.7511	19.1726	24.5017	27.9257
275.25	5.02783	11.7512	19.1727	24.5017	27.9257
275.4	5.0279	11.7513	19.1728	24.5018	27.9257
275.55	5.02797	11.7514	19.1729	24.5018	27.9257
275.7	5.02805	11.7515	19.173	24.5018	27.9257
275.85	5.02812	11.7517	19.1731	24.5018	27.9257
276	5.02819	11.7518	19.1732	24.5019	27.9257
276.15	5.02826	11.7519	19.1733	24.5019	27.9257
276.3	5.02833	11.752	19.1733	24.5019	27.9257
276.45	5.0284	11.7521	19.1734	24.502	27.9257
276.6	5.02847	11.7522	19.1735	24.502	27.9257
276.75	5.02854	11.7524	19.1736	24.502	27.9257
276.9	5.02861	11.7525	19.1737	24.502	27.9257
277.05	5.02868	11.7526	19.1738	24.5021	27.9257
277.2	5.02875	11.7527	19.1739	24.5021	27.9257
277.35	5.02882	11.7528	19.174	24.5021	27.9257
277.5	5.02889	11.7529	19.174	24.5021	27.9257
277.65	5.02896	11.753	19.1741	24.5022	27.9257
277.8	5.02902	11.7531	19.1742	24.5022	27.9257
277.95	5.02909	11.7532	19.1743	24.5022	27.9257
278.1	5.02916	11.7534	19.1744	24.5022	27.9257
278.25	5.02923	11.7535	19.1745	24.5023	27.9257
278.4	5.02929	11.7536	19.1745	24.5023	27.9257
278.55	5.02936	11.7537	19.1746	24.5023	27.9257
278.7	5.02942	11.7538	19.1747	24.5023	27.9257
278.85	5.02949	11.7539	19.1748	24.5024	27.9257
279	5.02955	11.754	19.1749	24.5024	27.9257
279.15	5.02962	11.7541	19.1749	24.5024	27.9257
279.3	5.02968	11.7542	19.175	24.5024	27.9257
279.45	5.02974	11.7543	19.1751	24.5025	27.9257
279.6	5.02981	11.7544	19.1752	24.5025	27.9257
279.75	5.02987	11.7545	19.1753	24.5025	27.9257
279.9	5.02993	11.7546	19.1753	24.5025	27.9257
280.05	5.02999	11.7547	19.1754	24.5026	27.9257
280.2	5.03006	11.7548	19.1755	24.5026	27.9257
280.35	5.03012	11.7549	19.1756	24.5026	27.9257
280.5	5.03018	11.755	19.1756	24.5026	27.9257
280.65	5.03024	11.7551	19.1757	24.5026	27.9257
280.8	5.0303	11.7552	19.1758	24.5027	27.9257
280.95	5.03036	11.7553	19.1759	24.5027	27.9257
281.1	5.03042	11.7554	19.1759	24.5027	27.9257
281.25	5.03048	11.7555	19.176	24.5027	27.9257
281.4	5.03054	11.7556	19.1761	24.5027	27.9257
281.55	5.0306	11.7557	19.1761	24.5028	27.9257
281.7	5.03065	11.7558	19.1762	24.5028	27.9257
281.85	5.03071	11.7559	19.1763	24.5028	27.9257
282	5.03077	11.756	19.1764	24.5028	27.9257
282.15	5.03083	11.7561	19.1764	24.5028	27.9257
282.3	5.03089	11.7561	19.1765	24.5029	27.9257
282.45	5.03094	11.7562	19.1766	24.5029	27.9258
282.6	5.031	11.7563	19.1766	24.5029	27.9258
282.75	5.03106	11.7564	19.1767	24.5029	27.9258
282.9	5.03111	11.7565	19.1768	24.5029	27.9258
283.05	5.03117	11.7566	19.1768	24.503	27.9258
283.2	5.03122	11.7567	19.1769	24.503	27.9258
283.35	5.03128	11.7568	19.177	24.503	27.9258
283.5	5.03133	11.7569	19.177	24.503	27.9258
283.65	5.03139	11.7569	19.1771	24.503	27.9258
283.8	5.03144	11.757	19.1772	24.503	27.9258
283.95	5.03149	11.7571	19.1772	24.5031	27.9258
284.1	5.03155	11.7572	19.1773	24.5031	27.9258
284.25	5.0316	11.7573	19.1774	24.5031	27.9258
284.4	5.03165	11.7574	19.1774	24.5031	27.9258
284.55	5.03171	11.7575	19.1775	24.5031	27.9258
284.7	5.03176	11.7575	19.1775	24.5032	27.9258
284.85	5.03181	11.7576	19.1776	24.5032	27.9258
285	5.03186	11.7577	19.1777	24.5032	27.9258
285.15	5.03191	11.7578	19.1777	24.5032	27.9258
285.3	5.03197	11.7579	19.1778	24.5032	27.9258
285.45	5.03202	11.7579	19.1778	24.5032	27.9258
285.6	5.03207	11.758	19.1779	24.5033	27.9258
285.75	5.03212	11.7581	19.178	24.5033	27.9258
285.9	5.03217	11.7582	19.178	24.5033	27.9258
286.05	5.03222	11.7583	19.1781	24.5033	27.9258
286.2	5.03227	11.7583	19.1781	24.5033	27.9258
286.35	5.03232	11.7584	19.1782	24.5033	27.9258
286.5	5.03237	11.7585	19.1783	24.5034	27.9258
286.65	5.03241	11.7586	19.1783	24.5034	27.9258
286.8	5.03246	11.7586	19.1784	24.5034	27.9258
286.95	5.03251	11.7587	19.1784	24.5034	27.9258
287.1	5.03256	11.7588	19.1785	24.5034	27.9258
287.25	5.03261	11.7589	19.1785	24.5034	27.9258
287.4	5.03265	11.759	19.1786	24.5034	27.9258
287.55	5.0327	11.759	19.1786	24.5035	27.9258
287.7	5.03275	11.7591	19.1787	24.5035	27.9258
287.85	5.03279	11.7592	19.1788	24.5035	27.9258
288	5.03284	11.7592	19.1788	24.5035	27.9258
288.15	5.03289	11.7593	19.1789	24.5035	27.9258
288.3	5.03293	11.7594	19.1789	24.5035	27.9258
288.45	5.03298	11.7595	19.179	24.5035	27.9258
288.6	5.03302	11.7595	19.179	24.5036	27.9258
288.75	5.03307	11.7596	19.1791	24.5036	27.9258
288.9	5.03311	11.7597	19.1791	24.5036	27.9258
289.05	5.03316	11.7598	19.1792	24.5036	27.9258
289.2	5.0332	11.7598	19.1792	24.5036	27.9258
289.35	5.03325	11.7599	19.1793	24.5036	27.9258
289.5	5.03329	11.76	19.1793	24.5036	27.9258
289.65	5.03333	11.76	19.1794	24.5036	27.9258
289.8	5.03338	11.7601	19.1794	24.5037	27.9258
289.95	5.03342	11.7602	19.1795	24.5037	27.9258
290.1	5.03346	11.7602	19.1795	24.5037	27.9258
290.25	5.03351	11.7603	19.1796	24.5037	27.9258
290.4	5.03355	11.7604	19.1796	24.5037	27.9258
290.55	5.03359	11.7604	19.1797	24.5037	27.9258
290.7	5.03363	11.7605	19.1797	24.5037	27.9258
290.85	5.03368	11.7606	19.1798	24.5038	27.9258
291	5.03372	11.7606	19.1798	24.5038	27.9258
291.15	5.03376	11.7607	19.1798	24.5038	27.9258
291.3	5.0338	11.7608	19.1799	24.5038	27.9258
291.45	5.03384	11.7608	19.1799	24.5038	27.9258
291.6	5.03388	11.7609	19.18	24.5038	27.9258
291.75	5.03392	11.7609	19.18	24.5038	27.9258
291.9	5.03396	11.761	19.1801	24.5038	27.9258
292.05	5.034	11.7611	19.1801	24.5038	27.9258
292.2	5.03404	11.7611	19.1802	24.5039	27.9258
292.35	5.03408	11.7612	19.1802	24.5039	27.9258
292.5	5.03412	11.7613	19.1803	24.5039	27.9258
292.65	5.03416	11.7613	19.1803	24.5039	27.9258
292.8	5.0342	11.7614	19.1803	24.5039	27.9258
292.95	5.03424	11.7614	19.1804	24.5039	27.9258
293.1	5.03428	11.7615	19.1804	24.5039	27.7832
293.25	5.03431	11.7616	19.0824	24.5039	27.6413
293.4	5.03435	11.7616	18.985	24.5039	27.5001
293.55	5.03439	11.7616	18.888	24.504	27.3597
293.7	5.03443	11.7015	18.7916	24.504	27.22
293.85	5.03443	11.6418	18.6956	24.504	27.0809
294	5.00872	11.5823	18.6001	24.504	26.9427
294.15	4.98314	11.5232	18.5051	24.504	26.8051
294.3	4.95769	11.4643	18.4106	24.3789	26.6682
294.45	4.93237	11.4058	18.3166	24.2544	26.532
294.6	4.90718	11.3475	18.2231	24.1305	26.3965
294.75	4.88212	11.2896	18.13	24.0073	26.2617
294.9	4.85719	11.2319	18.0374	23.8846	26.1276
295.05	4.83239	11.1746	17.9453	23.7627	25.9941
295.2	4.80771	11.1175	17.8537	23.6413	25.8614
295.35	4.78315	11.0607	17.7625	23.5206	25.7293
295.5	4.75873	11.0043	17.6718	23.4005	25.5979
295.65	4.73442	10.9481	17.5815	23.281	25.4672
295.8	4.71025	10.8921	17.4917	23.1621	25.3371
295.95	4.68619	10.8365	17.4024	23.0438	25.2077
296.1	4.66226	10.7812	17.3135	22.9261	25.079
296.25	4.63845	10.7261	17.2251	22.809	24.9509
296.4	4.61476	10.6713	17.1371	22.6925	24.8235
296.55	4.5912	10.6168	17.0496	22.5767	24.6967
296.7	4.56775	10.5626	16.9626	22.4614	24.5706
296.85	4.54442	10.5087	16.8759	22.3466	24.4451
297	4.52121	10.455	16.7897	22.2325	24.3203
297.15	4.49812	10.4016	16.704	22.119	24.1961
297.3	4.47515	10.3485	16.6187	22.006	24.0725
297.45	4.4523	10.2957	16.5338	21.8936	23.9496
297.6	4.42956	10.2431	16.4494	21.7818	23.8273
297.75	4.40694	10.1908	16.3654	21.6706	23.7056
297.9	4.38443	10.1387	16.2818	21.5599	23.5845
298.05	4.36204	10.0869	16.1987	21.4498	23.4641
298.2	4.33976	10.0354	16.1159	21.3403	23.3442
298.35	4.3176	9.98418	16.0336	21.2313	23.225
298.5	4.29555	9.93319	15.9517	21.1229	23.1064
298.65	4.27361	9.88246	15.8703	21.015	22.9884
298.8	4.25179	9.83199	15.7892	20.9077	22.871
298.95	4.23008	9.78178	15.7086	20.8009	22.7542
299.1	4.20847	9.73183	15.6284	20.6947	22.638
299.25	4.18698	9.68212	15.5486	20.589	22.5224
299.4	4.1656	9.63268	15.4692	20.4838	22.4074
299.55	4.14433	9.58349	15.3902	20.3792	22.293
299.7	4.12316	9.53454	15.3116	20.2752	22.1791
299.85	4.1021	9.48585	15.2334	20.1716	22.0658
300	4.08116	9.43741	15.1556	20.0686	21.9532
300.15	4.06031	9.38921	15.0782	19.9661	21.841
300.3	4.03958	9.34127	15.0012	19.8641	21.7295
300.45	4.01895	9.29356	14.9246	19.7627	21.6185
300.6	3.99842	9.24609	14.8483	19.6618	21.5081
300.75	3.978	9.19888	14.7725	19.5614	21.3983
300.9	3.95769	9.1519	14.6971	19.4615	21.289
301.05	3.93748	9.10517	14.622	19.3621	21.1803
301.2	3.91737	9.05867	14.5473	19.2632	21.0721
301.35	3.89736	9.0124	14.473	19.1648	20.9645
301.5	3.87746	8.96637	14.3991	19.0669	20.8574
301.65	3.85766	8.92058	14.3256	18.9696	20.7509
301.8	3.83796	8.87503	14.2524	18.8727	20.645
301.95	3.81836	8.82971	14.1797	18.7763	20.5395
302.1	3.79886	8.78461	14.1072	18.6804	20.4346
302.25	3.77946	8.73975	14.0352	18.585	20.3303
302.4	3.76015	8.69512	13.9635	18.4901	20.2264
302.55	3.74095	8.65072	13.8922	18.3957	20.1232
302.7	3.72185	8.60653	13.8213	18.3017	20.0204
302.85	3.70284	8.56258	13.7507	18.2083	19.9181
303	3.68393	8.51885	13.6805	18.1153	19.8164
303.15	3.66512	8.47534	13.6106	18.0228	19.7152
303.3	3.6464	8.43207	13.5411	17.9307	19.6145
303.45	3.62778	8.389	13.4719	17.8392	19.5144
303.6	3.60925	8.34616	13.4031	17.7481	19.4147
303.75	3.59082	8.30354	13.3347	17.6574	19.3156
303.9	3.57248	8.26113	13.2666	17.5672	19.2169
304.05	3.55424	8.21894	13.1988	17.4775	19.1188
304.2	3.53608	8.17697	13.1314	17.3883	19.0211
304.35	3.51802	8.13521	13.0644	17.2995	18.924
304.5	3.50006	8.09366	12.9976	17.2111	18.8274
304.65	3.48218	8.05233	12.9313	17.1232	18.7312
304.8	3.4644	8.01121	12.8652	17.0358	18.6355
304.95	3.44671	7.9703	12.7995	16.9488	18.5404
305.1	3.42911	7.92959	12.7342	16.8622	18.4457
305.25	3.4116	7.8891	12.6691	16.7761	18.3515
305.4	3.39417	7.84881	12.6044	16.6904	18.2578
305.55	3.37684	7.80873	12.5401	16.6052	18.1645
305.7	3.35959	7.76884	12.476	16.5204	18.0718
305.85	3.34244	7.72917	12.4123	16.436	17.9795
306	3.32537	7.6897	12.3489	16.3521	17.8877
306.15	3.30838	7.65043	12.2858	16.2686	17.7963
306.3	3.29149	7.61136	12.2231	16.1855	17.7054
306.45	3.27468	7.57249	12.1607	16.1028	17.615
306.6	3.25795	7.53381	12.0986	16.0206	17.525
306.75	3.24132	7.49534	12.0368	15.9388	17.4355
306.9	3.22476	7.45706	11.9753	15.8574	17.3465
307.05	3.2083	7.41898	11.9142	15.7764	17.2579
307.2	3.19191	7.38109	11.8533	15.6958	17.1698
307.35	3.17561	7.3434	11.7928	15.6157	17.0821
307.5	3.15939	7.3059	11.7326	15.5359	16.9949
307.65	3.14326	7.26858	11.6726	15.4566	16.9081
307.8	3.12721	7.23147	11.613	15.3777	16.8217
307.95	3.11124	7.19453	11.5537	15.2991	16.7358
308.1	3.09535	7.15779	11.4947	15.221	16.6503
308.25	3.07954	7.12124	11.436	15.1433	16.5653
308.4	3.06381	7.08487	11.3776	15.0659	16.4807
308.55	3.04817	7.04869	11.3195	14.989	16.3965
308.7	3.0326	7.01269	11.2617	14.9124	16.3128
308.85	3.01711	6.97688	11.2042	14.8363	16.2295
309	3.0017	6.94125	11.147	14.7605	16.1466
309.15	2.98637	6.9058	11.09	14.6851	16.0642
309.3	2.97112	6.87053	11.0334	14.6101	15.9821
309.45	2.95595	6.83544	10.9771	14.5355	15.9005
309.6	2.94085	6.80053	10.921	14.4613	15.8193
309.75	2.92584	6.76581	10.8652	14.3874	15.7385
309.9	2.91089	6.73125	10.8097	14.314	15.6581
310.05	2.89603	6.69688	10.7546	14.2409	15.5782
310.2	2.88124	6.66268	10.6996	14.1681	15.4986
310.35	2.86652	6.62865	10.645	14.0958	15.4195
310.5	2.85188	6.5948	10.5906	14.0238	15.3407
310.65	2.83732	6.56112	10.5365	13.9522	15.2624
310.8	2.82283	6.52762	10.4827	13.8809	15.1844
310.95	2.80841	6.49428	10.4292	13.81	15.1069
311.1	2.79407	6.46111	10.3759	13.7395	15.0297
311.25	2.7798	6.42812	10.3229	13.6694	14.953
311.4	2.76561	6.39529	10.2702	13.5995	14.8766
311.55	2.75148	6.36263	10.2178	13.5301	14.8006
311.7	2.73743	6.33013	10.1656	13.461	14.7251
311.85	2.72345	6.29781	10.1137	13.3922	14.6498
312	2.70954	6.26565	10.062	13.3239	14.575
312.15	2.69571	6.23365	10.0106	13.2558	14.5006
312.3	2.68194	6.20181	9.95952	13.1881	14.4266
312.45	2.66824	6.17014	9.90865	13.1208	14.3529
312.6	2.65462	6.13863	9.85805	13.0538	14.2796
312.75	2.64106	6.10728	9.8077	12.9871	14.2067
312.9	2.62757	6.07609	9.75762	12.9208	14.1341
313.05	2.61415	6.04506	9.70779	12.8548	14.0619
313.2	2.6008	6.01419	9.65822	12.7891	13.9901
313.35	2.58752	5.98347	9.60888	12.7238	13.9187
313.5	2.57431	5.95292	9.55982	12.6588	13.8476
313.65	2.56116	5.92252	9.51099	12.5942	13.7769
313.8	2.54808	5.89227	9.46243	12.5299	13.7065
313.95	2.53507	5.86218	9.4141	12.4659	13.6365
314.1	2.52212	5.83224	9.36602	12.4022	13.5669
314.25	2.50924	5.80246	9.31818	12.3389	13.4976
314.4	2.49643	5.77282	9.2706	12.2759	13.4287
314.55	2.48368	5.74334	9.22326	12.2132	13.3601
314.7	2.47099	5.71401	9.17616	12.1508	13.2918
314.85	2.45837	5.68483	9.12929	12.0888	13.224
315	2.44582	5.6558	9.08267	12.027	13.1564
315.15	2.43333	5.62692	9.03628	11.9656	13.0892
315.3	2.4209	5.59818	8.99015	11.9045	13.0224
315.45	2.40854	5.56959	8.94423	11.8437	12.9559
315.6	2.39624	5.54115	8.89855	11.7832	12.8897
315.75	2.384	5.51285	8.85311	11.723	12.8239
315.9	2.37183	5.48469	8.80789	11.6632	12.7584
316.05	2.35971	5.45669	8.76292	11.6036	12.6933
316.2	2.34766	5.42882	8.71816	11.5443	12.6284
316.35	2.33567	5.40109	8.67364	11.4854	12.5639
316.5	2.32375	5.37351	8.62934	11.4267	12.4998
316.65	2.31188	5.34607	8.58527	11.3684	12.4359
316.8	2.30007	5.31877	8.54144	11.3103	12.3724
316.95	2.28832	5.2916	8.49782	11.2526	12.3092
317.1	2.27664	5.26458	8.45442	11.1951	12.2464
317.25	2.26501	5.2377	8.41123	11.1379	12.1838
317.4	2.25344	5.21095	8.36828	11.081	12.1216
317.55	2.24194	5.18434	8.32555	11.0245	12.0597
317.7	2.23049	5.15786	8.28303	10.9682	11.9981
317.85	2.2191	5.13152	8.24072	10.9121	11.9368
318	2.20776	5.10531	8.19864	10.8564	11.8759
318.15	2.19649	5.07924	8.15677	10.801	11.8152
318.3	2.18527	5.0533	8.11512	10.7458	11.7549
318.45	2.17411	5.02749	8.07368	10.6909	11.6949
318.6	2.16301	5.00182	8.03244	10.6363	11.6351
318.75	2.15196	4.97628	7.99142	10.582	11.5757
318.9	2.14097	4.95086	7.9506	10.528	11.5166
319.05	2.13004	4.92558	7.91001	10.4742	11.4578
319.2	2.11916	4.90042	7.86962	10.4207	11.3993
319.35	2.10834	4.8754	7.82942	10.3675	11.3411
319.5	2.09757	4.8505	7.78943	10.3146	11.2832
319.65	2.08686	4.82573	7.74965	10.2619	11.2255
319.8	2.0762	4.80108	7.71008	10.2095	11.1682
319.95	2.0656	4.77656	7.67071	10.1573	11.1112
320.1	2.05505	4.75217	7.63153	10.1055	11.0544
320.25	2.04456	4.7279	7.59256	10.0539	10.998
320.4	2.03411	4.70376	7.55378	10.0025	10.9418
320.55	2.02373	4.67974	7.51521	9.95143	10.8859
320.7	2.01339	4.65584	7.47683	9.90061	10.8303
320.85	2.00311	4.63206	7.43864	9.85004	10.775
321	1.99288	4.6084	7.40065	9.79974	10.72
321.15	1.9827	4.58487	7.36286	9.74969	10.6653
321.3	1.97258	4.56146	7.32526	9.69991	10.6108
321.45	1.9625	4.53816	7.28785	9.65037	10.5566
321.6	1.95248	4.51498	7.25063	9.60108	10.5027
321.75	1.94251	4.49193	7.2136	9.55205	10.4491
321.9	1.93259	4.46898	7.17676	9.50327	10.3957
322.05	1.92272	4.44616	7.14012	9.45474	10.3426
322.2	1.9129	4.42346	7.10365	9.40645	10.2898
322.35	1.90313	4.40087	7.06737	9.35841	10.2372
322.5	1.89341	4.37839	7.03128	9.31062	10.185
322.65	1.88374	4.35603	6.99537	9.26307	10.1329
322.8	1.87412	4.33379	6.95965	9.21577	10.0812
322.95	1.86455	4.31165	6.92411	9.1687	10.0297
323.1	1.85503	4.28963	6.88874	9.12188	9.97847
323.25	1.84556	4.26773	6.85356	9.0753	9.92752
323.4	1.83613	4.24593	6.81856	9.02895	9.87682
323.55	1.82675	4.22425	6.78374	8.98284	9.82638
323.7	1.81742	4.20268	6.7491	8.93696	9.7762
323.85	1.80814	4.18121	6.71463	8.89132	9.72627
324	1.79891	4.15986	6.68034	8.84592	9.6766
324.15	1.78972	4.13862	6.64622	8.80074	9.62719
324.3	1.78058	4.11748	6.61228	8.7558	9.57802
324.45	1.77149	4.09645	6.57851	8.71108	9.5291
324.6	1.76244	4.07553	6.54492	8.66659	9.48043
324.75	1.75344	4.05472	6.51149	8.62233	9.43203
324.9	1.74449	4.03401	6.47823	8.5783	9.38386
325.05	1.73558	4.01341	6.44516	8.5345	9.33593
325.2	1.72671	3.99291	6.41224	8.49091	9.28825
325.35	1.7179	3.97252	6.37949	8.44754	9.24081
325.5	1.70912	3.95224	6.34691	8.40441	9.19363
325.65	1.70039	3.93205	6.3145	8.36148	9.14668
325.8	1.69171	3.91197	6.28226	8.31878	9.09997
325.95	1.68307	3.89199	6.25017	8.2763	9.05349
326.1	1.67448	3.87212	6.21825	8.23403	9.00725
326.25	1.66592	3.85234	6.18649	8.19198	8.96126
326.4	1.65742	3.83267	6.1549	8.15015	8.9155
326.55	1.64895	3.8131	6.12347	8.10853	8.86996
326.7	1.64053	3.79362	6.0922	8.06712	8.82466
326.85	1.63215	3.77425	6.06108	8.02592	8.77959
327	1.62382	3.75498	6.03013	7.98493	8.73477
327.15	1.61553	3.7358	5.99933	7.94415	8.69016
327.3	1.60728	3.71672	5.9687	7.90358	8.64578
327.45	1.59907	3.69774	5.93822	7.86322	8.60162
327.6	1.5909	3.67885	5.90789	7.82306	8.55769
327.75	1.58278	3.66007	5.87772	7.78311	8.514
327.9	1.57469	3.64138	5.8477	7.74336	8.47051
328.05	1.56665	3.62278	5.81784	7.70382	8.42725
328.2	1.55865	3.60428	5.78813	7.66447	8.38421
328.35	1.55069	3.58587	5.75857	7.62533	8.34139
328.5	1.54277	3.56756	5.72916	7.58639	8.2988
328.65	1.53489	3.54934	5.6999	7.54765	8.25642
328.8	1.52705	3.53121	5.67079	7.5091	8.21425
328.95	1.51926	3.51318	5.64183	7.47075	8.1723
329.1	1.5115	3.49524	5.61302	7.4326	8.13056
329.25	1.50378	3.47739	5.58435	7.39464	8.08905
329.4	1.4961	3.45963	5.55583	7.35688	8.04774
329.55	1.48846	3.44196	5.52746	7.31931	8.00663
329.7	1.48086	3.42438	5.49923	7.28193	7.96574
329.85	1.47329	3.4069	5.47115	7.24474	7.92506
330	1.46577	3.3895	5.44321	7.20775	7.8846
330.15	1.45828	3.37219	5.41541	7.17093	7.84433
330.3	1.45084	3.35497	5.38776	7.13432	7.80427
330.45	1.44343	3.33783	5.36024	7.09788	7.76441
330.6	1.43606	3.32079	5.33286	7.06162	7.72475
330.75	1.42872	3.30383	5.30563	7.02557	7.68531
330.9	1.42143	3.28695	5.27853	6.98968	7.64606
331.05	1.41417	3.27017	5.25158	6.95399	7.60701
331.2	1.40694	3.25347	5.22476	6.91848	7.56816
331.35	1.39976	3.23685	5.19808	6.88315	7.52951
331.5	1.39261	3.22032	5.17153	6.84799	7.49107
331.65	1.3855	3.20388	5.14512	6.81302	7.45281
331.8	1.37842	3.18752	5.11885	6.77823	7.41475
331.95	1.37138	3.17124	5.0927	6.74361	7.37688
332.1	1.36438	3.15504	5.06669	6.70917	7.3392
332.25	1.35741	3.13893	5.04082	6.67491	7.30173
332.4	1.35048	3.1229	5.01507	6.64082	7.26444
332.55	1.34358	3.10695	4.98947	6.60691	7.22734
332.7	1.33672	3.09108	4.96399	6.57317	7.19042
332.85	1.32989	3.0753	4.93863	6.53959	7.1537
333	1.3231	3.05959	4.91341	6.5062	7.11718
333.15	1.31635	3.04397	4.88832	6.47298	7.08083
333.3	1.30962	3.02842	4.86336	6.43992	7.04467
333.45	1.30294	3.01296	4.83852	6.40703	7.00869
333.6	1.29628	2.99757	4.81381	6.37431	6.97289
333.75	1.28966	2.98226	4.78922	6.34176	6.93729
333.9	1.28308	2.96703	4.76476	6.30937	6.90186
334.05	1.27652	2.95188	4.74044	6.27715	6.86661
334.2	1.27	2.9368	4.71623	6.24509	6.83154
334.35	1.26352	2.9218	4.69214	6.21319	6.79665
334.5	1.25707	2.90688	4.66818	6.18147	6.76195
334.65	1.25065	2.89204	4.64433	6.1499	6.72741
334.8	1.24426	2.87727	4.62062	6.1185	6.69306
334.95	1.2379	2.86258	4.59702	6.08725	6.65888
335.1	1.23158	2.84796	4.57355	6.05616	6.62487
335.25	1.22529	2.83341	4.55019	6.02523	6.59104
335.4	1.21904	2.81894	4.52695	5.99446	6.55738
335.55	1.21281	2.80455	4.50383	5.96385	6.52389
335.7	1.20662	2.79022	4.48083	5.93339	6.49057
335.85	1.20045	2.77597	4.45795	5.90309	6.45742
336	1.19432	2.7618	4.43518	5.87294	6.42445
336.15	1.18822	2.74769	4.41253	5.84295	6.39164
336.3	1.18216	2.73366	4.39	5.81311	6.359
336.45	1.17612	2.7197	4.36758	5.78342	6.32652
336.6	1.17011	2.70581	4.34527	5.75389	6.29421
336.75	1.16414	2.69199	4.32308	5.7245	6.26207
336.9	1.15819	2.67824	4.301	5.69527	6.23009
337.05	1.15228	2.66457	4.27904	5.66618	6.19827
337.2	1.14639	2.65096	4.25719	5.63725	6.16662
337.35	1.14054	2.63742	4.23545	5.60846	6.13512
337.5	1.13471	2.62395	4.21381	5.57982	6.1038
337.65	1.12892	2.61055	4.19229	5.55132	6.07262
337.8	1.12315	2.59722	4.17089	5.52297	6.04161
337.95	1.11742	2.58396	4.14959	5.49476	6.01076
338.1	1.11171	2.57076	4.12839	5.4667	5.98006
338.25	1.10603	2.55763	4.10731	5.43879	5.94952
338.4	1.10039	2.54457	4.08633	5.41101	5.91914
338.55	1.09477	2.53158	4.06547	5.38338	5.88891
338.7	1.08917	2.51865	4.04471	5.35588	5.85883
338.85	1.08361	2.50578	4.02405	5.32853	5.82891
339	1.07808	2.49299	4.0035	5.30132	5.79915
339.15	1.07257	2.48026	3.98305	5.27424	5.76953
339.3	1.0671	2.46759	3.96271	5.24731	5.74007
339.45	1.06165	2.45499	3.94248	5.22051	5.71075
339.6	1.05622	2.44245	3.92234	5.19385	5.68159
339.75	1.05083	2.42998	3.90231	5.16733	5.65258
339.9	1.04546	2.41757	3.88238	5.14094	5.62371
340.05	1.04012	2.40522	3.86256	5.11469	5.59499
340.2	1.03481	2.39294	3.84283	5.08856	5.56641
340.35	1.02953	2.38072	3.8232	5.06258	5.53798
340.5	1.02427	2.36856	3.80368	5.03672	5.5097
340.65	1.01904	2.35646	3.78425	5.011	5.48157
340.8	1.01384	2.34443	3.76493	4.98541	5.45357
340.95	1.00866	2.33246	3.7457	4.95995	5.42572
341.1	1.00351	2.32054	3.72657	4.93462	5.39801
341.25	0.998382	2.30869	3.70754	4.90942	5.37045
341.4	0.993283	2.2969	3.6886	4.88435	5.34302
341.55	0.988211	2.28517	3.66977	4.8594	5.31573
341.7	0.983163	2.2735	3.65103	4.83459	5.28859
341.85	0.978143	2.26189	3.63238	4.8099	5.26157
342	0.973147	2.25034	3.61383	4.78533	5.23471
342.15	0.968177	2.23885	3.59537	4.76089	5.20798
342.3	0.963233	2.22742	3.57702	4.73658	5.18138
342.45	0.958314	2.21604	3.55875	4.71239	5.15491
342.6	0.95342	2.20472	3.54057	4.68832	5.12859
342.75	0.948551	2.19346	3.52249	4.66438	5.1024
342.9	0.943707	2.18226	3.5045	4.64056	5.07634
343.05	0.938888	2.17112	3.48661	4.61687	5.05042
343.2	0.934093	2.16003	3.4688	4.59329	5.02462
343.35	0.929322	2.149	3.45109	4.56983	4.99896
343.5	0.924577	2.13802	3.43346	4.54649	4.97344
343.65	0.919855	2.1271	3.41592	4.52327	4.94804
343.8	0.915157	2.11624	3.39848	4.50017	4.92277
343.95	0.910483	2.10543	3.38113	4.47719	4.89762
344.1	0.905833	2.09468	3.36386	4.45432	4.87261
344.25	0.901208	2.08399	3.34668	4.43158	4.84773
344.4	0.896605	2.07334	3.32959	4.40895	4.82298
344.55	0.892027	2.06275	3.31259	4.38643	4.79834
344.7	0.887471	2.05222	3.29567	4.36403	4.77384
344.85	0.882938	2.04174	3.27884	4.34174	4.74946
345	0.878429	2.03131	3.26209	4.31957	4.72521
345.15	0.873943	2.02094	3.24543	4.29751	4.70107
345.3	0.869481	2.01062	3.22886	4.27556	4.67707
345.45	0.86504	2.00035	3.21237	4.25373	4.65318
345.6	0.860622	1.99013	3.19596	4.232	4.62941
345.75	0.856227	1.97997	3.17964	4.21039	4.60578
345.9	0.851854	1.96986	3.1634	4.18889	4.58225
346.05	0.847505	1.9598	3.14725	4.1675	4.55885
346.2	0.843176	1.94979	3.13118	4.14621	4.53557
346.35	0.838869	1.93983	3.11519	4.12504	4.5124
346.5	0.834586	1.92993	3.09928	4.10397	4.48937
346.65	0.830323	1.92007	3.08345	4.08301	4.46644
346.8	0.826083	1.91027	3.0677	4.06216	4.44363
346.95	0.821865	1.90051	3.05204	4.04142	4.42093
347.1	0.817667	1.8908	3.03645	4.02078	4.39835
347.25	0.813492	1.88115	3.02094	4.00025	4.3759
347.4	0.809337	1.87154	3.00551	3.97982	4.35355
347.55	0.805204	1.86198	2.99017	3.95949	4.33131
347.7	0.801092	1.85247	2.9749	3.93927	4.30919
347.85	0.797001	1.84301	2.9597	3.91915	4.28718
348	0.792931	1.8336	2.94459	3.89914	4.2653
348.15	0.788881	1.82424	2.92955	3.87923	4.24351
348.3	0.784853	1.81492	2.91459	3.85942	4.22184
348.45	0.780844	1.80565	2.89971	3.83971	4.20028
348.6	0.776856	1.79643	2.8849	3.8201	4.17883
348.75	0.772889	1.78726	2.87016	3.80059	4.15749
348.9	0.768942	1.77813	2.8555	3.78118	4.13626
349.05	0.765015	1.76905	2.84092	3.76187	4.11513
349.2	0.761108	1.76001	2.82641	3.74266	4.09411
349.35	0.757221	1.75103	2.81198	3.72354	4.07321
349.5	0.753355	1.74208	2.79762	3.70453	4.05241
349.65	0.749507	1.73319	2.78333	3.68561	4.03171
349.8	0.745679	1.72434	2.76912	3.66679	4.01112
349.95	0.741871	1.71553	2.75498	3.64806	3.99064
350.1	0.738083	1.70677	2.74091	3.62943	3.97025
350.25	0.734313	1.69805	2.72691	3.6109	3.94998
350.4	0.730563	1.68938	2.71298	3.59245	3.92981
350.55	0.726833	1.68075	2.69913	3.57411	3.90974
350.7	0.723121	1.67217	2.68534	3.55586	3.88977
350.85	0.719427	1.66363	2.67163	3.53769	3.86991
351	0.715753	1.65513	2.65799	3.51963	3.85015
351.15	0.712098	1.64668	2.64441	3.50165	3.83048
351.3	0.708462	1.63827	2.63091	3.48377	3.81092
351.45	0.704843	1.6299	2.61747	3.46598	3.79146
351.6	0.701243	1.62158	2.6041	3.44828	3.77209
351.75	0.697663	1.6133	2.5908	3.43067	3.75283
351.9	0.6941	1.60506	2.57757	3.41315	3.73367
352.05	0.690555	1.59686	2.56441	3.39572	3.7146
352.2	0.687029	1.58871	2.55132	3.37838	3.69563
352.35	0.683519	1.58059	2.53829	3.36112	3.67675
352.5	0.680029	1.57252	2.52532	3.34396	3.65798
352.65	0.676556	1.56449	2.51242	3.32688	3.6393
352.8	0.673101	1.5565	2.4996	3.30989	3.62071
352.95	0.669664	1.54855	2.48683	3.29299	3.60222
353.1	0.666244	1.54065	2.47413	3.27617	3.58382
353.25	0.662841	1.53278	2.46149	3.25944	3.56553
353.4	0.659456	1.52495	2.44892	3.24279	3.54732
353.55	0.656089	1.51716	2.43642	3.22624	3.5292
353.7	0.652738	1.50941	2.42398	3.20976	3.51117
353.85	0.649404	1.50171	2.4116	3.19336	3.49324
354	0.646088	1.49404	2.39928	3.17706	3.47541
354.15	0.642788	1.48641	2.38703	3.16083	3.45766
354.3	0.639506	1.47882	2.37484	3.14469	3.44
354.45	0.63624	1.47126	2.36271	3.12863	3.42243
354.6	0.632991	1.46375	2.35064	3.11265	3.40495
354.75	0.629758	1.45627	2.33864	3.09676	3.38757
354.9	0.626542	1.44884	2.32669	3.08094	3.37026
355.05	0.623342	1.44144	2.31481	3.06521	3.35305
355.2	0.620159	1.43408	2.30299	3.04955	3.33593
355.35	0.616992	1.42675	2.29123	3.03398	3.31889
355.5	0.613841	1.41947	2.27953	3.01849	3.30194
355.65	0.610706	1.41222	2.26789	3.00307	3.28508
355.8	0.607587	1.40501	2.25631	2.98774	3.2683
355.95	0.604484	1.39783	2.24478	2.97248	3.25161
356.1	0.601397	1.39069	2.23332	2.9573	3.235
356.25	0.598326	1.38359	2.22191	2.94219	3.21849
356.4	0.59527	1.37652	2.21057	2.92717	3.20205
356.55	0.592231	1.36949	2.19928	2.91222	3.1857
356.7	0.589206	1.3625	2.18805	2.89735	3.16943
356.85	0.586197	1.35554	2.17687	2.88255	3.15324
357	0.583203	1.34862	2.16575	2.86783	3.13714
357.15	0.580225	1.34173	2.15469	2.85318	3.12112
357.3	0.577262	1.33488	2.14369	2.83861	3.10518
357.45	0.574314	1.32806	2.13274	2.82412	3.08932
357.6	0.571381	1.32128	2.12185	2.80969	3.07354
357.75	0.568463	1.31453	2.11101	2.79535	3.05785
357.9	0.56556	1.30782	2.10023	2.78107	3.04223
358.05	0.562672	1.30114	2.08951	2.76687	3.02669
358.2	0.559798	1.2945	2.07884	2.75274	3.01124
358.35	0.556939	1.28788	2.06822	2.73868	2.99586
358.5	0.554095	1.28131	2.05766	2.72469	2.98056
358.65	0.551265	1.27476	2.04715	2.71078	2.96534
358.8	0.54845	1.26825	2.0367	2.69693	2.95019
358.95	0.545649	1.26178	2.0263	2.68316	2.93513
359.1	0.542862	1.25533	2.01595	2.66946	2.92014
359.25	0.54009	1.24892	2.00565	2.65583	2.90523
359.4	0.537332	1.24255	1.99541	2.64226	2.89039
359.55	0.534588	1.2362	1.98522	2.62877	2.87563
359.7	0.531858	1.22989	1.97508	2.61534	2.86094
359.85	0.529141	1.22361	1.96499	2.60199	2.84633
360	0.526439	1.21736	1.95496	2.5887	2.8318
360.15	0.523751	1.21114	1.94497	2.57548	2.81733
360.3	0.521076	1.20495	1.93504	2.56233	2.80295
360.45	0.518415	1.1988	1.92516	2.54924	2.78863
360.6	0.515767	1.19268	1.91533	2.53622	2.77439
360.75	0.513133	1.18659	1.90555	2.52327	2.76022
360.9	0.510513	1.18053	1.89581	2.51038	2.74613
361.05	0.507906	1.1745	1.88613	2.49756	2.7321
361.2	0.505312	1.1685	1.8765	2.48481	2.71815
361.35	0.502731	1.16253	1.86692	2.47212	2.70427
361.5	0.500164	1.1566	1.85738	2.45949	2.69046
361.65	0.49761	1.15069	1.8479	2.44693	2.67672
361.8	0.495069	1.14481	1.83846	2.43444	2.66305
361.95	0.49254	1.13897	1.82907	2.422	2.64945
362.1	0.490025	1.13315	1.81973	2.40963	2.63592
362.25	0.487522	1.12736	1.81044	2.39733	2.62246
362.4	0.485032	1.12161	1.80119	2.38509	2.60906
362.55	0.482556	1.11588	1.79199	2.37291	2.59574
362.7	0.480091	1.11018	1.78284	2.36079	2.58248
362.85	0.477639	1.10451	1.77374	2.34873	2.56929
363	0.4752	1.09887	1.76468	2.33674	2.55617
363.15	0.472773	1.09326	1.75567	2.3248	2.54312
363.3	0.470359	1.08767	1.7467	2.31293	2.53013
363.45	0.467957	1.08212	1.73778	2.30112	2.51721
363.6	0.465567	1.07659	1.72891	2.28937	2.50435
363.75	0.463189	1.0711	1.72008	2.27768	2.49157
363.9	0.460824	1.06563	1.71129	2.26604	2.47884
364.05	0.458471	1.06018	1.70255	2.25447	2.46618
364.2	0.456129	1.05477	1.69386	2.24296	2.45359
364.35	0.4538	1.04938	1.68521	2.2315	2.44106
364.5	0.451482	1.04402	1.6766	2.22011	2.42859
364.65	0.449176	1.03869	1.66804	2.20877	2.41619
364.8	0.446883	1.03339	1.65952	2.19749	2.40385
364.95	0.4446	1.02811	1.65105	2.18627	2.39157
365.1	0.44233	1.02286	1.64261	2.1751	2.37936
365.25	0.440071	1.01764	1.63422	2.16399	2.36721
365.4	0.437823	1.01244	1.62588	2.15294	2.35512
365.55	0.435588	1.00727	1.61758	2.14195	2.34309
365.7	0.433363	1.00212	1.60932	2.13101	2.33112
365.85	0.43115	0.997006	1.6011	2.12012	2.31922
366	0.428948	0.991915	1.59292	2.1093	2.30738
366.15	0.426757	0.986849	1.58478	2.09853	2.29559
366.3	0.424578	0.98181	1.57669	2.08781	2.28387
366.45	0.42241	0.976796	1.56864	2.07715	2.27221
366.6	0.420252	0.971807	1.56063	2.06654	2.2606
366.75	0.418106	0.966844	1.55266	2.05599	2.24906
366.9	0.415971	0.961907	1.54473	2.04549	2.23757
367.05	0.413847	0.956994	1.53684	2.03504	2.22614
367.2	0.411733	0.952107	1.52899	2.02465	2.21477
367.35	0.409631	0.947244	1.52118	2.01431	2.20346
367.5	0.407539	0.942407	1.51341	2.00402	2.19221
367.65	0.405457	0.937594	1.50569	1.99379	2.18102
367.8	0.403387	0.932807	1.498	1.9836	2.16988
367.95	0.401327	0.928042	1.49035	1.97347	2.1588
368.1	0.399277	0.923303	1.48274	1.9634	2.14777
368.25	0.397238	0.918588	1.47516	1.95337	2.13681
368.4	0.395209	0.913897	1.46763	1.94339	2.12589
368.55	0.393191	0.909229	1.46014	1.93347	2.11503
368.7	0.391183	0.904586	1.45268	1.92359	2.10423
368.85	0.389185	0.899966	1.44526	1.91377	2.09349
369	0.387198	0.89537	1.43788	1.904	2.0828
369.15	0.38522	0.890798	1.43053	1.89427	2.07216
369.3	0.383253	0.886248	1.42323	1.8846	2.06158
369.45	0.381296	0.881722	1.41596	1.87498	2.05105
369.6	0.379349	0.877219	1.40873	1.8654	2.04057
369.75	0.377411	0.87274	1.40154	1.85587	2.03015
369.9	0.375484	0.868282	1.39438	1.8464	2.01979
370.05	0.373567	0.863848	1.38726	1.83697	2.00947
370.2	0.371659	0.859437	1.38017	1.82758	1.99921
370.35	0.369761	0.855047	1.37312	1.81825	1.989
370.5	0.367872	0.850681	1.36611	1.80897	1.97884
370.65	0.365994	0.846337	1.35913	1.79973	1.96874
370.8	0.364125	0.842015	1.3522	1.79054	1.95868
370.95	0.362265	0.837714	1.34529	1.78139	1.94868
371.1	0.360415	0.833436	1.33842	1.77229	1.93872
371.25	0.358574	0.82918	1.33158	1.76324	1.92883
371.4	0.356743	0.824945	1.32478	1.75424	1.91898
371.55	0.354921	0.820733	1.31802	1.74528	1.90917
371.7	0.353109	0.816541	1.31129	1.73637	1.89942
371.85	0.351305	0.812371	1.30459	1.7275	1.88972
372	0.349511	0.808223	1.29793	1.71868	1.88008
372.15	0.347726	0.804095	1.2913	1.7099	1.87047
372.3	0.345951	0.799989	1.28471	1.70117	1.86092
372.45	0.344184	0.795903	1.27814	1.69248	1.85142
372.6	0.342426	0.791838	1.27162	1.68384	1.84196
372.75	0.340677	0.787795	1.26512	1.67524	1.83256
372.9	0.338938	0.783771	1.25866	1.66668	1.8232
373.05	0.337207	0.779769	1.25223	1.65817	1.81389
373.2	0.335485	0.775787	1.24584	1.6497	1.80462
373.35	0.333771	0.771824	1.23948	1.64128	1.7954
373.5	0.332067	0.767883	1.23315	1.6329	1.78624
373.65	0.330371	0.763961	1.22685	1.62456	1.77712
373.8	0.328684	0.76006	1.22058	1.61626	1.76804
373.95	0.327005	0.756178	1.21435	1.60801	1.75901
374.1	0.325335	0.752316	1.20815	1.59979	1.75003
374.25	0.323674	0.748475	1.20198	1.59162	1.74109
374.4	0.322021	0.744652	1.19584	1.5835	1.7322
374.55	0.320376	0.74085	1.18973	1.57541	1.72335
374.7	0.31874	0.737066	1.18366	1.56736	1.71455
374.85	0.317112	0.733302	1.17761	1.55936	1.70579
375	0.315493	0.729557	1.1716	1.5514	1.69708
375.15	0.313882	0.725831	1.16561	1.54347	1.68842
375.3	0.312279	0.722125	1.15966	1.53559	1.67979
375.45	0.310684	0.718437	1.15374	1.52775	1.67121
375.6	0.309097	0.714767	1.14785	1.51995	1.66268
375.75	0.307519	0.711117	1.14199	1.51218	1.65419
375.9	0.305948	0.707486	1.13615	1.50446	1.64574
376.05	0.304386	0.703873	1.13035	1.49678	1.63734
376.2	0.302831	0.700278	1.12458	1.48913	1.62897
376.35	0.301285	0.696701	1.11884	1.48153	1.62066
376.5	0.299746	0.693144	1.11312	1.47396	1.61238
376.65	0.298215	0.689604	1.10744	1.46644	1.60415
376.8	0.296693	0.686082	1.10178	1.45895	1.59595
376.95	0.295177	0.682578	1.09616	1.4515	1.5878
377.1	0.29367	0.679092	1.09056	1.44408	1.57969
377.25	0.29217	0.675625	1.08499	1.43671	1.57163
377.4	0.290678	0.672174	1.07945	1.42937	1.5636
377.55	0.289194	0.668742	1.07394	1.42207	1.55562
377.7	0.287717	0.665326	1.06845	1.41481	1.54767
377.85	0.286247	0.661928	1.06299	1.40758	1.53977
378	0.284785	0.658548	1.05756	1.4004	1.5319
378.15	0.283331	0.655185	1.05216	1.39324	1.52408
378.3	0.281884	0.651839	1.04679	1.38613	1.5163
378.45	0.280445	0.64851	1.04145	1.37905	1.50855
378.6	0.279012	0.645198	1.03613	1.37201	1.50085
378.75	0.277588	0.641903	1.03083	1.365	1.49319
378.9	0.27617	0.638625	1.02557	1.35803	1.48556
379.05	0.27476	0.635364	1.02033	1.3511	1.47797
379.2	0.273356	0.632119	1.01512	1.3442	1.47042
379.35	0.27196	0.628891	1.00994	1.33733	1.46291
379.5	0.270571	0.625679	1.00478	1.3305	1.45545
379.65	0.26919	0.622484	0.999648	1.32371	1.44801
379.8	0.267815	0.619305	0.994545	1.31695	1.44062
379.95	0.266447	0.616142	0.989465	1.31022	1.43326
380.1	0.265086	0.612995	0.984412	1.30353	1.42594
380.25	0.263733	0.609865	0.979384	1.29687	1.41866
380.4	0.262386	0.60675	0.974382	1.29025	1.41141
380.55	0.261046	0.603652	0.969407	1.28366	1.4042
380.7	0.259713	0.600569	0.964456	1.2771	1.39703
380.85	0.258386	0.597502	0.959531	1.27058	1.3899
381	0.257067	0.594451	0.95463	1.26409	1.3828
381.15	0.255754	0.591415	0.949755	1.25764	1.37574
381.3	0.254448	0.588395	0.944905	1.25122	1.36871
381.45	0.253148	0.58539	0.940079	1.24483	1.36172
381.6	0.251856	0.5824	0.935278	1.23847	1.35477
381.75	0.250569	0.579426	0.930502	1.23214	1.34785
381.9	0.24929	0.576466	0.925749	1.22585	1.34097
382.05	0.248017	0.573523	0.921023	1.21959	1.33412
382.2	0.24675	0.570594	0.916319	1.21336	1.32731
382.35	0.24549	0.56768	0.911639	1.20717	1.32053
382.5	0.244236	0.564781	0.906983	1.201	1.31378
382.65	0.242989	0.561896	0.902351	1.19487	1.30707
382.8	0.241748	0.559027	0.897744	1.18877	1.3004
382.95	0.240513	0.556172	0.893159	1.18269	1.29376
383.1	0.239285	0.553331	0.888598	1.17665	1.28715
383.25	0.238063	0.550506	0.884059	1.17065	1.28058
383.4	0.236847	0.547694	0.879544	1.16467	1.27404
383.55	0.235638	0.544898	0.875053	1.15872	1.26753
383.7	0.234434	0.542115	0.870585	1.1528	1.26106
383.85	0.233237	0.539346	0.866138	1.14691	1.25462
384	0.232046	0.536592	0.861715	1.14106	1.24821
384.15	0.230861	0.533851	0.857314	1.13523	1.24184
384.3	0.229682	0.531125	0.852935	1.12943	1.23549
384.45	0.228509	0.528412	0.848578	1.12366	1.22918
384.6	0.227342	0.525714	0.844246	1.11793	1.22291
384.75	0.226181	0.523029	0.839935	1.11222	1.21666
384.9	0.225026	0.520358	0.835645	1.10654	1.21045
385.05	0.223877	0.517701	0.831377	1.10089	1.20427
385.2	0.222733	0.515057	0.827131	1.09526	1.19812
385.35	0.221596	0.512427	0.822908	1.08967	1.192
385.5	0.220464	0.50981	0.818705	1.08411	1.18591
385.65	0.219338	0.507206	0.814524	1.07857	1.17986
385.8	0.218218	0.504616	0.810364	1.07306	1.17383
385.95	0.217104	0.502038	0.806225	1.06758	1.16783
386.1	0.215995	0.499475	0.802108	1.06213	1.16187
386.25	0.214892	0.496924	0.798012	1.0567	1.15594
386.4	0.213795	0.494386	0.793937	1.05131	1.15003
386.55	0.212703	0.491861	0.789882	1.04594	1.14416
386.7	0.211616	0.489349	0.785848	1.0406	1.13832
386.85	0.210536	0.486851	0.781835	1.03528	1.13251
387	0.209461	0.484364	0.777842	1.03	1.12672
387.15	0.208391	0.481891	0.77387	1.02474	1.12097
387.3	0.207327	0.47943	0.769918	1.0195	1.11524
387.45	0.206268	0.476981	0.765985	1.0143	1.10955
387.6	0.205215	0.474546	0.762074	1.00912	1.10388
387.75	0.204167	0.472122	0.758182	1.00396	1.09824
387.9	0.203124	0.469711	0.75431	0.998836	1.09263
388.05	0.202086	0.467312	0.750458	0.993735	1.08705
388.2	0.201054	0.464925	0.746625	0.988659	1.0815
388.35	0.200028	0.462552	0.742813	0.983612	1.07598
388.5	0.199006	0.460189	0.739019	0.978588	1.07049
388.65	0.19799	0.457839	0.735245	0.97359	1.06502
388.8	0.196979	0.455501	0.73149	0.968618	1.05958
388.95	0.195973	0.453174	0.727754	0.963671	1.05417
389.1	0.194972	0.45086	0.724038	0.95875	1.04878
389.25	0.193976	0.448558	0.72034	0.953854	1.04343
389.4	0.192986	0.446267	0.716662	0.948982	1.0381
389.55	0.192	0.443988	0.713001	0.944136	1.0328
389.7	0.191019	0.44172	0.70936	0.939314	1.02752
389.85	0.190044	0.439465	0.705738	0.934518	1.02228
390	0.189074	0.437221	0.702134	0.929745	1.01706
390.15	0.188108	0.434988	0.698548	0.924997	1.01186
390.3	0.187147	0.432766	0.69498	0.920273	1.00669
390.45	0.186191	0.430556	0.691431	0.915573	1.00155
390.6	0.185241	0.428357	0.687901	0.910898	0.996439
390.75	0.184295	0.42617	0.684387	0.906246	0.99135
390.9	0.183354	0.423993	0.680892	0.901618	0.986287
391.05	0.182417	0.421828	0.677415	0.897013	0.98125
391.2	0.181485	0.419673	0.673955	0.892432	0.976238
391.35	0.180559	0.417531	0.670514	0.887875	0.971254
391.5	0.179637	0.415398	0.667089	0.883341	0.966293
391.65	0.178719	0.413277	0.663682	0.878829	0.961358
391.8	0.177806	0.411166	0.660293	0.874341	0.956448
391.95	0.176898	0.409066	0.656921	0.869875	0.951563
392.1	0.175995	0.406978	0.653567	0.865434	0.946705
392.25	0.175096	0.404899	0.650229	0.861014	0.94187
392.4	0.174202	0.402831	0.646908	0.856616	0.93706
392.55	0.173312	0.400774	0.643604	0.852241	0.932274
392.7	0.172427	0.398727	0.640317	0.847889	0.927512
392.85	0.171547	0.396691	0.637048	0.84356	0.922777
393	0.170671	0.394665	0.633794	0.839252	0.918064
393.15	0.169799	0.392649	0.630557	0.834965	0.913375
393.3	0.168932	0.390644	0.627337	0.830701	0.90871
393.45	0.168069	0.388649	0.624133	0.826458	0.90407
393.6	0.167211	0.386665	0.620946	0.822239	0.899454
393.75	0.166357	0.38469	0.617775	0.818039	0.89486
393.9	0.165507	0.382725	0.61462	0.813861	0.89029
394.05	0.164662	0.380771	0.611481	0.809705	0.885743
394.2	0.163821	0.378826	0.608358	0.80557	0.881219
394.35	0.162985	0.376892	0.605252	0.801456	0.87672
394.5	0.162152	0.374967	0.60216	0.797364	0.872242
394.65	0.161324	0.373052	0.599085	0.793291	0.867788
394.8	0.1605	0.371147	0.596025	0.789239	0.863356
394.95	0.159681	0.369251	0.592981	0.785208	0.858946
395.1	0.158865	0.367366	0.589954	0.7812	0.854561
395.25	0.158054	0.36549	0.586941	0.77721	0.850196
395.4	0.157247	0.363623	0.583943	0.773241	0.845854
395.55	0.156444	0.361766	0.580961	0.769292	0.841534
395.7	0.155645	0.359918	0.577994	0.765362	0.837236
395.85	0.15485	0.358081	0.575043	0.761455	0.832962
396	0.154059	0.356252	0.572106	0.757566	0.828708
396.15	0.153272	0.354432	0.569184	0.753697	0.824475
396.3	0.15249	0.352622	0.566277	0.749847	0.820264
396.45	0.151711	0.350821	0.563385	0.746018	0.816075
396.6	0.150936	0.34903	0.560508	0.742209	0.811909
396.75	0.150165	0.347247	0.557646	0.738418	0.807762
396.9	0.149398	0.345474	0.554798	0.734647	0.803637
397.05	0.148635	0.34371	0.551964	0.730895	0.799532
397.2	0.147876	0.341954	0.549145	0.727162	0.795449
397.35	0.147121	0.340208	0.546342	0.72345	0.791388
397.5	0.14637	0.338471	0.543551	0.719755	0.787346
397.65	0.145622	0.336742	0.540775	0.716079	0.783324
397.8	0.144879	0.335022	0.538013	0.712422	0.779324
397.95	0.144139	0.333311	0.535266	0.708783	0.775344
398.1	0.143403	0.33161	0.532533	0.705164	0.771385
398.25	0.14267	0.329916	0.529813	0.701563	0.767445
398.4	0.141942	0.328231	0.527107	0.69798	0.763526
398.55	0.141217	0.326555	0.524415	0.694415	0.759626
398.7	0.140496	0.324887	0.521737	0.690868	0.755747
398.85	0.139778	0.323228	0.519073	0.687341	0.751888
399	0.139064	0.321577	0.516422	0.683831	0.748048
399.15	0.138354	0.319935	0.513784	0.680338	0.744228
399.3	0.137647	0.318301	0.51116	0.676864	0.740427
399.45	0.136944	0.316675	0.50855	0.673407	0.736645
399.6	0.136245	0.315058	0.505953	0.669968	0.732884
399.75	0.135549	0.313449	0.503369	0.666547	0.729141
399.9	0.134857	0.311848	0.500798	0.663142	0.725417
400.05	0.134168	0.310256	0.498241	0.659756	0.721712
400.2	0.133483	0.308671	0.495696	0.656386	0.718027
400.35	0.132802	0.307095	0.493165	0.653035	0.71436
400.5	0.132123	0.305527	0.490647	0.6497	0.710712
400.65	0.131449	0.303966	0.488141	0.646382	0.707082
400.8	0.130777	0.302414	0.485648	0.643081	0.703471
400.95	0.130109	0.30087	0.483167	0.639796	0.699878
401.1	0.129445	0.299333	0.4807	0.63653	0.696305
401.25	0.128784	0.297805	0.478245	0.633279	0.692749
401.4	0.128126	0.296284	0.475803	0.630044	0.689211
401.55	0.127472	0.29477	0.473373	0.626827	0.685691
401.7	0.126821	0.293265	0.470955	0.623625	0.682189
401.85	0.126173	0.291768	0.468551	0.620441	0.678706
402	0.125529	0.290278	0.466158	0.617272	0.67524
402.15	0.124888	0.288795	0.463777	0.61412	0.671791
402.3	0.12425	0.28732	0.461408	0.610984	0.66836
402.45	0.123615	0.285853	0.459052	0.607863	0.664947
402.6	0.122984	0.284393	0.456708	0.604759	0.661551
402.75	0.122356	0.282941	0.454376	0.601671	0.658173
402.9	0.121731	0.281496	0.452055	0.598598	0.654811
403.05	0.12111	0.280058	0.449746	0.595541	0.651467
403.2	0.120491	0.278628	0.447449	0.592499	0.64814
403.35	0.119876	0.277205	0.445165	0.589474	0.64483
403.5	0.119264	0.27579	0.442891	0.586464	0.641537
403.65	0.118655	0.274381	0.440629	0.583468	0.638261
403.8	0.118049	0.27298	0.438379	0.580488	0.635001
403.95	0.117446	0.271585	0.43614	0.577524	0.631758
404.1	0.116846	0.270199	0.433913	0.574575	0.628532
404.25	0.116249	0.268819	0.431697	0.571641	0.625322
404.4	0.115656	0.267446	0.429492	0.568721	0.622129
404.55	0.115065	0.26608	0.427299	0.565816	0.618951
404.7	0.114477	0.264721	0.425116	0.562927	0.61579
404.85	0.113893	0.26337	0.422946	0.560053	0.612646
405	0.113311	0.262024	0.420786	0.557192	0.609517
405.15	0.112732	0.260686	0.418637	0.554347	0.606404
405.3	0.112157	0.259355	0.416499	0.551515	0.603308
405.45	0.111584	0.25803	0.414372	0.548699	0.600226
405.6	0.111014	0.256713	0.412256	0.545897	0.597161
405.75	0.110447	0.255402	0.41015	0.543109	0.594112
405.9	0.109883	0.254097	0.408056	0.540335	0.591078
406.05	0.109322	0.2528	0.405972	0.537576	0.588059
406.2	0.108763	0.251509	0.403898	0.53483	0.585055
406.35	0.108208	0.250224	0.401836	0.5321	0.582068
406.5	0.107656	0.248946	0.399784	0.529382	0.579096
406.65	0.107106	0.247675	0.397742	0.526678	0.576138
406.8	0.106559	0.24641	0.395711	0.523988	0.573196
406.95	0.106014	0.245152	0.39369	0.521312	0.570268
407.1	0.105473	0.2439	0.39168	0.518651	0.567357
407.25	0.104935	0.242654	0.389679	0.516002	0.564459
407.4	0.104399	0.241415	0.387689	0.513367	0.561576
407.55	0.103865	0.240182	0.385709	0.510745	0.558708
407.7	0.103335	0.238955	0.383739	0.508136	0.555854
407.85	0.102807	0.237735	0.38178	0.505542	0.553017
408	0.102282	0.236521	0.37983	0.50296	0.550192
408.15	0.10176	0.235313	0.37789	0.500391	0.547382
408.3	0.10124	0.234111	0.37596	0.497836	0.544587
408.45	0.100723	0.232916	0.37404	0.495293	0.541805
408.6	0.100209	0.231727	0.37213	0.492764	0.539039
408.75	0.0996971	0.230543	0.37023	0.490248	0.536286
408.9	0.0991879	0.229366	0.368339	0.487744	0.533547
409.05	0.0986813	0.228194	0.366458	0.485253	0.530822
409.2	0.0981773	0.227029	0.364586	0.482774	0.528111
409.35	0.0976761	0.22587	0.362725	0.48031	0.525415
409.5	0.0971773	0.224716	0.360872	0.477856	0.522731
409.65	0.0966809	0.223568	0.359029	0.475416	0.520061
409.8	0.0961872	0.222427	0.357196	0.472988	0.517406
409.95	0.0956959	0.221291	0.355371	0.470572	0.514763
410.1	0.0952073	0.220161	0.353557	0.46817	0.512135
410.25	0.0947211	0.219036	0.351751	0.465779	0.509519
410.4	0.0942373	0.217918	0.349955	0.4634	0.506917
410.55	0.093756	0.216805	0.348167	0.461033	0.504328
410.7	0.0932772	0.215697	0.346389	0.458678	0.501752
410.85	0.0928009	0.214596	0.344621	0.456337	0.49919
411	0.092327	0.2135	0.342861	0.454006	0.496641
411.15	0.0918555	0.21241	0.34111	0.451687	0.494105
411.3	0.0913863	0.211325	0.339367	0.44938	0.491581
411.45	0.0909196	0.210246	0.337634	0.447085	0.48907
411.6	0.0904554	0.209172	0.33591	0.444803	0.486573
411.75	0.0899934	0.208104	0.334195	0.442531	0.484089
411.9	0.0895338	0.207041	0.332488	0.440271	0.481616
412.05	0.0890765	0.205984	0.33079	0.438022	0.479156
412.2	0.0886216	0.204932	0.329101	0.435785	0.476709
412.35	0.0881691	0.203885	0.32742	0.43356	0.474275
412.5	0.0877189	0.202844	0.325748	0.431346	0.471853
412.65	0.0872709	0.201808	0.324084	0.429143	0.469443
412.8	0.0868251	0.200777	0.322429	0.426951	0.467046
412.95	0.0863817	0.199752	0.320782	0.424771	0.46466
413.1	0.0859407	0.198732	0.319145	0.422602	0.462288
413.25	0.0855017	0.197717	0.317515	0.420444	0.459927
413.4	0.0850651	0.196707	0.315893	0.418296	0.457578
413.55	0.0846306	0.195703	0.31428	0.41616	0.455241
413.7	0.0841984	0.194703	0.312675	0.414035	0.452916
413.85	0.0837685	0.193709	0.311078	0.411921	0.450604
[truncated: 601 more rows]

## Sheet: Suppl. Figure 2
		Western blot

## Sheet: Suppl. Figure 3
Figure S3b
	6M					12M
WT	1.1	0.67	0.86	1.3	0.83	0.76	0.9	1.3	1.03	0.82
ORP4L KI	1.2	0.78	0.93	1.14	0.98	0.95	1.43	1.12	0.99	1.2
Figure S3c
	6M
	WT					ORP4L KI
CD3+	21.3	18.6	15	17.3	19.5	22.5	14.5	24	18.2	19.6
GR1+	5.4	8	5.9	11	6.6	8.9	12.3	7.4	7	5.9
CD19+	37.8	45	30.5	29	33.9	38.9	44.6	35	39.1	29.9
	12M
	WT					ORP4L KI
CD3+	25.3	16.6	25	15.3	21.5	23.5	24.5	21	17.2	18.6
GR1+	5.9	7.6	6.9	9	7.6	8.1	10.3	7.4	6.6	6.9
CD19+	27.3	33	30.7	31	25.9	25.9	37.6	31	39.1	34.9
	Figure S3d
	CD3+		CR1+		CD19+
	WT	ORP4L KI	WT	ORP4L KI	WT	ORP4L KI
	14.3	39.2	5.09	6.54	25	21.2
	16.7	20.4	6.7	7.27	21.4	23.5
	12	50.6	6	6.05	19	29.9
	18.2	19.1	7.1	7.08	27.4	30
	13.6	24	6	4.86	26.5	17.4
	15	28	6.3	8.27	29	19
		17.1		5.75		28.2
		17.8		5.57		25.5
		31.2		7.55		23.6
		26.9		8.5		31.1
		45.5		5.08		20.6
		37.8		4.32		22.8

## Sheet: Suppl. Figure 4
Figure S4b			Figure S4g				Figure S4h
WT	ORP4L KI		Emp.vec.	ORP4L	ORP4L (ΔOSBP)		Emp.vec.	ORP4L	ORP4L (ΔOSBP)
1	3.24		1	0.22	0.98		1	4.92	1.48
1.21	4.67		1.25	0.16	1.49		1.22	2.6	0.965
0.84	5.21		1.37	0.13	0.97		1.5	3.943	1.7
1.2	3.4		0.86	0.15	1.44		0.86	5.12	1.53
0.67	2.53		0.97	0.33	1.12		0.65	7.67	0.953
0.81	3.45		0.83	0.3	0.86		1.25	4.02	1.2
0.98	4.21		1.28	0.22	1.32		1.16	6.4	0.78
1	5.19		1.4	0.24	0.99		1	4.9	0.99
1.35	3.37		1.177	0.24	0.73		0.83	5.7	1.42
1.07	4.29		0.86	0.18	0.866		0.95	3.8	1.63
Western blot
